# Supplementary material for: Regional Sub-Saharan Africa Total Diet Study in Benin, Cameroon, Mali and Nigeria Reveals the Presence of 164 Mycotoxins and Other Secondary Metabolites in Foods
Source: Toxins (Basel). 2019 Jan 17;11(1):54. doi: 10.3390/toxins11010054 (PMC6356755; doi:10.3390/toxins11010054)
Supplement: Supplementary file 1 [file toxins-11-00054-s001.xlsx]

## Sheet: LOD_check
Recoveries in %
						major mycotoxins													ergot alkaloids										Sterigmatocytin / aflatoxin precursors											other aspergillus metabolites
	Row Labels	Aflatoxin B1	Aflatoxin B2	Aflatoxin G1	Aflatoxin G2	Aflatoxin M1	Aflatoxicol	Ochratoxin A	Fumonisin B1	Fumonisin B2	Fumonisin B3	Fumonisin B4	Zearalenone	Deoxynivalenol	Citrinin	Ergocornine	Ergocorninin	Ergocristine	Ergocristinine	Ergocryptine	Ergocryptinine	Ergometrine	Ergometrinine	Ergosin	Ergosinin	Ergotamine	Ergotaminine	Sterigmatocystin	O-Methylsterigmatocystin	Versicolorin A	Versicolorin C	Averantin	Averufin	Nidurufin	Norsolorinic acid	Cyclopiazonsäure	Kojic acid	3-Nitropropionic acid	Helvolic acid	Gliotoxin	BisdethioMTG	Fumagillin	Fumigaclavine	Fumigaclavine C	Fumitremorgin C	Pseurotin A	Pyripyropene A	Pyripyropene D	Methylsulochrin
beans	18.276-65	82.5	73.32	76.524	74.832	81.804	82.86	90.672	85.104	89.568	89.796	100	72.792	88.704	96.336	104.34	89.028	95.16	74.04	78.3	74.304	115.644	80.328	106.322	65.232	162.72	53.412	87.396	81.348	58.02	28.212	63.096	69.072	70.956	74.196	110.856	75.96	50.388	116.928	87.372	55.56	73.776	91.14	90.744	83.016	114.012	83.916	92.172	85.548
beans	17.2019.8	82.38	80.952	79.956	76.104	80.34	80.892	85.128	81.192	83.928	84.756	100	76.392	83.496	84.384	85.116	82.968	91.788	78.744	92.556	76.656	96.636	84.612	103.986	74.292	141.24	74.364	81.792	85.812	68.136	45.048	51.216	65.508	68.268	62.028	113.964	70.536	83.88	95.604	85.812	81.612	83.676	86.448	87.228	76.836	109.728	84.372	94.452	77.82
beans	17.1916.26	81.588	79.116	80.736	73.548	81.204	91.608	86.628	61.176	64.908	65.892	100	84.324	78.444	47.604	90.492	80.592	108.66	74.376	86.868	76.788	87.54	57.456	153.75	43.032	364.2	37.836	87.9	86.652	82.596	71.04	51.216	62.916	80.928	49.908	108.84	42.576	55.2	102.54	34.308	83.424	80.82	65.448	80.292	94.152	109.74	90.096	96.504	86.64
beef	17.2019.11	80.4	80.232	78.336	72.9	83.892	77.376	75.348	56.28	60.54	63.732	100	85.56	80.976	24.924	83.592	76.176	103.116	70.86	76.824	77.4	76.44	50.688	110.441	55.632	370.92	45.96	85.944	87.084	77.724	68.628	65.688	64.788	80.712	57.072	100.008	47.388	44.88	93.24	59.04	76.932	77.244	63.384	78.096	91.284	130.2	88.572	91.296	80.676
broth/bouillon cube	17.2242.18	119.82	107.58	94.668	107.988	116.892	112.956	111.852	23.292	87.804	79.212	100	70.332	105.972	52.704	103.644	113.352	123.48	121.08	91.044	114.096	131.04	99.768	188.453	81.744	362.52	73.272	50.724	129.48	105.768	101.652	95.304	141.12	105.336	113.604	123.12	54.54	71.7	135.6	115.752	109.752	69.168	114.012	120.6	112.56	176.52	109.596	113.688	122.04
cashew nut	17.2019.20	94.296	93.9	93.996	84.888	94.668	102.276	104.748	110.916	100.692	97.668	100	96.588	91.428	92.808	93.732	92.964	114.672	94.128	111.108	93.696	128.4	99.648	137.705	75.624	292.56	61.032	91.5	108.144	87.984	118.98	67.44	65.34	98.76	36.756	157.2	83.292	91.248	122.4	83.292	95.52	92.52	102.624	103.68	107.7	131.88	102.504	109.656	96.336
cassava fresh	17.2242.23	92.04	88.164	88.476	88.668	92.232	92.196	96	88.932	93.54	92.052	100	90.876	88.776	98.232	92.448	86.088	101.22	85.308	89.94	87.552	104.592	84.984	75	82.152	187.2	78.036	90.708	94.476	88.248	89.508	59.652	61.908	92.472	85.332	93.624	82.872	56.76	101.484	87.888	88.848	84.012	88.872	95.748	83.016	117.3	94.092	91.956	91.608
cassava dry	18.276-37	101.556	98.388	97.8	85.644	101.364	106.38	112.464	95.496	105.036	108.204	100	104.916	49.692	112.68	98.82	99.54	111.816	96.42	87.348	93.54	119.784	81.504	118.002	66.48	462.24	60.996	105.228	111.912	100.728	105.384	100.068	98.328	100.548	104.808	138.48	66.24	28.608	123.24	101.172	108.9	105.672	96.732	100.104	104.616	151.2	112.428	108.588	103.548
chili/peper	17.2242.39	70.644	60.144	60.996	65.868	85.584	82.956	94.476	115.992	179.52	108.996	100	62.472	80.316	135.36	73.728	66.588	74.508	70.356	62.028	64.68	89.544	68.04	80.748	54.012	99.66	56.484	76.14	63.888	66	47.004	78.804	60.408	50.268	69.24	207.36	74.16	56.736	147.84	76.26	77.616	58.716	69.24	76.836	59.76	119.58	72.864	57.276	72.96
concentrated/dehydrated milk	17.1916.14	95.664	91.584	100.944	95.232	94.116	102.54	102.396	39.528	56.712	57.036	100	105.888	93.864	73.632	107.784	98.796	131.52	87.096	102.66	103.776	117.708	86.784	186.516	60.708	516.84	52.272	99.324	108.336	94.2	86.088	71.784	71.796	96.372	62.076	116.16	59.16	56.364	118.068	104.844	105.048	109.872	95.604	99.324	101.016	64.104	119.832	109.716	102.9
fresh/fermented milk	17.2135.18	60.18	66.924	53.172	62.112	73.524	80.196	83.088	87.6	93.552	90.564	100	79.512	83.448	113.1	61.272	54.336	71.46	57.12	72.732	62.928	76.452	67.704	43.3402	49.824	175.56	33	80.172	53.316	80.676	74.82	51.216	57.492	85.932	61.944	133.08	83.88	46.344	91.404	76.008	82.668	77.964	66.108	62.412	66.264	178.92	88.716	86.364	80.82
maize	17.2019.24	79.812	77.784	77.424	82.8	86.004	82.524	85.836	82.884	87.72	87.12	100	79.584	90.18	71.352	84.504	80.964	91.824	77.652	80.424	75.576	94.212	79.056	44.6926	82.272	99.132	86.892	81.408	85.128	82.428	77.784	80.76	83.028	84.972	81.672	109.044	78.6	88.08	104.136	85.152	81.024	74.94	81.624	83.832	85.32	122.16	88.236	84.588	85.236
maize	18.276-33	78.42	74.496	73.848	72.816	81.732	79.356	83.688	82.848	93.036	86.556	100	81.228	90.18	92.472	74.256	71.088	82.116	76.944	71.256	73.272	80.436	84.168	51.1475	77.856	98.64	74.544	85.188	85.032	81.564	81.42	82.14	82.452	82.644	82.296	97.416	80.532	114.336	96.516	76.2	75.996	76.128	80.544	84.396	79.716	148.8	81.828	83.928	82.452
mil	17.2019.5	78.576	78.036	75.864	74.196	80.004	80.088	84.936	88.368	88.464	88.02	100	75.156	93.792	102.864	75.552	75.408	83.52	77.34	71.616	75.264	89.028	82.068	39.3135	73.884	106.98	87.144	85.512	84.54	80.244	106.368	81.228	81.468	85.176	80.7	118.776	78.336	87.612	93.828	78.804	72.456	87.12	79.956	85.44	83.808	123.48	84.996	82.86	82.128
mil	18.276-36	76.608	70.224	73.032	70.68	76.008	71.58	86.532	84.276	111.984	87.72	100	74.796	100.26	112.488	80.844	73.104	78.24	72.828	64.848	74.616	98.76	91.644	69.0061	55.812	151.92	67.38	73.812	78.804	79.932	68.22	70.38	78.42	83.256	79.74	145.8	84.024	85.284	105.444	72.468	78.528	77.808	77.928	82.86	64.284	134.4	77.46	82.044	74.724
onion & garlic	17.2135.26	57.936	33.792	70.536	72.264	77.568	77.256	88.02	78.672	87.036	83.76	100	79.644	79.104	81.12	80.34	67.248	75.54	70.596	84.996	75.3	86.844	83.58	73.9549	69.696	149.4	67.464	79.632	87.972	84.444	90.804	80.904	79.908	82.272	78.084	131.4	78.264	61.776	95.136	21.108	75.564	79.212	79.968	79.8	82.668	44.64	77.136	80.892	77.1
onion & garlic	18.276-60	74.952	68.496	71.232	72.972	73.572	45.264	78.744	88.416	85.68	86.964	100	82.932	80.892	101.28	75.696	67.2	73.572	53.652	70.656	66.564	88.548	78.528	67.377	56.496	182.4	65.472	77.352	73.272	71.772	88.656	57.492	58.152	73.944	73.476	119.76	69.18	68.472	100.524	62.484	74.988	76.392	74.676	73.308	75.9	89.748	70.932	78.42	45.168
other fat/oil	17.2019.17	101.916	97.308	57.54	100.5	104.052	101.688	103.488	101.748	105.768	104.124	100	100.56	101.22	85.788	103.512	97.56	113.7	103.356	108.24	93.816	121.32	102.876	57.7561	107.532	91.836	103.248	92.568	106.74	95.472	92.22	80.064	81.096	101.124	56.496	88.248	100.152	105.444	113.256	100.368	99.804	98.376	104.88	98.376	106.74	118.2	101.496	103.188	100.356
other vegetal oil	17.2242.34	102.12	96.3	101.568	93.66	102.564	95.364	105.12	94.332	103.644	99.9	100	93.636	100.92	56.724	107.988	95.796	90.624	99.576	95.472	92.028	105.84	101.808	62.582	99.384	113.1	93.588	83.748	103.488	79.332	78.936	66.168	42.132	98.124	29.388	73.86	98.028	104.196	112.704	95.844	105.84	94.848	103.752	96.312	101.4	115.524	105.864	98.832	103.836
palm nut	17.1916.10	95.616	96.804	94.968	91.74	97.644	94.896	102	97.92	104.544	104.124	100	94.284	97.008	86.688	99.54	87.672	91.86	88.74	104.232	83.652	109.104	107.232	59.1086	95.76	139.2	97.74	75.636	95.868	69.576	132.36	49.512	42.9	77.508	32.904	74.532	100.8	106.14	133.92	96.624	125.88	84.66	99.252	97.32	95.388	130.08	98.7	81.492	107.016
palm oil	17.2242.13	93.312	91.44	92.004	91.992	95.496	89.616	98.484	100.704	105.564	101.004	100	97.548	100.74	80.136	96.72	90.456	94.872	97.236	98.124	90.816	97.92	105.336	61.875	93.42	143.16	98.112	83.232	98.712	77.172	152.16	69.468	68.616	80.196	42.804	76.08	96.12	102.48	129.72	98.88	120.96	99.348	98.94	104.244	101.568	134.16	102.3	90.672	105.432
pasta	18.276-3	79.416	71.04	68.868	64.08	70.224	80.568	82.488	84.408	104.856	89.544	100	84.228	85.392	107.556	69.936	76.68	106.392	67.284	72.54	51.324	138.24	77.712	99.5902	55.032	111.888	48.204	82.212	79.5	79.344	71.712	62.088	79.68	81.768	82.14	127.68	70.44	76.692	105.516	70.044	78.264	80.832	81.444	77.484	84.552	132.36	77.556	86.856	86.172
peanuts	18.276-24	80.7	69.252	66.312	56.472	73.212	76.788	90.024	91.032	90.66	92.496	100	75.084	84.372	105.648	83.436	85.584	108.78	79.296	89.004	71.928	116.136	75.564	141.701	67.392	173.88	51.768	83.748	89.844	87.624	106.464	85.056	69.696	82.32	67.008	128.64	57.948	38.964	100.74	81.192	88.236	86.856	76.356	85.908	86.376	131.52	83.088	87.744	78.036
peanuts	18.276-40	82.38	68.796	64.236	67.944	88.68	87.312	83.136	76.44	82.572	82.2	100	73.248	68.184	91.98	99.48	79.44	90.396	72.924	82.848	70.776	99.708	85.464	155.932	77.556	230.4	64.416	78.492	86.796	79.74	93.12	61.008	50.64	81.096	45.12	127.32	89.736	78.36	83.82	85.86	82.536	80.988	85.248	83.76	79.212	120	82.368	83.7	81.06
peas	17.2242.28	79.248	74.616	76.488	71.736	85.38	93.3	85.32	85.488	87.372	89.94	100	81.516	89.28	63.504	94.056	76.596	110.364	72.204	87.06	77.16	124.32	90.612	152.305	53.904	341.52	42.636	85.296	83.196	71.82	35.28	65.724	64.44	81.852	55.14	105.936	79.032	49.812	98.748	89.628	84.132	82.428	87.216	81.264	65.304	133.68	85.704	85.068	83.892
poultry eggs	17.1916.12	76.2	62.58	66.792	65.532	70.944	85.068	74.232	66.12	71.892	70.584	100	82.908	86.58	62.436	79.104	66.276	87.864	62.472	72.576	65.58	65.856	53.46	76.875	41.856	315.84	27.264	80.196	80.16	75.024	75.384	55.476	68.76	79.776	38.604	120.12	62.832	77.1	98.388	72.84	77.34	75.48	44.484	51.9	77.796	198.84	87.564	84.228	83.436
rice	17.1916.1	115.32	107.604	111.72	103.584	117.096	118.476	114.768	115.152	121.68	120.6	100	115.248	84.516	106.476	115.14	104.568	139.8	109.092	116.676	103.824	119.82	115.992	93.1967	102.312	193.2	88.488	116.796	121.2	115.26	118.068	90.9	104.52	116.736	117.66	162.36	106.044	122.28	134.04	114.24	106.536	110.904	114.708	106.236	101.34	163.8	122.88	121.8	123.12
rice	18.276-17	79.536	85.092	83.304	84.852	82.02	85.74	86.172	84.156	86.064	89.112	100	83.172	84.168	53.652	86.304	85.332	94.932	83.184	91.284	83.052	90.528	85.368	51.7008	73.956	91.14	85.344	85.896	86.472	84.42	83.196	72.456	81.192	84.888	82.368	94.656	83.736	89.328	96.396	81.54	84.24	89.748	86.52	84.312	82.704	123.24	83.952	84.816	88.416
smoked fish	17.2135.30	83.484	75.78	79.896	71.268	83.388	89.412	77.112	48.576	56.868	54.528	100	87.708	88.008	16.128	75.192	69.768	107.544	73.056	81.66	86.064	91.908	77.244	168.719	38.664	457.56	29.784	79.68	85.236	67.956	51.192	37.428	50.352	60	42.24	104.4	38.568	51.3	115.128	72	88.848	75.936	76.344	75.144	74.676	132.48	93.996	87.012	89.04
Sorgho	18.276-35	76.056	73.716	76.668	74.016	78.36	85.464	83.604	81.816	85.464	85.416	100	83.172	88.788	88.068	77.928	74.136	75.66	77.484	85.476	77.412	94.284	86.22	64.8566	73.608	107.256	85.104	83.04	82.632	84.876	76.788	67.068	78.528	85.032	79.848	128.16	87.348	82.86	90.504	83.628	86.064	79.2	86.148	83.448	75.84	93.288	89.64	81.72	82.8
Sorgho	17.2019.4	72.828	77.244	75.984	74.328	76.056	78.624	86.94	84.684	85.32	85.452	100	81.96	84.456	93.096	85.896	75.972	78.336	70.62	79.86	68.04	102.6	85.008	83.0225	65.82	114.876	73.584	81.108	81.78	82.332	80.016	83.904	70.776	82.176	76.416	112.848	84.312	84.924	92.868	75.96	88.74	74.34	82.644	79.596	84.168	114.192	81.168	81.084	82.164
sugar	17.2019.18	118.98	114.144	118.944	118.152	114	117.996	123.72	104.52	121.92	125.28	100	120.48	99.78	104.268	110.04	97.944	117.924	101.736	113.952	112.896	95.376	72.408	52.1311	102.84	122.04	124.92	120.12	118.992	124.08	126.84	123.96	120.48	123.96	122.04	114.216	79.752	121.08	125.28	129.84	120.36	120.72	109.188	121.56	112.32	136.8	135.48	120.96	122.52
traditional fermented drink	17.1916.17	76.932	80.364	78.48	79.932	76.248	84.264	82.908	79.008	82.332	82.452	100	79.344	85.008	95.652	72.6	74.316	73.836	71.736	70.056	75.864	91.032	78.036	51.3934	81.06	95.028	75.072	80.76	76.908	83.736	76.128	84.36	81.456	84.348	81.216	102.72	86.724	52.884	90.132	84.06	85.788	80.832	83.46	78.432	87.072	92.34	84	81.816	85.812
traditional soft drink	17.2135.19	76.572	67.56	71.4	64.056	72.312	75.42	82.176	82.068	84.084	86.388	100	79.452	73.752	89.64	85.428	76.14	80.412	79.896	74.412	78.972	93.912	81.3	43.3094	70.956	150.36	79.308	78.78	85.224	82.248	79.332	88.224	83.4	82.212	80.544	110.148	105.924	53.556	89.868	79.548	87.192	78.756	80.088	81.216	78.12	93.756	78.552	84.288	75.552
wheat/bread	17.2019.3	84.876	82.2	79.092	77.22	77.46	84.912	88.308	83.028	88.128	88.932	100	86.388	128.16	87.78	68.592	74.76	92.388	75.732	81.684	76.872	106.608	80.58	48.1045	62.736	115.86	64.296	84.384	82.344	84.768	88.752	78.384	85.044	86.34	84.804	108.636	75.252	50.172	105.12	90.504	86.556	84.168	84.168	82.272	78.54	126.36	95.016	86.916	88.992
Concentrations in µg/kg, corrected for recoveries, checked for LOQ/LOD
						major mycotoxins													ergot alkaloids										Sterigmatocytin / aflatoxin precursors											other aspergillus metabolites
	Row Labels	Aflatoxin B1	Aflatoxin B2	Aflatoxin G1	Aflatoxin G2	Aflatoxin M1	Aflatoxicol	Ochratoxin A	Fumonisin B1	Fumonisin B2	Fumonisin B3	Fumonisin B4	Zearalenone	Deoxynivalenol	Citrinin	Ergocornine	Ergocorninin	Ergocristine	Ergocristinine	Ergocryptine	Ergocryptinine	Ergometrine	Ergometrinine	Ergosin	Ergosinin	Ergotamine	Ergotaminine	Sterigmatocystin	O-Methylsterigmatocystin	Versicolorin A	Versicolorin C	Averantin	Averufin	Nidurufin	Norsolorinic acid	Cyclopiazonsäure	Kojic acid	3-Nitropropionic acid	Helvolic acid	Gliotoxin	BisdethioMTG	Fumagillin	Fumigaclavine	Fumigaclavine C	Fumitremorgin C	Pseurotin A	Pyripyropene A	Pyripyropene D	Methylsulochrin
LOD (µg/kg)		0.1	0.1	0.1	0.1	0.1	0.25	0.1	2.5	2.2	2.2	2.2	0.2	4	0.75	0.9	0.4	0.4	0.25	1.4	1.15	1.1	0.03	0.45	0.08	0.9	0.4	0.075	0.07	0.05	0.05	0.026	0.021	0.05	0.05	4	20	0.75	2.1	1.2	1.1	10	0.12	0.8	0.35	1.5	0.6	0.3	0.04
LOQ (µg/kg)		0.3	0.3	0.3	0.3	0.3	0.8	0.3	8	7	7	7	0.63	13	2.5	3	1.3	1.3	0.9	0.45	0.35	3.6	0.1	1.4	0.27	3.1	1.4	0.25	0.23	0.16	0.16	0.088	0.069	0.16	0.16	12	68	2.5	6.9	4	3.5	30	0.4	2.75	1.2	5	2	1	0.13
						major mycotoxins													ergot alkaloids										Sterigmatocytin / aflatoxin precursors											other aspergillus metabolites
	Row Labels	Aflatoxin B1	Aflatoxin B2	Aflatoxin G1	Aflatoxin G2	Aflatoxin M1	Aflatoxicol	Ochratoxin A	Fumonisin B1	Fumonisin B2	Fumonisin B3	Fumonisin B4	Zearalenone	Deoxynivalenol	Citrinin	Ergocornine	Ergocorninin	Ergocristine	Ergocristinine	Ergocryptine	Ergocryptinine	Ergometrine	Ergometrinine	Ergosin	Ergosinin	Ergotamine	Ergotaminine	Sterigmatocystin	O-Methylsterigmatocystin	Versicolorin A	Versicolorin C	Averantin	Averufin	Nidurufin	Norsolorinic acid	Cyclopiazonsäure	Kojic acid	3-Nitropropionic acid	Helvolic acid	Gliotoxin	BisdethioMTG	Fumagillin	Fumigaclavine	Fumigaclavine C	Fumitremorgin C	Pseurotin A	Pyripyropene A	Pyripyropene D	Methylsulochrin
beans	Laberca_17.1916.7	< LOD	< LOD	< LOD	< LOD	< LOD	< LOD	< LOD	< LOD	< LOD	< LOD	< LOD	< LOD	< LOD	< LOD	< LOD	< LOD	< LOD	< LOD	< LOD	< LOD	< LOD	< LOD	< LOD	< LOD	< LOD	< LOD	< LOD	< LOD	< LOD	< LOD	< LOD	< LOD	< LOD	< LOD	< LOD	< LOD	< LOD	< LOD	< LOD	< LOD	< LOD	< LOD	< LOD	< LOD	< LOD	< LOD	< LOD	< LOD
beans	Laberca_17.1916.23	< LOD	< LOD	< LOD	< LOD	< LOD	< LOD	< LOD	< LOD	< LOD	< LOD	< LOD	< LOD	< LOD	< LOD	< LOD	< LOD	< LOD	< LOD	< LOD	< LOD	< LOD	< LOD	< LOD	< LOD	< LOD	< LOD	< LOD	< LOD	< LOD	< LOD	< LOD	< LOD	< LOD	< LOD	< LOD	70.0432	< LOD	< LOD	< LOD	< LOD	< LOD	< LOD	< LOD	< LOD	< LOD	< LOD	< LOD	< LOD
beans	Laberca_17.2019.8	< LOD	< LOD	< LOD	< LOD	< LOD	< LOD	< LOD	< LOD	< LOD	< LOD	< LOD	< LOD	< LOD	< LOD	< LOD	< LOD	< LOD	< LOD	< LOD	< LOD	< LOD	< LOD	< LOD	< LOD	< LOD	< LOD	< LOD	< LOD	< LOD	< LOD	< LOD	< LOD	< LOD	< LOD	< LOD	< LOD	< LOD	< LOD	< LOD	< LOD	< LOD	< LOD	< LOD	< LOD	< LOD	< LOD	< LOD	< LOD
beans	Laberca_17.2019.29	< LOD	< LOD	< LOD	< LOD	< LOD	< LOD	< LOD	< LOD	< LOD	< LOD	< LOD	< LOD	< LOD	< LOD	< LOD	< LOD	< LOD	< LOD	< LOD	< LOD	< LOD	< LOD	< LOD	< LOD	< LOD	< LOD	< LOD	< LOD	< LOD	< LOD	< LOD	< LOD	< LOD	< LOD	< LOD	< LOD	< LOD	< LOD	< LOD	< LOD	< LOD	< LOD	< LOD	< LOD	< LOD	< LOD	< LOD	< LOD
beans	Laberca_17.2135.14	< LOD	< LOD	< LOD	< LOD	< LOD	< LOD	< LOD	< LOD	< LOD	< LOD	< LOD	< LOD	< LOD	< LOD	< LOD	< LOD	< LOD	< LOD	< LOD	< LOD	< LOD	< LOD	< LOD	< LOD	< LOD	< LOD	< LOD	< LOD	< LOD	< LOD	< LOD	< LOD	< LOD	< LOD	< LOD	68.7865	32.871	< LOD	< LOD	< LOD	< LOD	< LOD	< LOD	< LOD	< LOD	< LOD	< LOD	< LOD
beans	Laberca_17.2135.25	< LOD	< LOD	< LOD	< LOD	< LOD	< LOD	< LOD	< LOD	< LOD	< LOD	< LOD	< LOD	< LOD	< LOD	< LOD	< LOD	< LOD	< LOD	< LOD	< LOD	< LOD	< LOD	< LOD	< LOD	< LOD	< LOD	< LOD	< LOD	< LOD	< LOD	< LOD	< LOD	< LOD	< LOD	< LOD	< LOD	< LOD	< LOD	< LOD	< LOD	< LOD	< LOD	< LOD	< LOD	< LOD	< LOD	< LOD	< LOD
beans	Laberca_17.2242.8	< LOD	< LOD	< LOD	< LOD	< LOD	< LOD	< LOD	< LOD	< LOD	< LOD	< LOD	< LOD	< LOD	< LOD	< LOD	< LOD	< LOD	< LOD	< LOD	< LOD	< LOD	< LOD	< LOD	< LOD	< LOD	< LOD	< LOD	< LOD	< LOD	< LOD	< LOD	< LOD	< LOD	< LOD	< LOD	detected (< LOQ)	< LOD	< LOD	< LOD	< LOD	< LOD	< LOD	< LOD	< LOD	< LOD	< LOD	< LOD	< LOD
beans	Laberca_17.2242.27	< LOD	< LOD	< LOD	< LOD	< LOD	< LOD	< LOD	< LOD	< LOD	< LOD	< LOD	< LOD	< LOD	< LOD	< LOD	< LOD	< LOD	< LOD	< LOD	< LOD	< LOD	< LOD	< LOD	< LOD	< LOD	< LOD	< LOD	< LOD	< LOD	< LOD	< LOD	< LOD	< LOD	< LOD	< LOD	86.3417	< LOD	< LOD	< LOD	< LOD	< LOD	< LOD	< LOD	< LOD	< LOD	< LOD	< LOD	< LOD
beans	Laberca_18.276-6	14.7037	0.847961	< LOD	< LOD	0.578332	< LOD	< LOD	< LOD	< LOD	< LOD	< LOD	< LOD	< LOD	< LOD	< LOD	< LOD	< LOD	< LOD	< LOD	< LOD	< LOD	< LOD	< LOD	< LOD	< LOD	< LOD	< LOD	1.46187	1.07783	10.6423	< LOD	3.18872	< LOD	2.62394	14.4003	120.97	< LOD	< LOD	< LOD	< LOD	< LOD	< LOD	< LOD	< LOD	< LOD	< LOD	< LOD	< LOD
beans	Laberca_18.276-15	< LOD	< LOD	< LOD	< LOD	< LOD	< LOD	< LOD	< LOD	< LOD	< LOD	< LOD	< LOD	< LOD	< LOD	< LOD	< LOD	< LOD	< LOD	< LOD	< LOD	< LOD	< LOD	< LOD	< LOD	< LOD	< LOD	< LOD	< LOD	< LOD	< LOD	< LOD	< LOD	< LOD	< LOD	< LOD	detected (< LOQ)	< LOD	< LOD	< LOD	< LOD	< LOD	< LOD	< LOD	< LOD	< LOD	< LOD	< LOD	< LOD
beans	Laberca_18.276-23	2.68465	< LOD	2.38365	< LOD	< LOD	< LOD	< LOD	< LOD	< LOD	< LOD	< LOD	< LOD	< LOD	< LOD	< LOD	< LOD	< LOD	< LOD	< LOD	< LOD	< LOD	< LOD	< LOD	< LOD	< LOD	< LOD	< LOD	< LOD	< LOD	2.38651	< LOD	0.725848	< LOD	< LOD	< LOD	< LOD	< LOD	< LOD	< LOD	< LOD	< LOD	< LOD	< LOD	< LOD	< LOD	< LOD	< LOD	< LOD
beans	Laberca_18.276-29	0.757778	< LOD	< LOD	< LOD	< LOD	< LOD	< LOD	< LOD	< LOD	< LOD	< LOD	< LOD	< LOD	< LOD	< LOD	< LOD	< LOD	< LOD	< LOD	< LOD	< LOD	< LOD	< LOD	< LOD	< LOD	< LOD	< LOD	< LOD	< LOD	< LOD	< LOD	< LOD	< LOD	< LOD	< LOD	113.823	< LOD	< LOD	< LOD	< LOD	< LOD	< LOD	< LOD	< LOD	< LOD	< LOD	< LOD	< LOD
beans	Laberca_18.276-39	< LOD	< LOD	< LOD	< LOD	< LOD	< LOD	< LOD	< LOD	< LOD	< LOD	< LOD	< LOD	< LOD	< LOD	< LOD	< LOD	< LOD	< LOD	< LOD	< LOD	< LOD	< LOD	< LOD	< LOD	< LOD	< LOD	< LOD	< LOD	< LOD	< LOD	< LOD	< LOD	< LOD	< LOD	< LOD	< LOD	< LOD	< LOD	< LOD	< LOD	< LOD	< LOD	< LOD	< LOD	< LOD	< LOD	< LOD	< LOD
beans	Laberca_18.276-48	< LOD	< LOD	< LOD	< LOD	< LOD	< LOD	< LOD	< LOD	< LOD	< LOD	< LOD	< LOD	< LOD	< LOD	< LOD	< LOD	< LOD	< LOD	< LOD	< LOD	< LOD	< LOD	< LOD	< LOD	< LOD	< LOD	< LOD	< LOD	< LOD	< LOD	< LOD	< LOD	< LOD	< LOD	< LOD	detected (< LOQ)	< LOD	< LOD	< LOD	< LOD	< LOD	< LOD	< LOD	< LOD	< LOD	< LOD	< LOD	< LOD
beans	Laberca_18.276-58	< LOD	< LOD	< LOD	< LOD	< LOD	< LOD	< LOD	< LOD	< LOD	< LOD	< LOD	< LOD	< LOD	< LOD	< LOD	< LOD	< LOD	< LOD	< LOD	< LOD	< LOD	< LOD	< LOD	< LOD	< LOD	< LOD	< LOD	< LOD	< LOD	< LOD	< LOD	< LOD	< LOD	< LOD	< LOD	detected (< LOQ)	< LOD	< LOD	< LOD	< LOD	< LOD	< LOD	< LOD	< LOD	< LOD	< LOD	< LOD	< LOD
beans	Laberca_18.276-65	< LOD	< LOD	< LOD	< LOD	< LOD	< LOD	< LOD	< LOD	< LOD	< LOD	< LOD	< LOD	< LOD	< LOD	< LOD	< LOD	< LOD	< LOD	< LOD	< LOD	< LOD	< LOD	< LOD	< LOD	< LOD	< LOD	< LOD	< LOD	< LOD	< LOD	< LOD	< LOD	< LOD	< LOD	< LOD	detected (< LOQ)	< LOD	< LOD	< LOD	< LOD	< LOD	< LOD	< LOD	< LOD	< LOD	< LOD	< LOD	< LOD
beef	Laberca_17.1916.11	< LOD	< LOD	< LOD	< LOD	< LOD	< LOD	0.296969	< LOD	< LOD	< LOD	< LOD	< LOD	< LOD	< LOD	< LOD	< LOD	< LOD	< LOD	< LOD	< LOD	< LOD	< LOD	< LOD	< LOD	< LOD	< LOD	< LOD	< LOD	< LOD	< LOD	< LOD	< LOD	< LOD	< LOD	< LOD	< LOD	< LOD	< LOD	< LOD	< LOD	< LOD	< LOD	< LOD	< LOD	< LOD	< LOD	< LOD	< LOD
beef	Laberca_17.1916.26	< LOD	< LOD	< LOD	< LOD	< LOD	< LOD	< LOD	< LOD	< LOD	< LOD	< LOD	< LOD	< LOD	< LOD	< LOD	< LOD	< LOD	< LOD	< LOD	< LOD	< LOD	< LOD	< LOD	< LOD	< LOD	< LOD	< LOD	< LOD	< LOD	< LOD	< LOD	< LOD	< LOD	< LOD	< LOD	< LOD	< LOD	< LOD	< LOD	< LOD	< LOD	< LOD	< LOD	< LOD	< LOD	< LOD	< LOD	< LOD
beef	Laberca_17.2019.11	< LOD	< LOD	< LOD	< LOD	< LOD	< LOD	< LOD	< LOD	< LOD	< LOD	< LOD	< LOD	< LOD	< LOD	< LOD	< LOD	< LOD	< LOD	< LOD	< LOD	< LOD	< LOD	< LOD	< LOD	< LOD	< LOD	< LOD	< LOD	< LOD	< LOD	< LOD	< LOD	< LOD	< LOD	< LOD	< LOD	< LOD	< LOD	< LOD	< LOD	< LOD	< LOD	< LOD	< LOD	< LOD	< LOD	< LOD	< LOD
beef	Laberca_17.2135.16	< LOD	< LOD	< LOD	< LOD	< LOD	< LOD	< LOD	< LOD	< LOD	< LOD	< LOD	< LOD	< LOD	< LOD	< LOD	< LOD	< LOD	< LOD	< LOD	< LOD	< LOD	< LOD	< LOD	< LOD	< LOD	< LOD	< LOD	< LOD	< LOD	< LOD	< LOD	< LOD	< LOD	< LOD	< LOD	< LOD	< LOD	< LOD	< LOD	< LOD	< LOD	< LOD	< LOD	< LOD	< LOD	< LOD	< LOD	< LOD
beef	Laberca_17.2135.28	< LOD	< LOD	< LOD	< LOD	< LOD	< LOD	< LOD	< LOD	< LOD	< LOD	< LOD	< LOD	< LOD	< LOD	< LOD	< LOD	< LOD	< LOD	< LOD	< LOD	< LOD	< LOD	< LOD	< LOD	< LOD	< LOD	< LOD	< LOD	< LOD	< LOD	< LOD	< LOD	< LOD	< LOD	< LOD	< LOD	< LOD	< LOD	< LOD	< LOD	< LOD	< LOD	< LOD	< LOD	< LOD	< LOD	< LOD	< LOD
beef	Laberca_17.2242.12	< LOD	< LOD	< LOD	< LOD	< LOD	< LOD	< LOD	< LOD	< LOD	< LOD	< LOD	< LOD	< LOD	< LOD	< LOD	< LOD	< LOD	< LOD	< LOD	< LOD	< LOD	< LOD	< LOD	< LOD	< LOD	< LOD	< LOD	< LOD	< LOD	< LOD	< LOD	< LOD	< LOD	< LOD	< LOD	< LOD	< LOD	< LOD	< LOD	< LOD	< LOD	< LOD	< LOD	< LOD	< LOD	< LOD	< LOD	< LOD
beef	Laberca_17.2242.30	< LOD	< LOD	< LOD	< LOD	< LOD	< LOD	< LOD	< LOD	< LOD	< LOD	< LOD	< LOD	< LOD	< LOD	< LOD	< LOD	< LOD	< LOD	< LOD	< LOD	< LOD	< LOD	< LOD	< LOD	< LOD	< LOD	< LOD	< LOD	< LOD	< LOD	< LOD	< LOD	< LOD	< LOD	< LOD	< LOD	< LOD	< LOD	< LOD	< LOD	< LOD	< LOD	< LOD	< LOD	< LOD	< LOD	< LOD	< LOD
broth/bouillon cube	Laberca_17.1916.31	< LOD	< LOD	< LOD	< LOD	< LOD	< LOD	< LOD	< LOD	< LOD	< LOD	< LOD	detected (< LOQ)	< LOD	< LOD	< LOD	< LOD	< LOD	< LOD	< LOD	< LOD	< LOD	< LOD	< LOD	< LOD	< LOD	< LOD	< LOD	< LOD	< LOD	< LOD	< LOD	< LOD	< LOD	< LOD	< LOD	< LOD	< LOD	< LOD	< LOD	< LOD	< LOD	< LOD	< LOD	< LOD	< LOD	< LOD	< LOD	< LOD
broth/bouillon cube	Laberca_17.2242.18	< LOD	< LOD	< LOD	< LOD	< LOD	< LOD	< LOD	< LOD	< LOD	< LOD	< LOD	detected (< LOQ)	< LOD	< LOD	< LOD	< LOD	< LOD	< LOD	< LOD	< LOD	< LOD	< LOD	< LOD	< LOD	< LOD	< LOD	< LOD	< LOD	< LOD	< LOD	< LOD	< LOD	< LOD	< LOD	< LOD	< LOD	< LOD	< LOD	< LOD	< LOD	< LOD	< LOD	< LOD	< LOD	< LOD	< LOD	< LOD	< LOD
broth/bouillon cube	Laberca_17.2242.38	< LOD	< LOD	< LOD	< LOD	< LOD	< LOD	< LOD	< LOD	< LOD	< LOD	< LOD	0.78246	< LOD	5.11384	< LOD	< LOD	< LOD	< LOD	< LOD	< LOD	< LOD	< LOD	< LOD	< LOD	< LOD	< LOD	< LOD	< LOD	< LOD	< LOD	< LOD	< LOD	< LOD	< LOD	< LOD	< LOD	< LOD	< LOD	< LOD	< LOD	< LOD	< LOD	< LOD	< LOD	< LOD	< LOD	< LOD	< LOD
cashew nut	Laberca_17.2019.20	< LOD	< LOD	< LOD	< LOD	< LOD	< LOD	< LOD	< LOD	< LOD	< LOD	< LOD	< LOD	< LOD	< LOD	< LOD	< LOD	< LOD	< LOD	< LOD	< LOD	< LOD	< LOD	< LOD	< LOD	< LOD	< LOD	< LOD	< LOD	< LOD	< LOD	< LOD	< LOD	< LOD	< LOD	< LOD	194.304	8.48062	< LOD	< LOD	< LOD	< LOD	< LOD	< LOD	< LOD	< LOD	< LOD	< LOD	< LOD
cashew nut	Laberca_17.2135.1	< LOD	< LOD	< LOD	< LOD	< LOD	< LOD	< LOD	< LOD	< LOD	< LOD	< LOD	< LOD	< LOD	< LOD	< LOD	< LOD	< LOD	< LOD	< LOD	< LOD	< LOD	< LOD	< LOD	< LOD	< LOD	< LOD	< LOD	< LOD	< LOD	< LOD	< LOD	< LOD	< LOD	< LOD	< LOD	81.0834	< LOD	< LOD	< LOD	< LOD	< LOD	< LOD	< LOD	< LOD	< LOD	< LOD	< LOD	< LOD
cashew nut	Laberca_17.2242.1	< LOD	< LOD	< LOD	< LOD	< LOD	< LOD	< LOD	< LOD	< LOD	< LOD	< LOD	< LOD	< LOD	< LOD	< LOD	< LOD	< LOD	< LOD	< LOD	< LOD	< LOD	< LOD	< LOD	< LOD	< LOD	< LOD	< LOD	< LOD	< LOD	< LOD	< LOD	< LOD	< LOD	< LOD	< LOD	159.247	< LOD	< LOD	< LOD	< LOD	< LOD	< LOD	< LOD	< LOD	< LOD	< LOD	< LOD	< LOD
cassava dry	Laberca_17.1916.5	< LOD	< LOD	< LOD	< LOD	< LOD	< LOD	< LOD	19.9015	< LOD	< LOD	< LOD	< LOD	< LOD	detected (< LOQ)	< LOD	< LOD	< LOD	< LOD	< LOD	< LOD	< LOD	< LOD	< LOD	< LOD	< LOD	< LOD	< LOD	< LOD	< LOD	< LOD	< LOD	< LOD	< LOD	< LOD	< LOD	detected (< LOQ)	< LOD	< LOD	< LOD	< LOD	< LOD	< LOD	< LOD	< LOD	< LOD	< LOD	< LOD	< LOD
cassava dry	Laberca_17.2019.6	< LOD	< LOD	< LOD	< LOD	< LOD	< LOD	< LOD	< LOD	< LOD	< LOD	< LOD	< LOD	< LOD	< LOD	< LOD	< LOD	< LOD	< LOD	< LOD	< LOD	< LOD	< LOD	< LOD	< LOD	< LOD	< LOD	< LOD	< LOD	< LOD	< LOD	< LOD	detected (< LOQ)	< LOD	< LOD	< LOD	2764.1	119.501	< LOD	< LOD	< LOD	< LOD	< LOD	< LOD	< LOD	< LOD	< LOD	< LOD	< LOD
cassava dry	Laberca_17.2019.28	< LOD	< LOD	< LOD	< LOD	< LOD	< LOD	< LOD	< LOD	< LOD	< LOD	< LOD	< LOD	< LOD	detected (< LOQ)	< LOD	< LOD	< LOD	< LOD	< LOD	< LOD	< LOD	< LOD	< LOD	< LOD	< LOD	< LOD	detected (< LOQ)	< LOD	< LOD	< LOD	< LOD	< LOD	< LOD	< LOD	< LOD	1333.76	< LOD	< LOD	< LOD	< LOD	< LOD	< LOD	< LOD	< LOD	< LOD	< LOD	< LOD	< LOD
cassava dry	Laberca_17.2135.12	1.71656	< LOD	< LOD	< LOD	< LOD	< LOD	< LOD	20.5175	detected (< LOQ)	< LOD	< LOD	0.719294	< LOD	38.9546	< LOD	< LOD	< LOD	< LOD	< LOD	< LOD	< LOD	< LOD	< LOD	< LOD	< LOD	< LOD	< LOD	< LOD	< LOD	< LOD	< LOD	0.117826	< LOD	< LOD	< LOD	detected (< LOQ)	< LOD	< LOD	< LOD	< LOD	< LOD	< LOD	< LOD	< LOD	< LOD	< LOD	< LOD	< LOD
cassava dry	Laberca_17.2135.23	< LOD	< LOD	< LOD	< LOD	< LOD	< LOD	< LOD	< LOD	< LOD	< LOD	< LOD	< LOD	< LOD	< LOD	< LOD	< LOD	< LOD	< LOD	< LOD	< LOD	< LOD	< LOD	< LOD	< LOD	< LOD	< LOD	< LOD	< LOD	< LOD	< LOD	< LOD	< LOD	< LOD	< LOD	< LOD	< LOD	< LOD	< LOD	< LOD	< LOD	< LOD	< LOD	< LOD	< LOD	< LOD	< LOD	< LOD	< LOD
cassava dry	Laberca_17.2242.24	< LOD	< LOD	< LOD	< LOD	< LOD	< LOD	< LOD	< LOD	< LOD	< LOD	< LOD	< LOD	< LOD	< LOD	< LOD	< LOD	< LOD	< LOD	< LOD	< LOD	< LOD	< LOD	< LOD	< LOD	< LOD	< LOD	< LOD	< LOD	< LOD	< LOD	< LOD	< LOD	< LOD	< LOD	< LOD	99.104	< LOD	< LOD	< LOD	< LOD	< LOD	< LOD	< LOD	< LOD	< LOD	< LOD	< LOD	< LOD
cassava dry	Laberca_18.276-4	< LOD	< LOD	< LOD	< LOD	< LOD	< LOD	0.787079	< LOD	< LOD	< LOD	< LOD	< LOD	< LOD	detected (< LOQ)	< LOD	< LOD	< LOD	< LOD	< LOD	< LOD	< LOD	< LOD	< LOD	< LOD	< LOD	< LOD	< LOD	< LOD	< LOD	< LOD	< LOD	< LOD	< LOD	< LOD	< LOD	detected (< LOQ)	< LOD	< LOD	< LOD	< LOD	< LOD	< LOD	< LOD	< LOD	< LOD	< LOD	< LOD	< LOD
cassava dry	Laberca_18.276-13	detected (< LOQ)	< LOD	< LOD	< LOD	< LOD	< LOD	< LOD	< LOD	< LOD	< LOD	< LOD	< LOD	< LOD	detected (< LOQ)	< LOD	< LOD	< LOD	< LOD	< LOD	< LOD	< LOD	< LOD	< LOD	< LOD	< LOD	< LOD	< LOD	< LOD	< LOD	< LOD	< LOD	< LOD	< LOD	< LOD	< LOD	detected (< LOQ)	< LOD	< LOD	< LOD	< LOD	< LOD	< LOD	< LOD	< LOD	< LOD	< LOD	< LOD	< LOD
cassava dry	Laberca_18.276-21	< LOD	< LOD	< LOD	< LOD	< LOD	< LOD	< LOD	91.613	24.7039	10.8661	7.41802	87.5215	detected (< LOQ)	97.3297	< LOD	< LOD	< LOD	< LOD	< LOD	< LOD	< LOD	< LOD	< LOD	< LOD	< LOD	< LOD	< LOD	< LOD	< LOD	< LOD	< LOD	< LOD	< LOD	< LOD	< LOD	< LOD	23.7091	< LOD	< LOD	< LOD	< LOD	< LOD	< LOD	< LOD	< LOD	< LOD	< LOD	< LOD
cassava dry	Laberca_18.276-37	< LOD	< LOD	< LOD	< LOD	< LOD	< LOD	< LOD	< LOD	< LOD	< LOD	< LOD	< LOD	< LOD	< LOD	< LOD	< LOD	< LOD	< LOD	< LOD	< LOD	< LOD	< LOD	< LOD	< LOD	< LOD	< LOD	0.343541	< LOD	< LOD	< LOD	< LOD	0.497167	< LOD	< LOD	< LOD	183.808	< LOD	< LOD	< LOD	< LOD	< LOD	< LOD	< LOD	< LOD	< LOD	< LOD	< LOD	< LOD
cassava dry	Laberca_18.276-47	< LOD	< LOD	< LOD	< LOD	< LOD	< LOD	< LOD	< LOD	< LOD	< LOD	< LOD	< LOD	< LOD	< LOD	< LOD	< LOD	< LOD	< LOD	< LOD	< LOD	< LOD	< LOD	< LOD	< LOD	< LOD	< LOD	< LOD	< LOD	< LOD	< LOD	< LOD	0.412092	< LOD	< LOD	< LOD	1438.92	< LOD	< LOD	< LOD	< LOD	< LOD	< LOD	< LOD	< LOD	< LOD	< LOD	< LOD	< LOD
cassava dry	Laberca_18.276-55	< LOD	< LOD	< LOD	< LOD	< LOD	< LOD	< LOD	< LOD	< LOD	< LOD	< LOD	< LOD	< LOD	< LOD	< LOD	< LOD	< LOD	< LOD	< LOD	< LOD	< LOD	< LOD	< LOD	< LOD	< LOD	< LOD	< LOD	< LOD	< LOD	< LOD	< LOD	< LOD	< LOD	< LOD	< LOD	detected (< LOQ)	< LOD	< LOD	< LOD	< LOD	< LOD	< LOD	< LOD	< LOD	< LOD	< LOD	< LOD	< LOD
cassava fresh	Laberca_17.1916.4	< LOD	< LOD	< LOD	< LOD	< LOD	< LOD	< LOD	< LOD	< LOD	< LOD	< LOD	< LOD	< LOD	< LOD	< LOD	< LOD	< LOD	< LOD	< LOD	< LOD	< LOD	< LOD	< LOD	< LOD	< LOD	< LOD	< LOD	< LOD	< LOD	< LOD	< LOD	< LOD	< LOD	< LOD	< LOD	< LOD	< LOD	< LOD	< LOD	< LOD	< LOD	< LOD	detected (< LOQ)	< LOD	< LOD	< LOD	< LOD	0.295804
cassava fresh	Laberca_17.2019.27	< LOD	< LOD	< LOD	< LOD	< LOD	< LOD	< LOD	< LOD	< LOD	< LOD	< LOD	< LOD	< LOD	< LOD	< LOD	< LOD	< LOD	< LOD	< LOD	< LOD	< LOD	< LOD	< LOD	< LOD	< LOD	< LOD	< LOD	< LOD	< LOD	< LOD	< LOD	< LOD	< LOD	< LOD	< LOD	< LOD	< LOD	< LOD	< LOD	< LOD	< LOD	< LOD	< LOD	< LOD	< LOD	< LOD	< LOD	< LOD
cassava fresh	Laberca_17.2135.11	< LOD	< LOD	< LOD	< LOD	< LOD	< LOD	< LOD	< LOD	< LOD	< LOD	< LOD	< LOD	< LOD	< LOD	< LOD	< LOD	< LOD	< LOD	< LOD	< LOD	< LOD	< LOD	< LOD	< LOD	< LOD	< LOD	< LOD	< LOD	< LOD	< LOD	< LOD	< LOD	< LOD	< LOD	< LOD	< LOD	< LOD	< LOD	< LOD	< LOD	< LOD	< LOD	< LOD	< LOD	< LOD	< LOD	< LOD	< LOD
cassava fresh	Laberca_17.2242.23	< LOD	< LOD	< LOD	< LOD	< LOD	< LOD	< LOD	< LOD	< LOD	< LOD	< LOD	< LOD	< LOD	< LOD	< LOD	< LOD	< LOD	< LOD	< LOD	< LOD	< LOD	< LOD	< LOD	< LOD	< LOD	< LOD	< LOD	< LOD	< LOD	< LOD	< LOD	< LOD	< LOD	< LOD	< LOD	< LOD	< LOD	< LOD	< LOD	< LOD	< LOD	< LOD	< LOD	< LOD	< LOD	< LOD	< LOD	< LOD
cassava fresh	Laberca_18.276-12	< LOD	< LOD	< LOD	< LOD	< LOD	< LOD	< LOD	< LOD	< LOD	< LOD	< LOD	< LOD	< LOD	< LOD	< LOD	< LOD	< LOD	< LOD	< LOD	< LOD	< LOD	< LOD	< LOD	< LOD	< LOD	< LOD	< LOD	< LOD	< LOD	< LOD	< LOD	< LOD	< LOD	< LOD	< LOD	< LOD	< LOD	< LOD	< LOD	< LOD	< LOD	< LOD	< LOD	< LOD	< LOD	< LOD	< LOD	< LOD
cassava fresh	Laberca_18.276-20	< LOD	< LOD	< LOD	< LOD	< LOD	< LOD	0.64724	< LOD	< LOD	< LOD	< LOD	< LOD	< LOD	< LOD	< LOD	< LOD	< LOD	< LOD	< LOD	< LOD	< LOD	< LOD	< LOD	< LOD	< LOD	< LOD	< LOD	< LOD	< LOD	< LOD	< LOD	< LOD	< LOD	< LOD	< LOD	detected (< LOQ)	< LOD	< LOD	< LOD	< LOD	< LOD	< LOD	< LOD	< LOD	< LOD	< LOD	< LOD	< LOD
cassava fresh	Laberca_18.276-46	< LOD	< LOD	< LOD	< LOD	< LOD	< LOD	< LOD	< LOD	< LOD	< LOD	< LOD	< LOD	< LOD	< LOD	< LOD	< LOD	< LOD	< LOD	< LOD	< LOD	< LOD	< LOD	< LOD	< LOD	< LOD	< LOD	< LOD	< LOD	< LOD	< LOD	< LOD	< LOD	< LOD	< LOD	< LOD	< LOD	< LOD	< LOD	< LOD	< LOD	< LOD	< LOD	< LOD	< LOD	< LOD	< LOD	< LOD	< LOD
cassava fresh	Laberca_18.276-54	< LOD	< LOD	< LOD	< LOD	< LOD	< LOD	< LOD	< LOD	< LOD	< LOD	< LOD	< LOD	< LOD	< LOD	< LOD	< LOD	< LOD	< LOD	< LOD	< LOD	< LOD	< LOD	< LOD	< LOD	< LOD	< LOD	< LOD	< LOD	< LOD	< LOD	< LOD	< LOD	< LOD	< LOD	< LOD	< LOD	< LOD	< LOD	< LOD	< LOD	< LOD	< LOD	< LOD	< LOD	< LOD	< LOD	< LOD	< LOD
chili/peper	Laberca_17.2135.37	< LOD	< LOD	< LOD	< LOD	< LOD	< LOD	< LOD	< LOD	< LOD	< LOD	< LOD	< LOD	< LOD	< LOD	< LOD	< LOD	< LOD	< LOD	< LOD	< LOD	< LOD	< LOD	< LOD	< LOD	< LOD	< LOD	< LOD	< LOD	< LOD	< LOD	< LOD	< LOD	< LOD	< LOD	< LOD	< LOD	< LOD	< LOD	< LOD	< LOD	< LOD	< LOD	< LOD	< LOD	< LOD	< LOD	< LOD	< LOD
chili/peper	Laberca_17.2242.19	< LOD	< LOD	< LOD	< LOD	< LOD	< LOD	< LOD	< LOD	< LOD	< LOD	< LOD	< LOD	< LOD	< LOD	< LOD	< LOD	< LOD	< LOD	< LOD	< LOD	< LOD	< LOD	< LOD	< LOD	< LOD	< LOD	< LOD	< LOD	< LOD	< LOD	< LOD	< LOD	< LOD	< LOD	< LOD	< LOD	< LOD	< LOD	< LOD	< LOD	< LOD	< LOD	< LOD	< LOD	< LOD	< LOD	< LOD	< LOD
chili/peper	Laberca_17.2242.39	< LOD	< LOD	< LOD	< LOD	< LOD	< LOD	< LOD	< LOD	< LOD	< LOD	< LOD	< LOD	< LOD	< LOD	< LOD	< LOD	< LOD	< LOD	< LOD	< LOD	< LOD	< LOD	< LOD	< LOD	< LOD	< LOD	< LOD	< LOD	< LOD	< LOD	< LOD	< LOD	< LOD	< LOD	< LOD	< LOD	< LOD	< LOD	< LOD	< LOD	< LOD	< LOD	< LOD	< LOD	< LOD	< LOD	< LOD	< LOD
chocolate	Laberca_17.1916.33	< LOD	< LOD	< LOD	< LOD	< LOD	< LOD	< LOD	< LOD	< LOD	< LOD	< LOD	< LOD	< LOD	< LOD	< LOD	< LOD	< LOD	< LOD	< LOD	< LOD	< LOD	< LOD	< LOD	< LOD	< LOD	< LOD	< LOD	< LOD	< LOD	< LOD	< LOD	< LOD	< LOD	< LOD	< LOD	< LOD	< LOD	< LOD	< LOD	< LOD	< LOD	< LOD	< LOD	< LOD	< LOD	< LOD	< LOD	< LOD
chocolate	Laberca_17.2242.3	< LOD	< LOD	< LOD	< LOD	< LOD	< LOD	< LOD	< LOD	< LOD	< LOD	< LOD	< LOD	< LOD	< LOD	< LOD	< LOD	< LOD	< LOD	< LOD	< LOD	< LOD	< LOD	< LOD	< LOD	< LOD	< LOD	< LOD	< LOD	< LOD	< LOD	< LOD	< LOD	< LOD	< LOD	< LOD	< LOD	< LOD	< LOD	< LOD	< LOD	< LOD	< LOD	< LOD	< LOD	< LOD	< LOD	< LOD	< LOD
coffee	Laberca_17.1916.32	< LOD	< LOD	< LOD	< LOD	< LOD	< LOD	< LOD	< LOD	< LOD	< LOD	< LOD	< LOD	< LOD	< LOD	< LOD	< LOD	< LOD	< LOD	< LOD	< LOD	< LOD	< LOD	< LOD	< LOD	< LOD	< LOD	< LOD	< LOD	< LOD	< LOD	< LOD	< LOD	< LOD	< LOD	< LOD	< LOD	< LOD	< LOD	< LOD	< LOD	< LOD	< LOD	< LOD	< LOD	< LOD	< LOD	< LOD	< LOD
concentrated/dehydrated milk	Laberca_17.1916.14	< LOD	< LOD	< LOD	< LOD	< LOD	< LOD	< LOD	< LOD	< LOD	< LOD	< LOD	< LOD	< LOD	< LOD	< LOD	< LOD	< LOD	< LOD	< LOD	< LOD	< LOD	< LOD	< LOD	< LOD	< LOD	< LOD	< LOD	< LOD	< LOD	< LOD	< LOD	< LOD	< LOD	< LOD	< LOD	< LOD	< LOD	< LOD	< LOD	< LOD	< LOD	< LOD	< LOD	< LOD	< LOD	< LOD	< LOD	< LOD
concentrated/dehydrated milk	Laberca_17.2019.15	< LOD	< LOD	< LOD	< LOD	< LOD	< LOD	< LOD	< LOD	< LOD	< LOD	< LOD	< LOD	< LOD	< LOD	< LOD	< LOD	< LOD	< LOD	< LOD	< LOD	< LOD	< LOD	< LOD	< LOD	< LOD	< LOD	< LOD	< LOD	< LOD	< LOD	< LOD	< LOD	< LOD	< LOD	< LOD	< LOD	< LOD	< LOD	< LOD	< LOD	< LOD	< LOD	< LOD	< LOD	< LOD	< LOD	< LOD	< LOD
concentrated/dehydrated milk	Laberca_17.2135.32	< LOD	< LOD	< LOD	< LOD	< LOD	< LOD	< LOD	< LOD	< LOD	< LOD	< LOD	< LOD	< LOD	< LOD	< LOD	< LOD	< LOD	< LOD	< LOD	< LOD	< LOD	< LOD	< LOD	< LOD	< LOD	< LOD	< LOD	< LOD	< LOD	< LOD	< LOD	< LOD	< LOD	< LOD	< LOD	< LOD	< LOD	< LOD	< LOD	< LOD	< LOD	< LOD	< LOD	< LOD	< LOD	< LOD	< LOD	< LOD
concentrated/dehydrated milk	Laberca_17.2242.32	< LOD	< LOD	< LOD	< LOD	< LOD	< LOD	< LOD	< LOD	< LOD	< LOD	< LOD	< LOD	< LOD	< LOD	< LOD	< LOD	< LOD	< LOD	< LOD	< LOD	< LOD	< LOD	< LOD	< LOD	< LOD	< LOD	< LOD	< LOD	< LOD	< LOD	< LOD	< LOD	< LOD	< LOD	< LOD	< LOD	< LOD	< LOD	< LOD	< LOD	< LOD	< LOD	< LOD	< LOD	< LOD	< LOD	< LOD	< LOD
fresh/fermented milk	Laberca_17.2019.14	< LOD	< LOD	< LOD	< LOD	0.758174	< LOD	< LOD	< LOD	< LOD	< LOD	< LOD	< LOD	< LOD	< LOD	< LOD	< LOD	< LOD	< LOD	< LOD	< LOD	< LOD	< LOD	< LOD	< LOD	< LOD	< LOD	< LOD	< LOD	< LOD	< LOD	< LOD	< LOD	< LOD	< LOD	< LOD	< LOD	< LOD	< LOD	< LOD	< LOD	< LOD	< LOD	< LOD	< LOD	< LOD	< LOD	< LOD	< LOD
fresh/fermented milk	Laberca_17.2135.18	< LOD	< LOD	< LOD	< LOD	< LOD	< LOD	< LOD	< LOD	< LOD	< LOD	< LOD	< LOD	< LOD	< LOD	< LOD	< LOD	< LOD	< LOD	< LOD	< LOD	< LOD	< LOD	< LOD	< LOD	< LOD	< LOD	< LOD	< LOD	< LOD	< LOD	< LOD	< LOD	< LOD	< LOD	< LOD	< LOD	< LOD	< LOD	< LOD	< LOD	< LOD	detected (< LOQ)	< LOD	< LOD	< LOD	< LOD	< LOD	< LOD
fresh/fermented milk	Laberca_17.2135.31	< LOD	< LOD	< LOD	< LOD	< LOD	< LOD	< LOD	< LOD	< LOD	< LOD	< LOD	< LOD	< LOD	< LOD	< LOD	< LOD	< LOD	< LOD	< LOD	< LOD	< LOD	< LOD	< LOD	< LOD	< LOD	< LOD	< LOD	< LOD	< LOD	< LOD	< LOD	< LOD	< LOD	< LOD	< LOD	< LOD	< LOD	< LOD	< LOD	< LOD	< LOD	< LOD	< LOD	< LOD	< LOD	< LOD	< LOD	< LOD
fresh/fermented milk	Laberca_17.2242.2	< LOD	< LOD	< LOD	< LOD	< LOD	< LOD	< LOD	< LOD	< LOD	< LOD	< LOD	< LOD	< LOD	< LOD	< LOD	< LOD	< LOD	< LOD	< LOD	< LOD	< LOD	< LOD	< LOD	< LOD	< LOD	< LOD	< LOD	< LOD	< LOD	< LOD	< LOD	< LOD	< LOD	< LOD	< LOD	< LOD	< LOD	< LOD	< LOD	< LOD	< LOD	< LOD	< LOD	< LOD	< LOD	< LOD	< LOD	< LOD
groundnut oil	Laberca_17.2135.34	90.3251	14.5296	0.376969	< LOD	0.654889	15.402	2.45967	< LOD	< LOD	< LOD	< LOD	< LOD	< LOD	< LOD	< LOD	< LOD	< LOD	< LOD	< LOD	< LOD	< LOD	< LOD	< LOD	< LOD	< LOD	< LOD	8.31542	6.69913	7.6761	54.9706	0.739209	61.445	0.824055	12.8978	< LOD	125.27	< LOD	< LOD	< LOD	< LOD	< LOD	< LOD	< LOD	< LOD	< LOD	< LOD	< LOD	< LOD
groundnut oil	Laberca_17.2242.14	14.2734	1.34164	< LOD	< LOD	< LOD	4.95533	< LOD	< LOD	< LOD	< LOD	< LOD	< LOD	< LOD	< LOD	< LOD	< LOD	< LOD	< LOD	< LOD	< LOD	< LOD	< LOD	< LOD	< LOD	< LOD	< LOD	8.68224	4.47588	1.97953	7.14072	0.510096	7.48695	0.380068	1.60855	< LOD	detected (< LOQ)	< LOD	< LOD	< LOD	< LOD	< LOD	< LOD	< LOD	< LOD	< LOD	< LOD	< LOD	< LOD
industrial fermented drink	Laberca_17.1916.18	< LOD	< LOD	< LOD	< LOD	< LOD	< LOD	< LOD	detected (< LOQ)	< LOD	< LOD	< LOD	< LOD	< LOD	< LOD	< LOD	< LOD	< LOD	< LOD	< LOD	< LOD	< LOD	< LOD	< LOD	< LOD	< LOD	< LOD	< LOD	< LOD	< LOD	< LOD	< LOD	< LOD	< LOD	< LOD	< LOD	detected (< LOQ)	< LOD	< LOD	< LOD	< LOD	< LOD	< LOD	< LOD	< LOD	< LOD	< LOD	< LOD	< LOD
industrial fermented drink	Laberca_17.2135.36	< LOD	< LOD	< LOD	< LOD	< LOD	< LOD	< LOD	< LOD	< LOD	< LOD	< LOD	< LOD	detected (< LOQ)	< LOD	< LOD	< LOD	< LOD	< LOD	< LOD	< LOD	< LOD	< LOD	< LOD	< LOD	< LOD	< LOD	< LOD	< LOD	< LOD	< LOD	< LOD	< LOD	< LOD	< LOD	< LOD	111.302	< LOD	< LOD	< LOD	< LOD	< LOD	< LOD	< LOD	< LOD	< LOD	< LOD	< LOD	< LOD
industrial fermented drink	Laberca_17.2242.36	< LOD	< LOD	< LOD	< LOD	< LOD	< LOD	< LOD	< LOD	< LOD	< LOD	< LOD	< LOD	< LOD	< LOD	< LOD	< LOD	< LOD	< LOD	< LOD	< LOD	< LOD	< LOD	< LOD	< LOD	< LOD	< LOD	< LOD	< LOD	< LOD	< LOD	< LOD	< LOD	< LOD	< LOD	< LOD	< LOD	< LOD	< LOD	< LOD	< LOD	< LOD	< LOD	< LOD	< LOD	< LOD	< LOD	< LOD	< LOD
maize	Laberca_17.1916.2	1.05567	detected (< LOQ)	< LOD	< LOD	< LOD	< LOD	< LOD	161.9	46.3299	14.6203	18.8151	7.54571	< LOD	41.3126	< LOD	< LOD	< LOD	< LOD	< LOD	< LOD	< LOD	< LOD	< LOD	< LOD	< LOD	< LOD	< LOD	detected (< LOQ)	< LOD	< LOD	< LOD	< LOD	< LOD	< LOD	< LOD	399.97	11.6275	< LOD	< LOD	< LOD	< LOD	< LOD	detected (< LOQ)	< LOD	< LOD	< LOD	< LOD	< LOD
maize	Laberca_17.1916.21	53.5619	5.15997	1.19837	< LOD	1.30014	< LOD	< LOD	458.475	111.355	56.7862	43.7117	< LOD	< LOD	31.9074	< LOD	< LOD	< LOD	< LOD	< LOD	< LOD	< LOD	< LOD	< LOD	< LOD	< LOD	< LOD	0.964249	0.930606	0.763647	3.75228	1.37115	5.53058	< LOD	1.53493	< LOD	2166.75	13.2875	< LOD	< LOD	< LOD	< LOD	< LOD	< LOD	< LOD	< LOD	< LOD	< LOD	< LOD
maize	Laberca_17.2019.2	2.77972	< LOD	2.24443	< LOD	< LOD	< LOD	1.36004	26.6165	9.60411	< LOD	< LOD	< LOD	< LOD	detected (< LOQ)	< LOD	< LOD	< LOD	< LOD	< LOD	< LOD	< LOD	< LOD	< LOD	< LOD	< LOD	< LOD	< LOD	detected (< LOQ)	< LOD	1.00164	< LOD	0.79971	< LOD	0.527713	< LOD	< LOD	< LOD	< LOD	< LOD	< LOD	< LOD	< LOD	< LOD	< LOD	< LOD	< LOD	< LOD	< LOD
maize	Laberca_17.2019.24	< LOD	< LOD	< LOD	< LOD	< LOD	< LOD	< LOD	< LOD	< LOD	< LOD	< LOD	< LOD	< LOD	< LOD	< LOD	< LOD	< LOD	< LOD	< LOD	< LOD	< LOD	< LOD	< LOD	< LOD	< LOD	< LOD	< LOD	< LOD	< LOD	< LOD	< LOD	< LOD	< LOD	< LOD	< LOD	detected (< LOQ)	6.16473	< LOD	< LOD	< LOD	< LOD	< LOD	< LOD	< LOD	< LOD	< LOD	< LOD	< LOD
maize	Laberca_17.2135.8	17.3416	2.10349	< LOD	< LOD	0.502409	< LOD	< LOD	231.989	83.5248	29.3144	31.6257	< LOD	< LOD	416.447	< LOD	< LOD	< LOD	< LOD	< LOD	< LOD	< LOD	< LOD	< LOD	< LOD	< LOD	< LOD	< LOD	< LOD	0.242841	1.68399	0.235924	0.727774	< LOD	0.512002	detected (< LOQ)	303.245	11.9832	< LOD	< LOD	< LOD	< LOD	< LOD	< LOD	< LOD	< LOD	< LOD	< LOD	< LOD
maize	Laberca_17.2135.21	71.7529	4.65669	< LOD	< LOD	2.34273	< LOD	< LOD	178.988	70.858	27.4534	28.9323	1.71032	< LOD	372.302	< LOD	< LOD	< LOD	< LOD	< LOD	< LOD	< LOD	< LOD	< LOD	< LOD	< LOD	< LOD	detected (< LOQ)	0.308886	0.988341	5.67251	0.278257	2.60575	0.391614	1.78864	34.4551	1054.72	20.6387	< LOD	< LOD	< LOD	< LOD	< LOD	< LOD	< LOD	< LOD	< LOD	< LOD	< LOD
maize	Laberca_17.2242.5	13.125	0.93533	6.26474	< LOD	0.39338	< LOD	< LOD	401.226	98.254	52.5576	37.8617	< LOD	< LOD	61.3829	< LOD	< LOD	< LOD	< LOD	< LOD	< LOD	< LOD	< LOD	< LOD	< LOD	< LOD	< LOD	< LOD	0.431218	0.335919	2.17257	0.207244	1.1738	< LOD	0.831674	< LOD	246.638	< LOD	< LOD	< LOD	< LOD	< LOD	< LOD	< LOD	< LOD	< LOD	< LOD	< LOD	< LOD
maize	Laberca_17.2242.21	4.9952	0.22632	< LOD	< LOD	< LOD	< LOD	< LOD	62.192	44.2586	12.7133	22.3755	< LOD	< LOD	55.8941	< LOD	< LOD	< LOD	< LOD	< LOD	< LOD	< LOD	< LOD	< LOD	< LOD	< LOD	< LOD	< LOD	< LOD	< LOD	0.509702	< LOD	0.195794	< LOD	< LOD	< LOD	131.614	< LOD	< LOD	< LOD	< LOD	< LOD	< LOD	< LOD	< LOD	< LOD	< LOD	< LOD	< LOD
maize	Laberca_18.276-2	0.821781	< LOD	< LOD	< LOD	< LOD	< LOD	< LOD	252.649	84.3657	33.6443	20.6452	< LOD	< LOD	113.097	< LOD	< LOD	< LOD	< LOD	< LOD	< LOD	< LOD	< LOD	< LOD	< LOD	< LOD	< LOD	< LOD	< LOD	< LOD	< LOD	< LOD	< LOD	< LOD	< LOD	< LOD	detected (< LOQ)	< LOD	< LOD	< LOD	< LOD	< LOD	< LOD	< LOD	< LOD	< LOD	< LOD	< LOD	< LOD
maize	Laberca_18.276-9	< LOD	< LOD	< LOD	< LOD	< LOD	< LOD	< LOD	65.8992	14.9328	9.72846	detected (< LOQ)	< LOD	< LOD	6.37953	< LOD	< LOD	< LOD	< LOD	< LOD	< LOD	< LOD	< LOD	< LOD	< LOD	< LOD	< LOD	< LOD	< LOD	< LOD	< LOD	< LOD	< LOD	< LOD	< LOD	< LOD	< LOD	4.95613	< LOD	< LOD	< LOD	< LOD	< LOD	< LOD	< LOD	< LOD	< LOD	< LOD	< LOD
maize	Laberca_18.276-18	< LOD	< LOD	< LOD	< LOD	< LOD	< LOD	< LOD	101.755	27.0774	13.5793	8.3314	97.0375	detected (< LOQ)	123.547	< LOD	< LOD	< LOD	< LOD	< LOD	< LOD	< LOD	< LOD	< LOD	< LOD	< LOD	< LOD	< LOD	< LOD	< LOD	< LOD	< LOD	< LOD	< LOD	< LOD	< LOD	< LOD	10.347	< LOD	< LOD	< LOD	< LOD	< LOD	< LOD	< LOD	< LOD	< LOD	< LOD	< LOD
maize	Laberca_18.276-27	2.16088	detected (< LOQ)	0.640118	< LOD	< LOD	< LOD	1.11237	141.723	31.6183	19.503	11.0418	< LOD	< LOD	< LOD	< LOD	< LOD	< LOD	< LOD	< LOD	< LOD	< LOD	< LOD	< LOD	< LOD	< LOD	< LOD	< LOD	< LOD	< LOD	< LOD	0.664162	1.0162	< LOD	< LOD	< LOD	detected (< LOQ)	< LOD	< LOD	< LOD	< LOD	< LOD	< LOD	< LOD	< LOD	< LOD	< LOD	< LOD	< LOD
maize	Laberca_18.276-33	< LOD	< LOD	< LOD	< LOD	< LOD	< LOD	< LOD	13.0331	detected (< LOQ)	< LOD	< LOD	< LOD	< LOD	< LOD	< LOD	< LOD	< LOD	< LOD	< LOD	< LOD	< LOD	< LOD	< LOD	< LOD	< LOD	< LOD	< LOD	< LOD	< LOD	< LOD	< LOD	< LOD	< LOD	< LOD	< LOD	< LOD	275.709	< LOD	< LOD	< LOD	< LOD	< LOD	< LOD	< LOD	< LOD	< LOD	< LOD	< LOD
maize	Laberca_18.276-43	detected (< LOQ)	< LOD	0.352002	< LOD	< LOD	< LOD	< LOD	50.4043	14.145	7.48612	detected (< LOQ)	< LOD	< LOD	< LOD	< LOD	< LOD	< LOD	< LOD	< LOD	< LOD	< LOD	< LOD	< LOD	< LOD	< LOD	< LOD	< LOD	< LOD	< LOD	< LOD	< LOD	< LOD	< LOD	< LOD	< LOD	detected (< LOQ)	< LOD	< LOD	< LOD	< LOD	< LOD	< LOD	< LOD	< LOD	< LOD	< LOD	< LOD	< LOD
maize	Laberca_18.276-52	detected (< LOQ)	< LOD	< LOD	< LOD	< LOD	< LOD	< LOD	575.676	166.147	69.9049	44.1634	< LOD	< LOD	< LOD	< LOD	< LOD	< LOD	< LOD	< LOD	< LOD	< LOD	< LOD	< LOD	< LOD	< LOD	< LOD	< LOD	< LOD	< LOD	< LOD	< LOD	< LOD	< LOD	< LOD	< LOD	detected (< LOQ)	< LOD	< LOD	< LOD	< LOD	< LOD	< LOD	< LOD	< LOD	< LOD	< LOD	< LOD	< LOD
maize	Laberca_18.276-62	< LOD	< LOD	< LOD	< LOD	< LOD	< LOD	< LOD	290.976	81.8164	34.7129	24.6277	< LOD	detected (< LOQ)	< LOD	< LOD	< LOD	< LOD	< LOD	< LOD	< LOD	< LOD	< LOD	< LOD	< LOD	< LOD	< LOD	< LOD	< LOD	< LOD	< LOD	< LOD	< LOD	< LOD	< LOD	< LOD	< LOD	< LOD	< LOD	< LOD	< LOD	< LOD	< LOD	< LOD	< LOD	< LOD	< LOD	< LOD	< LOD
mil	Laberca_17.2019.5	< LOD	< LOD	< LOD	< LOD	< LOD	< LOD	< LOD	< LOD	< LOD	< LOD	< LOD	< LOD	< LOD	< LOD	< LOD	< LOD	< LOD	< LOD	< LOD	< LOD	< LOD	< LOD	< LOD	< LOD	< LOD	< LOD	4.80028	< LOD	< LOD	0.507229	< LOD	0.200841	< LOD	< LOD	< LOD	< LOD	< LOD	< LOD	< LOD	< LOD	< LOD	< LOD	< LOD	< LOD	< LOD	< LOD	< LOD	< LOD
mil	Laberca_17.2019.26	0.458088	< LOD	< LOD	< LOD	< LOD	< LOD	< LOD	< LOD	< LOD	< LOD	< LOD	< LOD	< LOD	< LOD	< LOD	< LOD	< LOD	< LOD	< LOD	< LOD	< LOD	< LOD	< LOD	< LOD	< LOD	< LOD	detected (< LOQ)	< LOD	< LOD	< LOD	< LOD	0.110778	< LOD	< LOD	< LOD	< LOD	< LOD	< LOD	< LOD	< LOD	< LOD	< LOD	< LOD	< LOD	< LOD	< LOD	< LOD	< LOD
mil	Laberca_17.2135.10	1.13723	< LOD	< LOD	< LOD	< LOD	< LOD	< LOD	31.6767	8.67656	< LOD	< LOD	detected (< LOQ)	44.1449	7.35986	< LOD	< LOD	< LOD	< LOD	< LOD	< LOD	< LOD	< LOD	< LOD	< LOD	< LOD	< LOD	< LOD	< LOD	< LOD	< LOD	< LOD	0.084249	< LOD	< LOD	< LOD	< LOD	164.816	< LOD	< LOD	< LOD	< LOD	< LOD	< LOD	< LOD	< LOD	< LOD	< LOD	< LOD
mil	Laberca_18.276-11	< LOD	< LOD	< LOD	< LOD	< LOD	< LOD	< LOD	< LOD	< LOD	< LOD	< LOD	< LOD	< LOD	< LOD	< LOD	< LOD	< LOD	< LOD	< LOD	< LOD	< LOD	< LOD	< LOD	< LOD	< LOD	< LOD	< LOD	< LOD	< LOD	< LOD	< LOD	< LOD	< LOD	< LOD	< LOD	< LOD	< LOD	< LOD	< LOD	< LOD	< LOD	< LOD	< LOD	< LOD	< LOD	< LOD	< LOD	< LOD
mil	Laberca_18.276-36	< LOD	< LOD	< LOD	< LOD	< LOD	< LOD	< LOD	< LOD	< LOD	< LOD	< LOD	< LOD	< LOD	< LOD	< LOD	< LOD	< LOD	< LOD	< LOD	< LOD	< LOD	< LOD	< LOD	< LOD	< LOD	< LOD	< LOD	< LOD	< LOD	< LOD	< LOD	< LOD	< LOD	< LOD	< LOD	271.003	4.47344	< LOD	< LOD	< LOD	< LOD	< LOD	< LOD	< LOD	< LOD	< LOD	< LOD	< LOD
mil	Laberca_18.276-45	< LOD	< LOD	< LOD	< LOD	< LOD	< LOD	< LOD	< LOD	< LOD	< LOD	< LOD	< LOD	< LOD	< LOD	< LOD	< LOD	< LOD	< LOD	< LOD	< LOD	< LOD	< LOD	< LOD	< LOD	< LOD	< LOD	< LOD	< LOD	< LOD	< LOD	< LOD	< LOD	< LOD	< LOD	< LOD	< LOD	< LOD	< LOD	< LOD	< LOD	< LOD	< LOD	< LOD	< LOD	< LOD	< LOD	< LOD	< LOD
mil	Laberca_18.276-64	< LOD	< LOD	< LOD	< LOD	< LOD	< LOD	< LOD	< LOD	< LOD	< LOD	< LOD	< LOD	< LOD	7.11319	< LOD	< LOD	< LOD	< LOD	< LOD	< LOD	< LOD	< LOD	< LOD	< LOD	< LOD	< LOD	< LOD	< LOD	< LOD	< LOD	< LOD	< LOD	< LOD	< LOD	< LOD	< LOD	58.6711	< LOD	< LOD	< LOD	< LOD	< LOD	< LOD	< LOD	< LOD	< LOD	< LOD	< LOD
millet	Laberca_17.2242.7	0.509434	< LOD	< LOD	< LOD	< LOD	< LOD	< LOD	< LOD	< LOD	< LOD	< LOD	< LOD	< LOD	4.10937	< LOD	< LOD	< LOD	< LOD	< LOD	< LOD	< LOD	< LOD	< LOD	< LOD	< LOD	< LOD	< LOD	< LOD	< LOD	< LOD	< LOD	< LOD	< LOD	< LOD	< LOD	< LOD	< LOD	< LOD	< LOD	< LOD	< LOD	< LOD	< LOD	< LOD	< LOD	< LOD	< LOD	< LOD
mutton/goat	Laberca_17.2019.21	< LOD	< LOD	< LOD	< LOD	< LOD	< LOD	< LOD	< LOD	< LOD	< LOD	< LOD	< LOD	< LOD	< LOD	< LOD	< LOD	< LOD	< LOD	< LOD	< LOD	< LOD	< LOD	< LOD	< LOD	< LOD	< LOD	< LOD	< LOD	< LOD	< LOD	< LOD	< LOD	< LOD	< LOD	< LOD	< LOD	10.5241	< LOD	< LOD	< LOD	< LOD	< LOD	< LOD	< LOD	< LOD	< LOD	< LOD	< LOD
onion & garlic	Laberca_17.1916.9	< LOD	< LOD	< LOD	< LOD	< LOD	< LOD	< LOD	< LOD	< LOD	< LOD	< LOD	< LOD	< LOD	< LOD	< LOD	< LOD	< LOD	< LOD	< LOD	< LOD	< LOD	< LOD	< LOD	< LOD	< LOD	< LOD	< LOD	< LOD	< LOD	< LOD	< LOD	< LOD	< LOD	< LOD	< LOD	< LOD	< LOD	< LOD	< LOD	< LOD	< LOD	< LOD	< LOD	< LOD	< LOD	< LOD	< LOD	< LOD
onion & garlic	Laberca_17.1916.25	< LOD	< LOD	< LOD	< LOD	< LOD	< LOD	< LOD	< LOD	< LOD	< LOD	< LOD	< LOD	< LOD	< LOD	< LOD	< LOD	< LOD	< LOD	< LOD	< LOD	< LOD	< LOD	< LOD	< LOD	< LOD	< LOD	< LOD	< LOD	< LOD	< LOD	< LOD	< LOD	< LOD	< LOD	< LOD	< LOD	< LOD	< LOD	< LOD	< LOD	< LOD	< LOD	< LOD	< LOD	< LOD	< LOD	< LOD	< LOD
onion & garlic	Laberca_17.2019.10	< LOD	< LOD	< LOD	< LOD	< LOD	< LOD	< LOD	< LOD	< LOD	< LOD	< LOD	< LOD	< LOD	< LOD	< LOD	< LOD	< LOD	< LOD	< LOD	< LOD	< LOD	< LOD	< LOD	< LOD	< LOD	< LOD	< LOD	< LOD	< LOD	< LOD	< LOD	< LOD	< LOD	< LOD	< LOD	< LOD	4.05995	< LOD	< LOD	< LOD	< LOD	< LOD	< LOD	< LOD	< LOD	< LOD	< LOD	< LOD
onion & garlic	Laberca_17.2019.31	< LOD	< LOD	< LOD	< LOD	< LOD	< LOD	< LOD	< LOD	< LOD	< LOD	< LOD	< LOD	< LOD	< LOD	< LOD	< LOD	< LOD	< LOD	< LOD	< LOD	< LOD	< LOD	< LOD	< LOD	< LOD	< LOD	< LOD	< LOD	< LOD	< LOD	< LOD	< LOD	< LOD	< LOD	< LOD	< LOD	< LOD	< LOD	< LOD	< LOD	< LOD	< LOD	< LOD	< LOD	< LOD	< LOD	< LOD	< LOD
onion & garlic	Laberca_17.2135.15	< LOD	< LOD	< LOD	< LOD	< LOD	< LOD	< LOD	< LOD	< LOD	< LOD	< LOD	< LOD	< LOD	< LOD	< LOD	< LOD	< LOD	< LOD	< LOD	< LOD	< LOD	< LOD	< LOD	< LOD	< LOD	< LOD	< LOD	< LOD	< LOD	< LOD	< LOD	< LOD	< LOD	< LOD	< LOD	191.639	< LOD	< LOD	< LOD	< LOD	< LOD	< LOD	< LOD	< LOD	< LOD	< LOD	< LOD	< LOD
onion & garlic	Laberca_17.2135.26	< LOD	< LOD	< LOD	< LOD	< LOD	< LOD	< LOD	< LOD	< LOD	< LOD	< LOD	< LOD	< LOD	< LOD	< LOD	< LOD	< LOD	< LOD	< LOD	< LOD	< LOD	< LOD	< LOD	< LOD	< LOD	< LOD	< LOD	< LOD	< LOD	< LOD	< LOD	< LOD	< LOD	< LOD	< LOD	< LOD	< LOD	< LOD	< LOD	< LOD	< LOD	< LOD	< LOD	< LOD	< LOD	< LOD	< LOD	< LOD
onion & garlic	Laberca_17.2242.10	< LOD	< LOD	< LOD	< LOD	< LOD	< LOD	< LOD	< LOD	< LOD	< LOD	< LOD	< LOD	< LOD	< LOD	< LOD	< LOD	< LOD	< LOD	< LOD	< LOD	< LOD	< LOD	< LOD	< LOD	< LOD	< LOD	< LOD	< LOD	< LOD	< LOD	< LOD	< LOD	< LOD	< LOD	< LOD	< LOD	< LOD	< LOD	< LOD	< LOD	< LOD	< LOD	< LOD	< LOD	< LOD	< LOD	< LOD	< LOD
onion & garlic	Laberca_17.2242.29	< LOD	< LOD	< LOD	< LOD	< LOD	< LOD	< LOD	< LOD	< LOD	< LOD	< LOD	< LOD	< LOD	3.2	< LOD	< LOD	< LOD	< LOD	< LOD	< LOD	< LOD	< LOD	< LOD	< LOD	< LOD	< LOD	< LOD	< LOD	< LOD	< LOD	< LOD	< LOD	< LOD	< LOD	< LOD	< LOD	< LOD	< LOD	< LOD	< LOD	< LOD	< LOD	< LOD	< LOD	< LOD	< LOD	< LOD	< LOD
onion & garlic	Laberca_18.276-7	< LOD	< LOD	< LOD	< LOD	< LOD	< LOD	0.687692	< LOD	< LOD	< LOD	< LOD	< LOD	< LOD	< LOD	< LOD	< LOD	< LOD	< LOD	< LOD	< LOD	< LOD	< LOD	< LOD	< LOD	< LOD	< LOD	< LOD	< LOD	< LOD	< LOD	< LOD	< LOD	< LOD	< LOD	< LOD	< LOD	< LOD	< LOD	< LOD	< LOD	< LOD	< LOD	< LOD	< LOD	< LOD	< LOD	< LOD	< LOD
onion & garlic	Laberca_18.276-16	< LOD	< LOD	< LOD	< LOD	< LOD	< LOD	< LOD	< LOD	< LOD	< LOD	< LOD	< LOD	< LOD	< LOD	< LOD	< LOD	< LOD	< LOD	< LOD	< LOD	< LOD	< LOD	< LOD	< LOD	< LOD	< LOD	< LOD	< LOD	< LOD	< LOD	< LOD	< LOD	< LOD	< LOD	< LOD	< LOD	< LOD	< LOD	< LOD	< LOD	< LOD	< LOD	< LOD	< LOD	< LOD	< LOD	< LOD	< LOD
onion & garlic	Laberca_18.276-25	< LOD	< LOD	< LOD	< LOD	< LOD	< LOD	< LOD	< LOD	< LOD	< LOD	< LOD	< LOD	< LOD	< LOD	< LOD	< LOD	< LOD	< LOD	< LOD	< LOD	< LOD	< LOD	< LOD	< LOD	< LOD	< LOD	< LOD	< LOD	< LOD	< LOD	< LOD	< LOD	< LOD	< LOD	< LOD	69.3416	< LOD	< LOD	< LOD	< LOD	< LOD	< LOD	< LOD	< LOD	< LOD	< LOD	< LOD	< LOD
onion & garlic	Laberca_18.276-31	< LOD	< LOD	< LOD	< LOD	< LOD	< LOD	< LOD	< LOD	< LOD	< LOD	< LOD	< LOD	< LOD	< LOD	< LOD	< LOD	< LOD	< LOD	< LOD	< LOD	< LOD	< LOD	< LOD	< LOD	< LOD	< LOD	< LOD	< LOD	< LOD	< LOD	< LOD	< LOD	< LOD	< LOD	< LOD	< LOD	< LOD	< LOD	< LOD	< LOD	< LOD	< LOD	< LOD	< LOD	< LOD	< LOD	< LOD	< LOD
onion & garlic	Laberca_18.276-41	< LOD	< LOD	< LOD	< LOD	< LOD	< LOD	< LOD	< LOD	< LOD	< LOD	< LOD	< LOD	< LOD	< LOD	< LOD	< LOD	< LOD	< LOD	< LOD	< LOD	< LOD	< LOD	< LOD	< LOD	< LOD	< LOD	< LOD	< LOD	< LOD	< LOD	< LOD	< LOD	< LOD	< LOD	< LOD	< LOD	< LOD	< LOD	< LOD	< LOD	< LOD	< LOD	< LOD	< LOD	< LOD	< LOD	< LOD	< LOD
onion & garlic	Laberca_18.276-50	< LOD	< LOD	< LOD	< LOD	< LOD	< LOD	< LOD	< LOD	< LOD	< LOD	< LOD	< LOD	< LOD	< LOD	< LOD	< LOD	< LOD	< LOD	< LOD	< LOD	< LOD	< LOD	< LOD	< LOD	< LOD	< LOD	< LOD	< LOD	< LOD	< LOD	< LOD	< LOD	< LOD	< LOD	< LOD	< LOD	< LOD	< LOD	< LOD	< LOD	< LOD	< LOD	< LOD	< LOD	< LOD	< LOD	< LOD	< LOD
onion & garlic	Laberca_18.276-60	< LOD	< LOD	< LOD	< LOD	< LOD	< LOD	< LOD	< LOD	< LOD	< LOD	< LOD	< LOD	< LOD	< LOD	< LOD	< LOD	< LOD	< LOD	< LOD	< LOD	< LOD	< LOD	< LOD	< LOD	< LOD	< LOD	< LOD	< LOD	< LOD	< LOD	< LOD	< LOD	< LOD	< LOD	< LOD	< LOD	< LOD	< LOD	< LOD	< LOD	< LOD	< LOD	< LOD	< LOD	< LOD	< LOD	< LOD	< LOD
onion & garlic	Laberca_18.276-67	< LOD	< LOD	< LOD	< LOD	< LOD	< LOD	< LOD	< LOD	< LOD	< LOD	< LOD	< LOD	< LOD	< LOD	< LOD	< LOD	< LOD	< LOD	< LOD	< LOD	< LOD	< LOD	< LOD	< LOD	< LOD	< LOD	< LOD	< LOD	< LOD	< LOD	< LOD	< LOD	< LOD	< LOD	< LOD	detected (< LOQ)	< LOD	< LOD	< LOD	< LOD	< LOD	< LOD	< LOD	< LOD	< LOD	< LOD	< LOD	< LOD
other fat/oil	Laberca_17.2019.17	< LOD	< LOD	< LOD	< LOD	< LOD	< LOD	< LOD	< LOD	< LOD	< LOD	< LOD	< LOD	< LOD	< LOD	< LOD	< LOD	< LOD	< LOD	< LOD	< LOD	< LOD	< LOD	< LOD	< LOD	< LOD	< LOD	< LOD	< LOD	< LOD	< LOD	< LOD	< LOD	< LOD	< LOD	< LOD	< LOD	< LOD	< LOD	< LOD	< LOD	< LOD	< LOD	< LOD	< LOD	< LOD	< LOD	< LOD	< LOD
other fat/oil	Laberca_17.2135.5	< LOD	< LOD	< LOD	< LOD	< LOD	< LOD	< LOD	< LOD	< LOD	< LOD	< LOD	detected (< LOQ)	< LOD	< LOD	< LOD	< LOD	< LOD	< LOD	< LOD	< LOD	< LOD	< LOD	< LOD	< LOD	< LOD	< LOD	< LOD	< LOD	< LOD	< LOD	< LOD	< LOD	< LOD	< LOD	< LOD	detected (< LOQ)	< LOD	< LOD	< LOD	< LOD	< LOD	< LOD	< LOD	< LOD	< LOD	< LOD	< LOD	< LOD
other nuts/seeds	Laberca_17.2019.32	< LOD	< LOD	< LOD	< LOD	< LOD	< LOD	< LOD	< LOD	< LOD	< LOD	< LOD	< LOD	< LOD	< LOD	< LOD	< LOD	< LOD	< LOD	< LOD	< LOD	< LOD	< LOD	< LOD	< LOD	< LOD	< LOD	< LOD	0.61593	< LOD	< LOD	< LOD	0.232541	< LOD	< LOD	< LOD	< LOD	< LOD	< LOD	< LOD	< LOD	< LOD	< LOD	< LOD	< LOD	< LOD	< LOD	< LOD	< LOD
other nuts/seeds	Laberca_17.2135.2	11.7805	1.55613	0.623958	< LOD	0.321576	< LOD	< LOD	< LOD	< LOD	< LOD	< LOD	< LOD	< LOD	detected (< LOQ)	< LOD	< LOD	< LOD	< LOD	< LOD	< LOD	< LOD	< LOD	< LOD	< LOD	< LOD	< LOD	detected (< LOQ)	0.834481	1.23491	2.87413	0.407012	4	0.606376	< LOD	13.4707	839.683	3.31713	< LOD	< LOD	< LOD	< LOD	< LOD	< LOD	< LOD	< LOD	< LOD	< LOD	< LOD
other nuts/seeds	Laberca_17.2242.11	< LOD	< LOD	< LOD	< LOD	< LOD	< LOD	0.134902	< LOD	< LOD	< LOD	< LOD	< LOD	< LOD	< LOD	< LOD	< LOD	< LOD	< LOD	< LOD	< LOD	< LOD	< LOD	< LOD	< LOD	< LOD	< LOD	< LOD	< LOD	< LOD	< LOD	< LOD	< LOD	< LOD	< LOD	< LOD	< LOD	< LOD	< LOD	< LOD	< LOD	< LOD	< LOD	< LOD	< LOD	< LOD	< LOD	< LOD	< LOD
other vegetal oil	Laberca_17.1916.16	< LOD	< LOD	< LOD	< LOD	< LOD	< LOD	< LOD	< LOD	< LOD	< LOD	< LOD	< LOD	< LOD	< LOD	< LOD	< LOD	< LOD	< LOD	< LOD	< LOD	< LOD	< LOD	< LOD	< LOD	< LOD	< LOD	2.99565	< LOD	< LOD	< LOD	< LOD	< LOD	< LOD	< LOD	< LOD	< LOD	< LOD	< LOD	< LOD	< LOD	< LOD	< LOD	< LOD	< LOD	< LOD	< LOD	< LOD	< LOD
other vegetal oil	Laberca_17.1916.28	< LOD	< LOD	< LOD	< LOD	< LOD	< LOD	< LOD	< LOD	< LOD	< LOD	< LOD	< LOD	< LOD	< LOD	< LOD	< LOD	< LOD	< LOD	< LOD	< LOD	< LOD	< LOD	< LOD	< LOD	< LOD	< LOD	9.23341	< LOD	< LOD	< LOD	< LOD	< LOD	< LOD	< LOD	< LOD	< LOD	< LOD	< LOD	< LOD	< LOD	< LOD	< LOD	< LOD	< LOD	< LOD	< LOD	< LOD	< LOD
other vegetal oil	Laberca_17.2019.16	< LOD	< LOD	< LOD	< LOD	< LOD	< LOD	< LOD	< LOD	< LOD	< LOD	< LOD	< LOD	< LOD	< LOD	< LOD	< LOD	< LOD	< LOD	< LOD	< LOD	< LOD	< LOD	< LOD	< LOD	< LOD	< LOD	1.80542	< LOD	< LOD	2.10457	< LOD	0.639514	< LOD	< LOD	< LOD	582.201	< LOD	< LOD	< LOD	5.2003	73.9372	< LOD	26.9624	< LOD	< LOD	detected (< LOQ)	< LOD	11.5952
other vegetal oil	Laberca_17.2135.4	< LOD	< LOD	< LOD	< LOD	< LOD	< LOD	< LOD	< LOD	< LOD	< LOD	< LOD	< LOD	< LOD	< LOD	< LOD	< LOD	< LOD	< LOD	< LOD	< LOD	< LOD	< LOD	< LOD	< LOD	< LOD	< LOD	4.88895	< LOD	< LOD	< LOD	< LOD	< LOD	< LOD	< LOD	< LOD	< LOD	< LOD	< LOD	< LOD	< LOD	< LOD	< LOD	< LOD	< LOD	< LOD	< LOD	< LOD	< LOD
other vegetal oil	Laberca_17.2242.34	< LOD	< LOD	< LOD	< LOD	< LOD	< LOD	< LOD	< LOD	< LOD	< LOD	< LOD	< LOD	< LOD	< LOD	< LOD	< LOD	< LOD	< LOD	< LOD	< LOD	< LOD	< LOD	< LOD	< LOD	< LOD	< LOD	0.551464	< LOD	< LOD	< LOD	< LOD	< LOD	< LOD	< LOD	< LOD	< LOD	< LOD	< LOD	< LOD	< LOD	< LOD	< LOD	< LOD	< LOD	< LOD	< LOD	< LOD	0.292846
palm nut	Laberca_17.1916.10	< LOD	< LOD	< LOD	< LOD	< LOD	< LOD	0.305098	< LOD	< LOD	< LOD	< LOD	< LOD	< LOD	< LOD	< LOD	< LOD	< LOD	< LOD	< LOD	< LOD	< LOD	< LOD	< LOD	< LOD	< LOD	< LOD	0.593686	< LOD	0.743245	1.31666	< LOD	0.713473	< LOD	< LOD	< LOD	< LOD	< LOD	< LOD	< LOD	35.8246	< LOD	< LOD	< LOD	< LOD	< LOD	< LOD	< LOD	1.38297
palm nut	Laberca_17.2135.27	< LOD	< LOD	< LOD	< LOD	< LOD	< LOD	< LOD	< LOD	< LOD	< LOD	< LOD	< LOD	< LOD	6.9426	< LOD	< LOD	< LOD	< LOD	< LOD	< LOD	< LOD	< LOD	< LOD	< LOD	< LOD	< LOD	< LOD	< LOD	< LOD	< LOD	< LOD	< LOD	< LOD	< LOD	< LOD	436.587	< LOD	< LOD	< LOD	< LOD	< LOD	< LOD	< LOD	< LOD	< LOD	< LOD	< LOD	< LOD
palm oil	Laberca_17.1916.15	< LOD	< LOD	< LOD	< LOD	< LOD	< LOD	< LOD	< LOD	< LOD	< LOD	< LOD	< LOD	< LOD	< LOD	< LOD	< LOD	< LOD	< LOD	< LOD	< LOD	< LOD	< LOD	< LOD	< LOD	< LOD	< LOD	< LOD	< LOD	< LOD	< LOD	< LOD	< LOD	< LOD	< LOD	< LOD	< LOD	< LOD	< LOD	< LOD	< LOD	< LOD	< LOD	< LOD	< LOD	< LOD	< LOD	< LOD	0.513924
palm oil	Laberca_17.2019.22	< LOD	< LOD	< LOD	< LOD	< LOD	< LOD	< LOD	< LOD	< LOD	< LOD	< LOD	< LOD	< LOD	< LOD	< LOD	< LOD	< LOD	< LOD	< LOD	< LOD	< LOD	< LOD	< LOD	< LOD	< LOD	< LOD	0.598712	< LOD	0.390193	1.56729	< LOD	0.75924	0.338711	< LOD	< LOD	< LOD	< LOD	14.5113	28.6003	39.1336	< LOD	< LOD	12.0487	1.53907	5.28861	detected (< LOQ)	< LOD	7.80788
palm oil	Laberca_17.2135.33	0.508659	< LOD	< LOD	< LOD	< LOD	< LOD	35.4007	< LOD	< LOD	< LOD	< LOD	< LOD	< LOD	< LOD	< LOD	< LOD	< LOD	< LOD	< LOD	< LOD	< LOD	< LOD	< LOD	< LOD	< LOD	< LOD	2.39139	0.863927	2.01939	3.51244	< LOD	2.49038	0.323504	1.22418	< LOD	158.136	< LOD	31.107	61.3026	137.368	43.7492	detected (< LOQ)	38.0645	3.67281	3.90578	12.3949	1.19464	16.1165
palm oil	Laberca_17.2242.13	< LOD	< LOD	< LOD	< LOD	< LOD	< LOD	< LOD	< LOD	< LOD	< LOD	< LOD	< LOD	< LOD	< LOD	< LOD	< LOD	< LOD	< LOD	< LOD	< LOD	< LOD	< LOD	< LOD	< LOD	< LOD	< LOD	1.82045	< LOD	1.29373	2.62204	< LOD	1.86429	0.438133	0.8117	< LOD	< LOD	< LOD	< LOD	16.8042	81.4815	< LOD	< LOD	6.52009	2.07782	< LOD	3.5347	< LOD	6.17801
palm oil	Laberca_17.2242.33	< LOD	< LOD	< LOD	< LOD	< LOD	< LOD	< LOD	< LOD	< LOD	< LOD	< LOD	< LOD	< LOD	< LOD	< LOD	< LOD	< LOD	< LOD	< LOD	< LOD	< LOD	< LOD	< LOD	< LOD	< LOD	< LOD	5.26528	< LOD	0.791271	2.17515	< LOD	1.31165	0.36427	< LOD	< LOD	229.13	< LOD	23.3364	64.4013	251.984	detected (< LOQ)	< LOD	22.0713	8.76654	4.41085	6.70108	detected (< LOQ)	11.3666
pasta	Laberca_17.2019.19	< LOD	< LOD	< LOD	< LOD	< LOD	< LOD	< LOD	< LOD	< LOD	< LOD	< LOD	< LOD	152.989	< LOD	detected (< LOQ)	detected (< LOQ)	5.01466	3.01647	1.50317	detected (< LOQ)	3.93403	detected (< LOQ)	2.6356	0.374764	7.55756	detected (< LOQ)	< LOD	< LOD	< LOD	< LOD	< LOD	< LOD	< LOD	< LOD	< LOD	< LOD	4.0338	< LOD	< LOD	< LOD	< LOD	< LOD	< LOD	< LOD	< LOD	< LOD	< LOD	< LOD
pasta	Laberca_17.2135.22	< LOD	< LOD	< LOD	< LOD	< LOD	< LOD	< LOD	< LOD	< LOD	< LOD	< LOD	< LOD	15.6923	< LOD	< LOD	< LOD	< LOD	< LOD	< LOD	< LOD	< LOD	detected (< LOQ)	< LOD	< LOD	< LOD	< LOD	< LOD	< LOD	< LOD	< LOD	< LOD	< LOD	< LOD	< LOD	< LOD	< LOD	< LOD	< LOD	< LOD	< LOD	< LOD	< LOD	< LOD	< LOD	< LOD	< LOD	< LOD	< LOD
pasta	Laberca_18.276-3	< LOD	< LOD	< LOD	< LOD	< LOD	< LOD	1.0872	< LOD	< LOD	< LOD	< LOD	< LOD	detected (< LOQ)	< LOD	< LOD	< LOD	detected (< LOQ)	< LOD	< LOD	< LOD	< LOD	detected (< LOQ)	< LOD	< LOD	< LOD	< LOD	detected (< LOQ)	< LOD	< LOD	< LOD	< LOD	< LOD	< LOD	< LOD	< LOD	< LOD	< LOD	< LOD	< LOD	< LOD	< LOD	< LOD	< LOD	< LOD	< LOD	< LOD	< LOD	< LOD
peanuts	Laberca_17.1916.8	1.9534	< LOD	< LOD	< LOD	< LOD	< LOD	< LOD	< LOD	< LOD	< LOD	< LOD	< LOD	< LOD	< LOD	< LOD	< LOD	< LOD	< LOD	< LOD	< LOD	< LOD	< LOD	< LOD	< LOD	< LOD	< LOD	< LOD	0.325091	0.275232	0.495412	< LOD	0.623587	< LOD	< LOD	< LOD	90.0951	5.3227	< LOD	< LOD	< LOD	< LOD	< LOD	< LOD	< LOD	< LOD	< LOD	< LOD	< LOD
peanuts	Laberca_17.1916.24	70.4832	11.516	1.18712	< LOD	1.81158	< LOD	0.801294	< LOD	< LOD	< LOD	< LOD	< LOD	< LOD	< LOD	< LOD	< LOD	< LOD	< LOD	< LOD	< LOD	< LOD	< LOD	< LOD	< LOD	< LOD	< LOD	0.74645	3.75091	2.18064	10.5521	< LOD	7.61867	0.451787	1.40625	< LOD	821.43	7.13511	< LOD	< LOD	< LOD	< LOD	< LOD	< LOD	< LOD	< LOD	< LOD	< LOD	< LOD
peanuts	Laberca_17.2019.9	197.596	48.2035	1.38248	< LOD	4.50473	4.30177	< LOD	< LOD	< LOD	< LOD	< LOD	< LOD	< LOD	< LOD	< LOD	< LOD	< LOD	< LOD	< LOD	< LOD	< LOD	< LOD	< LOD	< LOD	< LOD	< LOD	1.21893	3.09511	3.06302	26.2443	1.46895	83.1937	2.61954	6.62671	detected (< LOQ)	498.578	4.72401	< LOD	< LOD	< LOD	< LOD	< LOD	< LOD	< LOD	< LOD	< LOD	< LOD	< LOD
peanuts	Laberca_17.2019.30	36.674	5.8287	< LOD	< LOD	0.62076	< LOD	< LOD	< LOD	< LOD	< LOD	< LOD	< LOD	< LOD	< LOD	< LOD	< LOD	< LOD	< LOD	< LOD	< LOD	< LOD	< LOD	< LOD	< LOD	< LOD	< LOD	2.90927	1.93478	11.7301	34.7784	1.33531	14.7853	1.96669	5.0528	detected (< LOQ)	364.345	10.9522	< LOD	< LOD	< LOD	< LOD	< LOD	< LOD	< LOD	< LOD	< LOD	< LOD	< LOD
peanuts	Laberca_17.2242.9	79.1955	17.165	0.458253	< LOD	2.30178	< LOD	< LOD	< LOD	< LOD	< LOD	< LOD	< LOD	< LOD	< LOD	< LOD	< LOD	< LOD	< LOD	< LOD	< LOD	< LOD	< LOD	< LOD	< LOD	< LOD	< LOD	0.601479	2.49457	1.90626	9.32491	< LOD	7.70642	0.59678	1.45833	< LOD	3434.36	18.806	< LOD	< LOD	< LOD	< LOD	< LOD	< LOD	< LOD	< LOD	< LOD	< LOD	< LOD
peanuts	Laberca_18.276-24	< LOD	< LOD	< LOD	< LOD	< LOD	< LOD	< LOD	< LOD	< LOD	< LOD	< LOD	< LOD	< LOD	< LOD	< LOD	< LOD	< LOD	< LOD	< LOD	< LOD	< LOD	< LOD	< LOD	< LOD	< LOD	< LOD	< LOD	< LOD	< LOD	< LOD	< LOD	0.986837	< LOD	< LOD	< LOD	detected (< LOQ)	< LOD	< LOD	< LOD	< LOD	< LOD	< LOD	< LOD	< LOD	< LOD	< LOD	< LOD	< LOD
peanuts	Laberca_18.276-30	80.3434	5.87854	53.5466	3.13786	2.73071	< LOD	< LOD	< LOD	< LOD	< LOD	< LOD	< LOD	< LOD	< LOD	< LOD	< LOD	< LOD	< LOD	< LOD	< LOD	< LOD	< LOD	< LOD	< LOD	< LOD	< LOD	0.589349	3.20471	4.77331	24.4964	1.95969	15.1044	1.87815	6.36416	31.7175	98.7839	< LOD	< LOD	< LOD	< LOD	< LOD	< LOD	< LOD	< LOD	< LOD	< LOD	< LOD	< LOD
peanuts	Laberca_18.276-40	< LOD	< LOD	< LOD	< LOD	< LOD	< LOD	< LOD	< LOD	< LOD	< LOD	< LOD	< LOD	< LOD	< LOD	< LOD	< LOD	< LOD	< LOD	< LOD	< LOD	< LOD	< LOD	< LOD	< LOD	< LOD	< LOD	< LOD	< LOD	< LOD	0.531388	< LOD	0.724239	< LOD	< LOD	< LOD	< LOD	< LOD	< LOD	< LOD	< LOD	< LOD	< LOD	< LOD	< LOD	< LOD	< LOD	< LOD	< LOD
peanuts	Laberca_18.276-49	0.759872	< LOD	1.38003	< LOD	< LOD	< LOD	< LOD	< LOD	< LOD	< LOD	< LOD	< LOD	< LOD	< LOD	< LOD	< LOD	< LOD	< LOD	< LOD	< LOD	< LOD	< LOD	< LOD	< LOD	< LOD	< LOD	< LOD	< LOD	0.606391	0.884608	< LOD	4.21885	< LOD	< LOD	< LOD	< LOD	< LOD	< LOD	< LOD	< LOD	< LOD	< LOD	< LOD	< LOD	< LOD	< LOD	< LOD	< LOD
peanuts	Laberca_18.276-66	2.50675	< LOD	< LOD	< LOD	< LOD	< LOD	< LOD	< LOD	< LOD	< LOD	< LOD	< LOD	< LOD	< LOD	< LOD	< LOD	< LOD	< LOD	< LOD	< LOD	< LOD	< LOD	< LOD	< LOD	< LOD	< LOD	< LOD	0.627627	0.43737	1.26032	< LOD	0.893764	< LOD	< LOD	detected (< LOQ)	< LOD	< LOD	< LOD	< LOD	< LOD	< LOD	< LOD	< LOD	< LOD	< LOD	< LOD	< LOD	< LOD
peas	Laberca_17.2242.28	< LOD	< LOD	< LOD	< LOD	< LOD	< LOD	< LOD	< LOD	< LOD	< LOD	< LOD	< LOD	< LOD	< LOD	< LOD	< LOD	< LOD	< LOD	< LOD	< LOD	< LOD	< LOD	< LOD	< LOD	< LOD	< LOD	< LOD	< LOD	< LOD	< LOD	< LOD	< LOD	< LOD	< LOD	< LOD	< LOD	< LOD	< LOD	< LOD	< LOD	< LOD	< LOD	< LOD	< LOD	< LOD	< LOD	< LOD	< LOD
peas	Laberca_18.276-59	< LOD	< LOD	< LOD	< LOD	< LOD	< LOD	< LOD	< LOD	< LOD	< LOD	< LOD	< LOD	23.8799	< LOD	< LOD	< LOD	< LOD	< LOD	< LOD	< LOD	< LOD	< LOD	< LOD	< LOD	< LOD	< LOD	< LOD	< LOD	< LOD	< LOD	< LOD	< LOD	< LOD	< LOD	< LOD	< LOD	10.5324	< LOD	< LOD	< LOD	< LOD	< LOD	< LOD	< LOD	< LOD	< LOD	< LOD	< LOD
poultry	Laberca_17.2135.3	< LOD	< LOD	< LOD	< LOD	< LOD	< LOD	< LOD	< LOD	< LOD	< LOD	< LOD	< LOD	< LOD	< LOD	< LOD	< LOD	< LOD	< LOD	< LOD	< LOD	< LOD	< LOD	< LOD	< LOD	< LOD	< LOD	< LOD	< LOD	< LOD	< LOD	< LOD	< LOD	< LOD	< LOD	< LOD	< LOD	< LOD	< LOD	< LOD	< LOD	< LOD	0.434134	< LOD	< LOD	< LOD	< LOD	< LOD	< LOD
poultry eggs	Laberca_17.1916.12	< LOD	< LOD	< LOD	< LOD	< LOD	< LOD	< LOD	< LOD	< LOD	< LOD	< LOD	< LOD	< LOD	< LOD	< LOD	< LOD	< LOD	< LOD	< LOD	< LOD	< LOD	< LOD	< LOD	< LOD	< LOD	< LOD	< LOD	< LOD	< LOD	< LOD	< LOD	< LOD	< LOD	< LOD	< LOD	< LOD	< LOD	< LOD	< LOD	< LOD	< LOD	< LOD	< LOD	< LOD	< LOD	< LOD	< LOD	< LOD
poultry eggs	Laberca_17.2019.12	< LOD	< LOD	< LOD	< LOD	< LOD	< LOD	< LOD	< LOD	< LOD	< LOD	< LOD	< LOD	< LOD	< LOD	< LOD	< LOD	< LOD	< LOD	< LOD	< LOD	< LOD	< LOD	< LOD	< LOD	< LOD	< LOD	< LOD	< LOD	< LOD	< LOD	< LOD	< LOD	< LOD	< LOD	< LOD	< LOD	< LOD	< LOD	< LOD	< LOD	< LOD	< LOD	< LOD	< LOD	< LOD	< LOD	< LOD	< LOD
poultry eggs	Laberca_17.2135.29	< LOD	< LOD	< LOD	< LOD	< LOD	< LOD	< LOD	< LOD	< LOD	< LOD	< LOD	< LOD	< LOD	< LOD	< LOD	< LOD	< LOD	< LOD	< LOD	< LOD	< LOD	< LOD	< LOD	< LOD	< LOD	< LOD	< LOD	< LOD	< LOD	< LOD	< LOD	< LOD	< LOD	< LOD	< LOD	< LOD	< LOD	< LOD	< LOD	< LOD	< LOD	< LOD	< LOD	< LOD	< LOD	< LOD	< LOD	< LOD
poultry eggs	Laberca_17.2242.31	< LOD	< LOD	< LOD	< LOD	< LOD	< LOD	< LOD	< LOD	< LOD	< LOD	< LOD	< LOD	< LOD	< LOD	< LOD	< LOD	< LOD	< LOD	< LOD	< LOD	< LOD	< LOD	< LOD	< LOD	< LOD	< LOD	< LOD	< LOD	< LOD	< LOD	< LOD	< LOD	< LOD	< LOD	< LOD	< LOD	< LOD	< LOD	< LOD	< LOD	< LOD	< LOD	< LOD	< LOD	< LOD	< LOD	< LOD	< LOD
rice	Laberca_17.1916.1	< LOD	< LOD	< LOD	< LOD	< LOD	< LOD	< LOD	< LOD	< LOD	< LOD	< LOD	< LOD	< LOD	< LOD	< LOD	< LOD	< LOD	< LOD	< LOD	< LOD	< LOD	< LOD	< LOD	< LOD	< LOD	< LOD	< LOD	< LOD	< LOD	< LOD	< LOD	< LOD	< LOD	< LOD	< LOD	< LOD	< LOD	< LOD	< LOD	< LOD	< LOD	< LOD	< LOD	< LOD	< LOD	< LOD	< LOD	< LOD
rice	Laberca_17.1916.20	< LOD	< LOD	< LOD	< LOD	< LOD	< LOD	< LOD	< LOD	< LOD	< LOD	< LOD	< LOD	< LOD	< LOD	< LOD	< LOD	< LOD	< LOD	< LOD	< LOD	< LOD	< LOD	< LOD	< LOD	< LOD	< LOD	< LOD	< LOD	< LOD	< LOD	< LOD	< LOD	< LOD	< LOD	< LOD	detected (< LOQ)	< LOD	< LOD	< LOD	< LOD	< LOD	< LOD	< LOD	< LOD	< LOD	< LOD	< LOD	< LOD
rice	Laberca_17.2019.1	< LOD	< LOD	< LOD	< LOD	< LOD	< LOD	< LOD	< LOD	< LOD	< LOD	< LOD	< LOD	< LOD	< LOD	< LOD	< LOD	< LOD	< LOD	< LOD	< LOD	< LOD	< LOD	< LOD	< LOD	< LOD	< LOD	< LOD	< LOD	< LOD	< LOD	< LOD	< LOD	< LOD	< LOD	< LOD	< LOD	detected (< LOQ)	< LOD	< LOD	< LOD	< LOD	< LOD	< LOD	< LOD	< LOD	< LOD	< LOD	< LOD
rice	Laberca_17.2019.23	< LOD	< LOD	< LOD	< LOD	< LOD	< LOD	< LOD	< LOD	< LOD	< LOD	< LOD	< LOD	< LOD	4.03677	< LOD	< LOD	< LOD	< LOD	< LOD	< LOD	< LOD	< LOD	< LOD	< LOD	< LOD	< LOD	0.519172	< LOD	< LOD	< LOD	< LOD	< LOD	< LOD	< LOD	< LOD	198.883	3.96885	< LOD	< LOD	< LOD	< LOD	< LOD	< LOD	< LOD	< LOD	< LOD	< LOD	< LOD
rice	Laberca_17.2135.7	< LOD	< LOD	< LOD	< LOD	< LOD	< LOD	0.779695	< LOD	< LOD	< LOD	< LOD	< LOD	< LOD	5.93125	< LOD	< LOD	< LOD	< LOD	< LOD	< LOD	< LOD	< LOD	< LOD	< LOD	< LOD	< LOD	< LOD	< LOD	< LOD	< LOD	< LOD	< LOD	< LOD	< LOD	< LOD	< LOD	< LOD	< LOD	< LOD	< LOD	< LOD	< LOD	< LOD	< LOD	< LOD	< LOD	< LOD	< LOD
rice	Laberca_17.2135.20	< LOD	< LOD	< LOD	< LOD	< LOD	< LOD	< LOD	< LOD	< LOD	< LOD	< LOD	< LOD	< LOD	< LOD	< LOD	< LOD	< LOD	< LOD	< LOD	< LOD	< LOD	< LOD	< LOD	< LOD	< LOD	< LOD	< LOD	< LOD	< LOD	< LOD	< LOD	< LOD	< LOD	< LOD	< LOD	< LOD	< LOD	< LOD	< LOD	< LOD	< LOD	< LOD	< LOD	< LOD	< LOD	< LOD	< LOD	< LOD
rice	Laberca_17.2242.4	< LOD	< LOD	< LOD	< LOD	< LOD	< LOD	2.64358	< LOD	< LOD	< LOD	< LOD	< LOD	< LOD	< LOD	< LOD	< LOD	< LOD	< LOD	< LOD	< LOD	< LOD	< LOD	< LOD	< LOD	< LOD	< LOD	< LOD	< LOD	< LOD	< LOD	< LOD	< LOD	< LOD	< LOD	< LOD	< LOD	< LOD	< LOD	< LOD	< LOD	< LOD	< LOD	< LOD	< LOD	< LOD	< LOD	< LOD	< LOD
rice	Laberca_17.2242.20	< LOD	< LOD	< LOD	< LOD	< LOD	< LOD	< LOD	< LOD	< LOD	< LOD	< LOD	< LOD	< LOD	< LOD	< LOD	< LOD	< LOD	< LOD	< LOD	< LOD	< LOD	< LOD	< LOD	< LOD	< LOD	< LOD	< LOD	< LOD	< LOD	< LOD	< LOD	< LOD	< LOD	< LOD	< LOD	97.3759	4.03765	< LOD	< LOD	< LOD	< LOD	< LOD	< LOD	< LOD	< LOD	< LOD	< LOD	0.17631
rice	Laberca_18.276-1	< LOD	< LOD	< LOD	< LOD	< LOD	< LOD	< LOD	< LOD	< LOD	< LOD	< LOD	< LOD	< LOD	< LOD	< LOD	< LOD	< LOD	< LOD	< LOD	< LOD	< LOD	< LOD	< LOD	< LOD	< LOD	< LOD	< LOD	< LOD	< LOD	< LOD	< LOD	< LOD	< LOD	< LOD	< LOD	< LOD	< LOD	< LOD	< LOD	< LOD	< LOD	< LOD	< LOD	< LOD	< LOD	< LOD	< LOD	< LOD
rice	Laberca_18.276-8	1.89514	detected (< LOQ)	0.388875	< LOD	< LOD	< LOD	6.26139	< LOD	< LOD	< LOD	< LOD	< LOD	< LOD	17.9456	< LOD	< LOD	< LOD	< LOD	< LOD	< LOD	< LOD	< LOD	< LOD	< LOD	< LOD	< LOD	detected (< LOQ)	detected (< LOQ)	< LOD	0.402268	< LOD	0.337296	< LOD	< LOD	< LOD	< LOD	< LOD	< LOD	< LOD	< LOD	< LOD	< LOD	< LOD	< LOD	< LOD	< LOD	< LOD	< LOD
rice	Laberca_18.276-17	< LOD	< LOD	< LOD	< LOD	< LOD	< LOD	< LOD	< LOD	< LOD	< LOD	< LOD	< LOD	< LOD	< LOD	< LOD	< LOD	< LOD	< LOD	< LOD	< LOD	< LOD	< LOD	< LOD	< LOD	< LOD	< LOD	< LOD	< LOD	< LOD	< LOD	< LOD	< LOD	< LOD	< LOD	< LOD	< LOD	< LOD	< LOD	< LOD	< LOD	< LOD	< LOD	< LOD	< LOD	< LOD	< LOD	< LOD	< LOD
rice	Laberca_18.276-26	1.46406	detected (< LOQ)	1.33727	< LOD	< LOD	< LOD	1.97614	< LOD	< LOD	< LOD	< LOD	< LOD	< LOD	4.13269	< LOD	< LOD	< LOD	< LOD	< LOD	< LOD	< LOD	< LOD	< LOD	< LOD	< LOD	< LOD	< LOD	detected (< LOQ)	< LOD	< LOD	< LOD	0.376411	< LOD	< LOD	< LOD	detected (< LOQ)	< LOD	< LOD	< LOD	< LOD	< LOD	< LOD	< LOD	< LOD	< LOD	< LOD	< LOD	< LOD
rice	Laberca_18.276-32	detected (< LOQ)	< LOD	< LOD	< LOD	< LOD	< LOD	< LOD	< LOD	< LOD	< LOD	< LOD	< LOD	< LOD	< LOD	< LOD	< LOD	< LOD	< LOD	< LOD	< LOD	< LOD	< LOD	< LOD	< LOD	< LOD	< LOD	< LOD	< LOD	< LOD	< LOD	< LOD	< LOD	< LOD	< LOD	< LOD	< LOD	< LOD	< LOD	< LOD	< LOD	< LOD	< LOD	< LOD	< LOD	< LOD	< LOD	< LOD	< LOD
rice	Laberca_18.276-42	< LOD	< LOD	< LOD	< LOD	< LOD	< LOD	< LOD	< LOD	< LOD	< LOD	< LOD	< LOD	< LOD	< LOD	< LOD	< LOD	< LOD	< LOD	< LOD	< LOD	< LOD	< LOD	< LOD	< LOD	< LOD	< LOD	< LOD	< LOD	< LOD	< LOD	< LOD	< LOD	< LOD	< LOD	< LOD	< LOD	< LOD	< LOD	< LOD	< LOD	< LOD	< LOD	< LOD	< LOD	< LOD	< LOD	< LOD	< LOD
rice	Laberca_18.276-51	1.2054	detected (< LOQ)	< LOD	< LOD	< LOD	< LOD	< LOD	< LOD	< LOD	< LOD	< LOD	3.61254	< LOD	6.30795	< LOD	< LOD	< LOD	< LOD	< LOD	< LOD	< LOD	< LOD	< LOD	< LOD	< LOD	< LOD	0.717937	< LOD	< LOD	1.01924	< LOD	0.559576	< LOD	< LOD	< LOD	< LOD	5.29432	< LOD	< LOD	< LOD	< LOD	< LOD	< LOD	< LOD	< LOD	< LOD	< LOD	< LOD
rice	Laberca_18.276-61	0.324014	< LOD	detected (< LOQ)	< LOD	< LOD	< LOD	2.16353	< LOD	< LOD	< LOD	< LOD	< LOD	< LOD	4.88309	< LOD	< LOD	< LOD	< LOD	< LOD	< LOD	< LOD	< LOD	< LOD	< LOD	< LOD	< LOD	detected (< LOQ)	< LOD	< LOD	< LOD	< LOD	< LOD	< LOD	< LOD	< LOD	< LOD	< LOD	< LOD	< LOD	< LOD	< LOD	< LOD	< LOD	< LOD	< LOD	< LOD	< LOD	< LOD
smoked fish	Laberca_17.1916.13	< LOD	< LOD	< LOD	< LOD	< LOD	< LOD	< LOD	< LOD	< LOD	< LOD	< LOD	< LOD	< LOD	< LOD	< LOD	< LOD	< LOD	< LOD	< LOD	< LOD	< LOD	< LOD	< LOD	< LOD	< LOD	< LOD	< LOD	< LOD	< LOD	< LOD	< LOD	< LOD	< LOD	< LOD	< LOD	< LOD	< LOD	< LOD	< LOD	< LOD	< LOD	< LOD	< LOD	< LOD	< LOD	< LOD	< LOD	< LOD
smoked fish	Laberca_17.1916.27	< LOD	< LOD	< LOD	< LOD	< LOD	< LOD	< LOD	< LOD	< LOD	< LOD	< LOD	< LOD	< LOD	< LOD	< LOD	< LOD	< LOD	< LOD	< LOD	< LOD	< LOD	< LOD	< LOD	< LOD	< LOD	< LOD	< LOD	< LOD	< LOD	< LOD	< LOD	< LOD	< LOD	< LOD	< LOD	< LOD	< LOD	< LOD	< LOD	< LOD	< LOD	< LOD	< LOD	< LOD	< LOD	< LOD	< LOD	< LOD
smoked fish	Laberca_17.2019.13	4.5489	< LOD	< LOD	< LOD	< LOD	< LOD	< LOD	< LOD	< LOD	< LOD	< LOD	< LOD	< LOD	< LOD	< LOD	< LOD	< LOD	< LOD	< LOD	< LOD	< LOD	< LOD	< LOD	< LOD	< LOD	< LOD	< LOD	1.67159	2.63111	< LOD	0.195362	2.97426	0.305743	2.16856	detected (< LOQ)	< LOD	34.2612	< LOD	< LOD	< LOD	< LOD	< LOD	< LOD	< LOD	< LOD	< LOD	< LOD	< LOD
smoked fish	Laberca_17.2019.33	< LOD	< LOD	< LOD	< LOD	< LOD	< LOD	< LOD	< LOD	< LOD	< LOD	< LOD	< LOD	< LOD	< LOD	< LOD	< LOD	< LOD	< LOD	< LOD	< LOD	< LOD	< LOD	< LOD	< LOD	< LOD	< LOD	< LOD	< LOD	< LOD	< LOD	< LOD	0.165554	< LOD	0.64697	< LOD	< LOD	837.895	< LOD	< LOD	< LOD	< LOD	< LOD	< LOD	< LOD	< LOD	< LOD	< LOD	< LOD
smoked fish	Laberca_17.2135.17	< LOD	< LOD	< LOD	< LOD	< LOD	< LOD	< LOD	< LOD	< LOD	< LOD	< LOD	< LOD	< LOD	< LOD	< LOD	< LOD	< LOD	< LOD	< LOD	< LOD	< LOD	< LOD	< LOD	< LOD	< LOD	< LOD	< LOD	< LOD	< LOD	< LOD	< LOD	< LOD	< LOD	< LOD	< LOD	< LOD	< LOD	< LOD	< LOD	< LOD	< LOD	< LOD	< LOD	< LOD	< LOD	< LOD	< LOD	< LOD
smoked fish	Laberca_17.2135.30	< LOD	< LOD	< LOD	< LOD	< LOD	< LOD	< LOD	< LOD	< LOD	< LOD	< LOD	< LOD	< LOD	< LOD	< LOD	< LOD	< LOD	< LOD	< LOD	< LOD	< LOD	< LOD	< LOD	< LOD	< LOD	< LOD	< LOD	< LOD	< LOD	< LOD	< LOD	< LOD	< LOD	< LOD	< LOD	< LOD	< LOD	< LOD	< LOD	< LOD	< LOD	< LOD	< LOD	< LOD	< LOD	< LOD	< LOD	< LOD
Sorgho	Laberca_17.1916.22	4.3599	detected (< LOQ)	< LOD	< LOD	< LOD	< LOD	< LOD	38.6498	< LOD	< LOD	< LOD	< LOD	< LOD	detected (< LOQ)	< LOD	< LOD	< LOD	< LOD	< LOD	< LOD	< LOD	< LOD	< LOD	< LOD	< LOD	< LOD	< LOD	< LOD	< LOD	0.232543	< LOD	0.269517	< LOD	< LOD	< LOD	261.54	3.11543	< LOD	< LOD	< LOD	< LOD	< LOD	< LOD	< LOD	< LOD	< LOD	< LOD	< LOD
Sorgho	Laberca_17.2019.4	< LOD	< LOD	< LOD	< LOD	< LOD	< LOD	< LOD	< LOD	< LOD	< LOD	< LOD	< LOD	< LOD	detected (< LOQ)	< LOD	< LOD	< LOD	< LOD	< LOD	< LOD	< LOD	< LOD	< LOD	< LOD	< LOD	< LOD	< LOD	< LOD	< LOD	< LOD	< LOD	< LOD	< LOD	< LOD	< LOD	< LOD	2.76355	< LOD	< LOD	< LOD	< LOD	< LOD	< LOD	< LOD	< LOD	< LOD	< LOD	< LOD
Sorgho	Laberca_17.2019.25	0.835657	< LOD	0.363493	< LOD	< LOD	< LOD	5.58589	12.5117	< LOD	< LOD	< LOD	< LOD	< LOD	16.957	< LOD	< LOD	< LOD	< LOD	< LOD	< LOD	< LOD	< LOD	< LOD	< LOD	< LOD	< LOD	2.41246	< LOD	< LOD	0.461426	< LOD	0.193538	< LOD	< LOD	< LOD	< LOD	< LOD	< LOD	< LOD	< LOD	< LOD	< LOD	< LOD	< LOD	< LOD	< LOD	< LOD	< LOD
Sorgho	Laberca_17.2135.9	1.88388	< LOD	< LOD	< LOD	< LOD	< LOD	2.77231	33.4991	12.3384	< LOD	< LOD	< LOD	< LOD	18.1581	< LOD	< LOD	< LOD	< LOD	< LOD	< LOD	< LOD	< LOD	< LOD	< LOD	< LOD	< LOD	0.479372	< LOD	< LOD	0.438943	detected (< LOQ)	0.149065	< LOD	< LOD	< LOD	< LOD	15.1528	< LOD	< LOD	< LOD	< LOD	< LOD	< LOD	< LOD	< LOD	< LOD	< LOD	< LOD
Sorgho	Laberca_18.276-10	detected (< LOQ)	< LOD	< LOD	< LOD	< LOD	< LOD	< LOD	< LOD	< LOD	< LOD	< LOD	< LOD	17.88	8.97309	< LOD	< LOD	< LOD	< LOD	< LOD	< LOD	< LOD	< LOD	< LOD	< LOD	< LOD	< LOD	< LOD	< LOD	< LOD	< LOD	< LOD	< LOD	< LOD	< LOD	< LOD	detected (< LOQ)	31.45	< LOD	< LOD	< LOD	< LOD	< LOD	< LOD	< LOD	< LOD	< LOD	< LOD	< LOD
Sorgho	Laberca_18.276-28	0.703366	< LOD	< LOD	< LOD	< LOD	< LOD	< LOD	113.105	24.8079	13.3343	8.11346	0.627861	< LOD	detected (< LOQ)	< LOD	< LOD	< LOD	< LOD	< LOD	< LOD	< LOD	< LOD	< LOD	< LOD	< LOD	< LOD	< LOD	< LOD	< LOD	< LOD	< LOD	0.488667	< LOD	< LOD	< LOD	detected (< LOQ)	5.70734	< LOD	< LOD	< LOD	< LOD	< LOD	< LOD	< LOD	< LOD	< LOD	< LOD	< LOD
Sorgho	Laberca_18.276-35	< LOD	< LOD	< LOD	< LOD	< LOD	< LOD	< LOD	< LOD	< LOD	< LOD	< LOD	< LOD	< LOD	< LOD	< LOD	< LOD	< LOD	< LOD	< LOD	< LOD	< LOD	< LOD	< LOD	< LOD	< LOD	< LOD	< LOD	< LOD	< LOD	< LOD	< LOD	< LOD	< LOD	< LOD	< LOD	< LOD	< LOD	< LOD	< LOD	< LOD	< LOD	< LOD	< LOD	< LOD	< LOD	< LOD	< LOD	< LOD
Sorgho	Laberca_18.276-44	1.3573	< LOD	0.429212	< LOD	< LOD	< LOD	< LOD	< LOD	< LOD	< LOD	< LOD	< LOD	< LOD	8.76995	< LOD	< LOD	< LOD	< LOD	< LOD	< LOD	< LOD	< LOD	< LOD	< LOD	< LOD	< LOD	1.4348	< LOD	< LOD	2.26777	0.79061	0.952366	< LOD	< LOD	< LOD	detected (< LOQ)	5.36023	< LOD	< LOD	< LOD	< LOD	< LOD	< LOD	< LOD	< LOD	< LOD	< LOD	< LOD
Sorgho	Laberca_18.276-63	< LOD	< LOD	< LOD	< LOD	< LOD	< LOD	< LOD	23.3514	8.45325	< LOD	detected (< LOQ)	< LOD	< LOD	< LOD	< LOD	< LOD	< LOD	< LOD	< LOD	< LOD	< LOD	< LOD	< LOD	< LOD	< LOD	< LOD	< LOD	< LOD	< LOD	< LOD	< LOD	< LOD	< LOD	< LOD	< LOD	< LOD	< LOD	< LOD	< LOD	< LOD	< LOD	< LOD	< LOD	< LOD	< LOD	< LOD	< LOD	< LOD
sorghum	Laberca_17.2242.6	< LOD	< LOD	< LOD	< LOD	< LOD	< LOD	< LOD	< LOD	< LOD	< LOD	< LOD	< LOD	< LOD	< LOD	< LOD	< LOD	< LOD	< LOD	< LOD	< LOD	< LOD	< LOD	< LOD	< LOD	< LOD	< LOD	< LOD	< LOD	< LOD	< LOD	< LOD	< LOD	< LOD	< LOD	< LOD	< LOD	< LOD	< LOD	< LOD	< LOD	< LOD	< LOD	< LOD	< LOD	< LOD	< LOD	< LOD	< LOD
sugar	Laberca_17.1916.19	< LOD	< LOD	< LOD	< LOD	< LOD	< LOD	< LOD	< LOD	< LOD	< LOD	< LOD	< LOD	< LOD	< LOD	< LOD	< LOD	< LOD	< LOD	< LOD	< LOD	< LOD	< LOD	< LOD	< LOD	< LOD	< LOD	< LOD	< LOD	< LOD	< LOD	< LOD	< LOD	< LOD	< LOD	< LOD	< LOD	< LOD	< LOD	< LOD	< LOD	< LOD	< LOD	< LOD	< LOD	< LOD	< LOD	< LOD	< LOD
sugar	Laberca_17.1916.30	< LOD	< LOD	< LOD	< LOD	< LOD	< LOD	< LOD	< LOD	< LOD	< LOD	< LOD	< LOD	< LOD	< LOD	< LOD	< LOD	< LOD	< LOD	< LOD	< LOD	< LOD	< LOD	< LOD	< LOD	< LOD	< LOD	< LOD	< LOD	< LOD	< LOD	< LOD	< LOD	< LOD	< LOD	< LOD	< LOD	< LOD	< LOD	< LOD	< LOD	< LOD	< LOD	< LOD	< LOD	< LOD	< LOD	< LOD	< LOD
sugar	Laberca_17.2019.18	< LOD	< LOD	< LOD	< LOD	< LOD	< LOD	< LOD	< LOD	< LOD	< LOD	< LOD	< LOD	< LOD	< LOD	< LOD	< LOD	< LOD	< LOD	< LOD	< LOD	< LOD	< LOD	< LOD	< LOD	< LOD	< LOD	< LOD	< LOD	< LOD	< LOD	< LOD	< LOD	< LOD	< LOD	< LOD	< LOD	< LOD	< LOD	< LOD	< LOD	< LOD	< LOD	< LOD	< LOD	< LOD	< LOD	< LOD	< LOD
sugar	Laberca_17.2019.34	< LOD	< LOD	< LOD	< LOD	< LOD	< LOD	< LOD	< LOD	< LOD	< LOD	< LOD	< LOD	< LOD	< LOD	< LOD	< LOD	< LOD	< LOD	< LOD	< LOD	< LOD	< LOD	< LOD	< LOD	< LOD	< LOD	< LOD	< LOD	< LOD	< LOD	< LOD	< LOD	< LOD	< LOD	< LOD	< LOD	< LOD	< LOD	< LOD	< LOD	< LOD	< LOD	< LOD	< LOD	< LOD	< LOD	< LOD	< LOD
sugar	Laberca_17.2135.6	< LOD	< LOD	< LOD	< LOD	< LOD	< LOD	< LOD	< LOD	< LOD	< LOD	< LOD	< LOD	< LOD	< LOD	< LOD	< LOD	< LOD	< LOD	< LOD	< LOD	< LOD	< LOD	< LOD	< LOD	< LOD	< LOD	< LOD	< LOD	< LOD	< LOD	< LOD	< LOD	< LOD	< LOD	< LOD	< LOD	< LOD	< LOD	< LOD	< LOD	< LOD	< LOD	< LOD	< LOD	< LOD	< LOD	< LOD	< LOD
sugar	Laberca_17.2242.17	< LOD	< LOD	< LOD	< LOD	< LOD	< LOD	< LOD	< LOD	< LOD	< LOD	< LOD	< LOD	< LOD	< LOD	< LOD	< LOD	< LOD	< LOD	< LOD	< LOD	< LOD	< LOD	< LOD	< LOD	< LOD	< LOD	< LOD	< LOD	< LOD	< LOD	< LOD	< LOD	< LOD	< LOD	< LOD	< LOD	< LOD	< LOD	< LOD	< LOD	< LOD	< LOD	< LOD	< LOD	< LOD	< LOD	< LOD	< LOD
sugar	Laberca_17.2242.37	< LOD	< LOD	< LOD	< LOD	< LOD	< LOD	< LOD	< LOD	< LOD	< LOD	< LOD	< LOD	< LOD	< LOD	< LOD	< LOD	< LOD	< LOD	< LOD	< LOD	< LOD	< LOD	< LOD	< LOD	< LOD	< LOD	< LOD	< LOD	< LOD	< LOD	< LOD	< LOD	< LOD	< LOD	< LOD	< LOD	< LOD	< LOD	< LOD	< LOD	< LOD	< LOD	< LOD	< LOD	< LOD	< LOD	< LOD	< LOD
traditional fermented drink	Laberca_17.1916.17	< LOD	< LOD	< LOD	< LOD	< LOD	< LOD	< LOD	< LOD	< LOD	< LOD	< LOD	< LOD	< LOD	< LOD	< LOD	< LOD	< LOD	< LOD	< LOD	< LOD	< LOD	< LOD	< LOD	< LOD	< LOD	< LOD	< LOD	< LOD	< LOD	< LOD	< LOD	< LOD	< LOD	< LOD	< LOD	< LOD	< LOD	< LOD	< LOD	< LOD	< LOD	< LOD	< LOD	< LOD	< LOD	< LOD	< LOD	< LOD
traditional fermented drink	Laberca_17.1916.29	< LOD	< LOD	< LOD	< LOD	< LOD	< LOD	< LOD	22.661	< LOD	< LOD	< LOD	< LOD	< LOD	< LOD	< LOD	< LOD	< LOD	< LOD	< LOD	< LOD	< LOD	< LOD	< LOD	< LOD	< LOD	< LOD	< LOD	< LOD	< LOD	< LOD	< LOD	detected (< LOQ)	< LOD	< LOD	< LOD	4990.54	72.4907	< LOD	< LOD	< LOD	< LOD	< LOD	< LOD	< LOD	< LOD	< LOD	< LOD	< LOD
traditional fermented drink	Laberca_17.2242.16	< LOD	< LOD	< LOD	< LOD	< LOD	< LOD	< LOD	< LOD	< LOD	< LOD	< LOD	< LOD	< LOD	< LOD	< LOD	< LOD	< LOD	< LOD	< LOD	< LOD	< LOD	< LOD	< LOD	< LOD	< LOD	< LOD	< LOD	< LOD	< LOD	< LOD	< LOD	< LOD	< LOD	< LOD	< LOD	< LOD	< LOD	< LOD	< LOD	< LOD	< LOD	< LOD	< LOD	< LOD	< LOD	< LOD	< LOD	< LOD
traditional fermented drink	Laberca_17.2242.35	< LOD	< LOD	< LOD	< LOD	< LOD	< LOD	< LOD	< LOD	< LOD	< LOD	< LOD	< LOD	< LOD	< LOD	< LOD	< LOD	< LOD	< LOD	< LOD	< LOD	< LOD	< LOD	< LOD	< LOD	< LOD	< LOD	< LOD	< LOD	< LOD	< LOD	< LOD	< LOD	< LOD	< LOD	< LOD	< LOD	< LOD	< LOD	< LOD	< LOD	< LOD	< LOD	< LOD	< LOD	< LOD	< LOD	< LOD	< LOD
traditional soft drink	Laberca_17.2135.19	< LOD	< LOD	< LOD	< LOD	< LOD	< LOD	< LOD	< LOD	< LOD	< LOD	< LOD	< LOD	< LOD	< LOD	< LOD	< LOD	< LOD	< LOD	< LOD	< LOD	< LOD	< LOD	< LOD	< LOD	< LOD	< LOD	< LOD	< LOD	< LOD	< LOD	< LOD	< LOD	< LOD	< LOD	< LOD	205.053	< LOD	< LOD	< LOD	< LOD	< LOD	< LOD	< LOD	< LOD	< LOD	< LOD	< LOD	< LOD
traditional soft drink	Laberca_17.2135.35	< LOD	< LOD	< LOD	< LOD	< LOD	< LOD	< LOD	< LOD	< LOD	< LOD	< LOD	< LOD	< LOD	< LOD	< LOD	< LOD	< LOD	< LOD	< LOD	< LOD	< LOD	< LOD	< LOD	< LOD	< LOD	< LOD	< LOD	< LOD	< LOD	< LOD	< LOD	< LOD	< LOD	< LOD	< LOD	376.043	< LOD	< LOD	< LOD	< LOD	< LOD	< LOD	< LOD	< LOD	< LOD	< LOD	< LOD	< LOD
traditional soft drink	Laberca_17.2242.15	< LOD	< LOD	< LOD	< LOD	< LOD	< LOD	< LOD	< LOD	< LOD	< LOD	< LOD	< LOD	< LOD	< LOD	< LOD	< LOD	< LOD	< LOD	< LOD	< LOD	< LOD	< LOD	< LOD	< LOD	< LOD	< LOD	< LOD	< LOD	< LOD	< LOD	< LOD	< LOD	< LOD	< LOD	< LOD	detected (< LOQ)	< LOD	< LOD	< LOD	< LOD	< LOD	< LOD	< LOD	< LOD	< LOD	< LOD	< LOD	< LOD
wheat/bread	Laberca_17.1916.3	< LOD	< LOD	< LOD	< LOD	< LOD	< LOD	< LOD	< LOD	< LOD	< LOD	< LOD	< LOD	31.8539	< LOD	detected (< LOQ)	detected (< LOQ)	10.746	3.71521	4.77743	detected (< LOQ)	12.9371	0.231819	9.06859	0.64027	11.4207	detected (< LOQ)	< LOD	< LOD	< LOD	< LOD	< LOD	< LOD	< LOD	< LOD	< LOD	< LOD	< LOD	< LOD	< LOD	< LOD	< LOD	< LOD	< LOD	< LOD	< LOD	< LOD	< LOD	< LOD
wheat/bread	Laberca_17.2019.3	< LOD	< LOD	< LOD	< LOD	< LOD	< LOD	< LOD	< LOD	< LOD	< LOD	< LOD	< LOD	33.3521	< LOD	< LOD	< LOD	< LOD	< LOD	< LOD	< LOD	< LOD	< LOD	< LOD	< LOD	< LOD	< LOD	< LOD	< LOD	< LOD	< LOD	< LOD	< LOD	< LOD	< LOD	< LOD	< LOD	< LOD	< LOD	< LOD	< LOD	< LOD	< LOD	< LOD	< LOD	< LOD	< LOD	< LOD	< LOD
wheat/bread	Laberca_17.2242.22	< LOD	< LOD	< LOD	< LOD	< LOD	< LOD	< LOD	< LOD	< LOD	< LOD	< LOD	0.903181	134.644	< LOD	5.3219	3.21562	36.9139	11.3664	13.9562	6.46373	27.3901	0.781534	25.7772	0.992094	31.4863	2.02314	< LOD	< LOD	< LOD	< LOD	< LOD	< LOD	< LOD	< LOD	< LOD	163.61	< LOD	< LOD	< LOD	< LOD	< LOD	< LOD	< LOD	< LOD	< LOD	< LOD	< LOD	< LOD
wheat/bread	Laberca_18.276-19	< LOD	< LOD	< LOD	< LOD	< LOD	< LOD	< LOD	< LOD	< LOD	< LOD	< LOD	< LOD	59.7004	< LOD	< LOD	< LOD	6.66926	2.34722	1.54057	detected (< LOQ)	detected (< LOQ)	0.211665	7.83627	0.84277	6.03625	detected (< LOQ)	< LOD	< LOD	< LOD	< LOD	< LOD	< LOD	< LOD	< LOD	< LOD	< LOD	< LOD	< LOD	< LOD	< LOD	< LOD	< LOD	< LOD	< LOD	< LOD	< LOD	< LOD	< LOD
wheat/bread	Laberca_18.276-34	< LOD	< LOD	< LOD	< LOD	< LOD	< LOD	< LOD	< LOD	< LOD	< LOD	< LOD	1.3789	82.5843	< LOD	< LOD	detected (< LOQ)	5.9012	2.18877	2.09294	detected (< LOQ)	5.83821	0.403773	29.0035	2.18949	17.3727	1.7407	< LOD	< LOD	< LOD	< LOD	< LOD	< LOD	< LOD	< LOD	< LOD	< LOD	< LOD	< LOD	< LOD	< LOD	< LOD	< LOD	< LOD	< LOD	< LOD	< LOD	< LOD	< LOD
wheat/bread	Laberca_18.276-53	< LOD	< LOD	< LOD	< LOD	< LOD	< LOD	< LOD	< LOD	< LOD	< LOD	< LOD	2.36607	70.6617	5.24858	detected (< LOQ)	detected (< LOQ)	13.5429	2.92822	4.48362	1.72963	3.81585	0.228543	4.48523	0.355267	7.4918	detected (< LOQ)	< LOD	< LOD	< LOD	< LOD	< LOD	< LOD	< LOD	< LOD	< LOD	< LOD	< LOD	< LOD	< LOD	< LOD	< LOD	< LOD	< LOD	< LOD	< LOD	< LOD	< LOD	< LOD
yam dry	Laberca_17.2242.26	< LOD	< LOD	< LOD	< LOD	< LOD	< LOD	< LOD	10.3238	detected (< LOQ)	< LOD	< LOD	< LOD	< LOD	3.24458	< LOD	< LOD	< LOD	< LOD	< LOD	< LOD	< LOD	< LOD	< LOD	< LOD	< LOD	< LOD	< LOD	< LOD	< LOD	0.157176	< LOD	< LOD	< LOD	< LOD	< LOD	601.105	22.2847	< LOD	< LOD	< LOD	< LOD	< LOD	< LOD	< LOD	< LOD	< LOD	< LOD	< LOD
yam dry	Laberca_18.276-57	< LOD	< LOD	< LOD	< LOD	< LOD	< LOD	< LOD	< LOD	detected (< LOQ)	< LOD	< LOD	< LOD	< LOD	< LOD	< LOD	< LOD	< LOD	< LOD	< LOD	< LOD	< LOD	< LOD	< LOD	< LOD	< LOD	< LOD	< LOD	< LOD	< LOD	< LOD	< LOD	< LOD	< LOD	< LOD	< LOD	detected (< LOQ)	9.69356	< LOD	< LOD	< LOD	< LOD	< LOD	< LOD	< LOD	< LOD	< LOD	< LOD	< LOD
yam fresh	Laberca_17.1916.6	< LOD	< LOD	< LOD	< LOD	< LOD	< LOD	< LOD	< LOD	< LOD	< LOD	< LOD	< LOD	< LOD	< LOD	< LOD	< LOD	< LOD	< LOD	< LOD	< LOD	< LOD	< LOD	< LOD	< LOD	< LOD	< LOD	< LOD	< LOD	< LOD	< LOD	< LOD	< LOD	< LOD	< LOD	< LOD	< LOD	< LOD	< LOD	< LOD	< LOD	< LOD	< LOD	< LOD	< LOD	< LOD	< LOD	< LOD	< LOD
yam fresh	Laberca_17.2019.7	< LOD	< LOD	< LOD	< LOD	< LOD	< LOD	< LOD	< LOD	< LOD	< LOD	< LOD	< LOD	detected (< LOQ)	< LOD	< LOD	< LOD	< LOD	< LOD	< LOD	< LOD	< LOD	< LOD	< LOD	< LOD	< LOD	< LOD	< LOD	< LOD	< LOD	< LOD	< LOD	< LOD	< LOD	< LOD	< LOD	< LOD	< LOD	< LOD	< LOD	< LOD	< LOD	< LOD	< LOD	< LOD	< LOD	< LOD	< LOD	< LOD
yam fresh	Laberca_17.2135.13	< LOD	< LOD	< LOD	< LOD	< LOD	< LOD	< LOD	< LOD	< LOD	< LOD	< LOD	< LOD	< LOD	< LOD	< LOD	< LOD	< LOD	< LOD	< LOD	< LOD	< LOD	< LOD	< LOD	< LOD	< LOD	< LOD	< LOD	< LOD	< LOD	< LOD	< LOD	< LOD	< LOD	< LOD	< LOD	< LOD	< LOD	< LOD	< LOD	< LOD	< LOD	< LOD	< LOD	< LOD	< LOD	< LOD	< LOD	< LOD
yam fresh	Laberca_17.2135.24	< LOD	< LOD	< LOD	< LOD	< LOD	< LOD	< LOD	< LOD	< LOD	< LOD	< LOD	< LOD	detected (< LOQ)	< LOD	< LOD	< LOD	< LOD	< LOD	< LOD	< LOD	< LOD	< LOD	< LOD	< LOD	< LOD	< LOD	< LOD	< LOD	< LOD	< LOD	< LOD	< LOD	< LOD	< LOD	< LOD	< LOD	< LOD	< LOD	< LOD	< LOD	< LOD	< LOD	< LOD	< LOD	< LOD	< LOD	< LOD	< LOD
yam fresh	Laberca_17.2242.25	< LOD	< LOD	< LOD	< LOD	< LOD	< LOD	< LOD	< LOD	< LOD	< LOD	< LOD	< LOD	detected (< LOQ)	< LOD	< LOD	< LOD	< LOD	< LOD	< LOD	< LOD	< LOD	< LOD	< LOD	< LOD	< LOD	< LOD	< LOD	< LOD	< LOD	< LOD	< LOD	< LOD	< LOD	< LOD	< LOD	< LOD	< LOD	< LOD	< LOD	< LOD	< LOD	< LOD	< LOD	< LOD	< LOD	< LOD	< LOD	< LOD
yam fresh	Laberca_18.276-5	< LOD	< LOD	< LOD	< LOD	< LOD	< LOD	< LOD	< LOD	< LOD	< LOD	< LOD	< LOD	< LOD	< LOD	< LOD	< LOD	< LOD	< LOD	< LOD	< LOD	< LOD	< LOD	< LOD	< LOD	< LOD	< LOD	< LOD	< LOD	< LOD	< LOD	< LOD	< LOD	< LOD	< LOD	< LOD	< LOD	< LOD	< LOD	< LOD	< LOD	< LOD	< LOD	< LOD	< LOD	< LOD	< LOD	< LOD	< LOD
yam fresh	Laberca_18.276-14	< LOD	< LOD	< LOD	< LOD	< LOD	< LOD	< LOD	< LOD	< LOD	< LOD	< LOD	< LOD	< LOD	< LOD	< LOD	< LOD	< LOD	< LOD	< LOD	< LOD	< LOD	< LOD	< LOD	< LOD	< LOD	< LOD	< LOD	< LOD	< LOD	< LOD	< LOD	< LOD	< LOD	< LOD	< LOD	< LOD	< LOD	< LOD	< LOD	< LOD	< LOD	< LOD	< LOD	< LOD	< LOD	< LOD	< LOD	< LOD
yam fresh	Laberca_18.276-22	< LOD	< LOD	< LOD	< LOD	< LOD	< LOD	< LOD	< LOD	< LOD	< LOD	< LOD	< LOD	< LOD	< LOD	< LOD	< LOD	< LOD	< LOD	< LOD	< LOD	< LOD	< LOD	< LOD	< LOD	< LOD	< LOD	< LOD	< LOD	< LOD	< LOD	< LOD	< LOD	< LOD	< LOD	< LOD	detected (< LOQ)	< LOD	< LOD	< LOD	< LOD	< LOD	< LOD	< LOD	< LOD	< LOD	< LOD	< LOD	< LOD
yam fresh	Laberca_18.276-38	< LOD	< LOD	< LOD	< LOD	< LOD	< LOD	< LOD	detected (< LOQ)	< LOD	< LOD	< LOD	< LOD	17.2054	< LOD	< LOD	< LOD	< LOD	< LOD	< LOD	< LOD	< LOD	< LOD	< LOD	< LOD	< LOD	< LOD	< LOD	< LOD	< LOD	< LOD	< LOD	< LOD	< LOD	< LOD	< LOD	< LOD	< LOD	< LOD	< LOD	< LOD	< LOD	< LOD	< LOD	< LOD	< LOD	< LOD	< LOD	< LOD
yam fresh	Laberca_18.276-56	< LOD	< LOD	< LOD	< LOD	< LOD	< LOD	< LOD	< LOD	< LOD	< LOD	< LOD	< LOD	detected (< LOQ)	< LOD	< LOD	< LOD	< LOD	< LOD	< LOD	< LOD	< LOD	< LOD	< LOD	< LOD	< LOD	< LOD	< LOD	< LOD	< LOD	< LOD	< LOD	< LOD	< LOD	< LOD	< LOD	< LOD	< LOD	< LOD	< LOD	< LOD	< LOD	< LOD	< LOD	< LOD	< LOD	< LOD	< LOD	< LOD
[truncated: 118 more columns]

## Sheet: major toxins
			high: maize, groundnut oil, peanuts			low: rice, sorghum,beans				high: maize, groundnut oil, peanuts							high: maize, groundnut oil, peanuts			low: rice, sorghum,beans				high: maize, groundnut oil, peanuts			low: rice, sorghum,beans				high: maize, groundnut oil, peanuts			low: milk, beans				high: groundnut oil			low: milk, beans				sorghum, rice, peanut, palm oil, maize, cassava
Unit	Code échantillon	Item alimentaire	Substance	Type de résultat	LD (µg/kg)	LQ (µg/kg)	Concentration	Incertitude (+/-)	blc (mg/kg)	Substance	Type de résultat	LD (µg/kg)	LQ (mg/kg)	Concentration	Incertitude (+/-)	blc (mg/kg)	Substance	Type de résultat	LD (µg/kg)	LQ (µg/kg)	Concentration	Incertitude (+/-)	blc (mg/kg)	Substance	Type de résultat	LD (µg/kg)	LQ (µg/kg)	Concentration	Incertitude (+/-)	blc (mg/kg)	Substance	Type de résultat	LD (µg/kg)	LQ (µg/kg)	Concentration	Incertitude (+/-)	blc (mg/kg)	Substance	Type de résultat	LD (µg/kg)	LQ (µg/kg)	Concentration	Incertitude (+/-)	blc (mg/kg)	Substance	Type de résultat	LD (µg/kg)	LQ (µg/kg)	Concentration
µg/kg	Laberca_17.1916.7	beans	Aflatoxin B1	< LD	0.1	0.3				Aflatoxin B2	< LD	0.1	0.3				Aflatoxin G1	< LD	0.1	0.3				Aflatoxin G2	< LD	0.1	0.3				Aflatoxin M1	< LD	0.1	0.3				Aflatoxicol	< LD	0.25	0.8				Ochratoxin A	< LD	0.1	0.3
µg/kg	Laberca_17.1916.23	beans	Aflatoxin B1	< LD	0.1	0.3				Aflatoxin B2	< LD	0.1	0.3				Aflatoxin G1	< LD	0.1	0.3				Aflatoxin G2	< LD	0.1	0.3				Aflatoxin M1	< LD	0.1	0.3				Aflatoxicol	< LD	0.25	0.8				Ochratoxin A	< LD	0.1	0.3
µg/kg	Laberca_17.2019.8	beans	Aflatoxin B1	< LD	0.1	0.3				Aflatoxin B2	< LD	0.1	0.3				Aflatoxin G1	< LD	0.1	0.3				Aflatoxin G2	< LD	0.1	0.3				Aflatoxin M1	< LD	0.1	0.3				Aflatoxicol	< LD	0.25	0.8				Ochratoxin A	< LD	0.1	0.3
µg/kg	Laberca_17.2019.29	beans	Aflatoxin B1	< LD	0.1	0.3				Aflatoxin B2	< LD	0.1	0.3				Aflatoxin G1	< LD	0.1	0.3				Aflatoxin G2	< LD	0.1	0.3				Aflatoxin M1	< LD	0.1	0.3				Aflatoxicol	< LD	0.25	0.8				Ochratoxin A	< LD	0.1	0.3
µg/kg	Laberca_17.2135.14	beans	Aflatoxin B1	< LD	0.1	0.3				Aflatoxin B2	< LD	0.1	0.3				Aflatoxin G1	< LD	0.1	0.3				Aflatoxin G2	< LD	0.1	0.3				Aflatoxin M1	< LD	0.1	0.3				Aflatoxicol	< LD	0.25	0.8				Ochratoxin A	< LD	0.1	0.3
µg/kg	Laberca_17.2135.25	beans	Aflatoxin B1	< LD	0.1	0.3				Aflatoxin B2	< LD	0.1	0.3				Aflatoxin G1	< LD	0.1	0.3				Aflatoxin G2	< LD	0.1	0.3				Aflatoxin M1	< LD	0.1	0.3				Aflatoxicol	< LD	0.25	0.8				Ochratoxin A	< LD	0.1	0.3
µg/kg	Laberca_17.2242.8	beans	Aflatoxin B1	< LD	0.1	0.3				Aflatoxin B2	< LD	0.1	0.3				Aflatoxin G1	< LD	0.1	0.3				Aflatoxin G2	< LD	0.1	0.3				Aflatoxin M1	< LD	0.1	0.3				Aflatoxicol	< LD	0.25	0.8				Ochratoxin A	< LD	0.1	0.3
µg/kg	Laberca_17.2242.27	beans	Aflatoxin B1	< LD	0.1	0.3				Aflatoxin B2	< LD	0.1	0.3				Aflatoxin G1	< LD	0.1	0.3				Aflatoxin G2	< LD	0.1	0.3				Aflatoxin M1	< LD	0.1	0.3				Aflatoxicol	< LD	0.25	0.8				Ochratoxin A	< LD	0.1	0.3
µg/kg	Laberca_18.276-6	beans	Aflatoxin B1	VAL	0.1	0.3	14.7037	7.35187		Aflatoxin B2	VAL	0.1	0.3	0.847961	0.423981		Aflatoxin G1	< LD	0.1	0.3				Aflatoxin G2	< LD	0.1	0.3				Aflatoxin M1	VAL	0.1	0.3	0.578332	0.289166		Aflatoxicol	< LD	0.25	0.8				Ochratoxin A	< LD	0.1	0.3
µg/kg	Laberca_18.276-15	beans	Aflatoxin B1	< LD	0.1	0.3				Aflatoxin B2	< LD	0.1	0.3				Aflatoxin G1	< LD	0.1	0.3				Aflatoxin G2	< LD	0.1	0.3				Aflatoxin M1	< LD	0.1	0.3				Aflatoxicol	< LD	0.25	0.8				Ochratoxin A	< LD	0.1	0.3
µg/kg	Laberca_18.276-23	beans	Aflatoxin B1	VAL	0.1	0.3	2.68465	1.34232		Aflatoxin B2	< LD	0.1	0.3				Aflatoxin G1	VAL	0.1	0.3	2.38365	1.19183		Aflatoxin G2	< LD	0.1	0.3				Aflatoxin M1	< LD	0.1	0.3				Aflatoxicol	< LD	0.25	0.8				Ochratoxin A	< LD	0.1	0.3
µg/kg	Laberca_18.276-29	beans	Aflatoxin B1	VAL	0.1	0.3	0.757778	0.378889		Aflatoxin B2	< LD	0.1	0.3				Aflatoxin G1	< LD	0.1	0.3				Aflatoxin G2	< LD	0.1	0.3				Aflatoxin M1	< LD	0.1	0.3				Aflatoxicol	< LD	0.25	0.8				Ochratoxin A	< LD	0.1	0.3
µg/kg	Laberca_18.276-39	beans	Aflatoxin B1	< LD	0.1	0.3				Aflatoxin B2	< LD	0.1	0.3				Aflatoxin G1	< LD	0.1	0.3				Aflatoxin G2	< LD	0.1	0.3				Aflatoxin M1	< LD	0.1	0.3				Aflatoxicol	< LD	0.25	0.8				Ochratoxin A	< LD	0.1	0.3
µg/kg	Laberca_18.276-48	beans	Aflatoxin B1	< LD	0.1	0.3				Aflatoxin B2	< LD	0.1	0.3				Aflatoxin G1	< LD	0.1	0.3				Aflatoxin G2	< LD	0.1	0.3				Aflatoxin M1	< LD	0.1	0.3				Aflatoxicol	< LD	0.25	0.8				Ochratoxin A	< LD	0.1	0.3
µg/kg	Laberca_18.276-58	beans	Aflatoxin B1	< LD	0.1	0.3				Aflatoxin B2	< LD	0.1	0.3				Aflatoxin G1	< LD	0.1	0.3				Aflatoxin G2	< LD	0.1	0.3				Aflatoxin M1	< LD	0.1	0.3				Aflatoxicol	< LD	0.25	0.8				Ochratoxin A	< LD	0.1	0.3
µg/kg	Laberca_18.276-65	beans	Aflatoxin B1	< LD	0.1	0.3				Aflatoxin B2	< LD	0.1	0.3				Aflatoxin G1	< LD	0.1	0.3				Aflatoxin G2	< LD	0.1	0.3				Aflatoxin M1	< LD	0.1	0.3				Aflatoxicol	< LD	0.25	0.8				Ochratoxin A	< LD	0.1	0.3
µg/kg	Laberca_17.1916.11	beef	Aflatoxin B1	< LD	0.1	0.3				Aflatoxin B2	< LD	0.1	0.3				Aflatoxin G1	< LD	0.1	0.3				Aflatoxin G2	< LD	0.1	0.3				Aflatoxin M1	< LD	0.1	0.3				Aflatoxicol	< LD	0.25	0.8				Ochratoxin A	VAL	0.1	0.3	0.296969
µg/kg	Laberca_17.1916.26	beef	Aflatoxin B1	< LD	0.1	0.3				Aflatoxin B2	< LD	0.1	0.3				Aflatoxin G1	< LD	0.1	0.3				Aflatoxin G2	< LD	0.1	0.3				Aflatoxin M1	< LD	0.1	0.3				Aflatoxicol	< LD	0.25	0.8				Ochratoxin A	< LD	0.1	0.3
µg/kg	Laberca_17.2019.11	beef	Aflatoxin B1	< LD	0.1	0.3				Aflatoxin B2	< LD	0.1	0.3				Aflatoxin G1	< LD	0.1	0.3				Aflatoxin G2	< LD	0.1	0.3				Aflatoxin M1	< LD	0.1	0.3				Aflatoxicol	< LD	0.25	0.8				Ochratoxin A	< LD	0.1	0.3
µg/kg	Laberca_17.2135.16	beef	Aflatoxin B1	< LD	0.1	0.3				Aflatoxin B2	< LD	0.1	0.3				Aflatoxin G1	< LD	0.1	0.3				Aflatoxin G2	< LD	0.1	0.3				Aflatoxin M1	< LD	0.1	0.3				Aflatoxicol	< LD	0.25	0.8				Ochratoxin A	< LD	0.1	0.3
µg/kg	Laberca_17.2135.28	beef	Aflatoxin B1	< LD	0.1	0.3				Aflatoxin B2	< LD	0.1	0.3				Aflatoxin G1	< LD	0.1	0.3				Aflatoxin G2	< LD	0.1	0.3				Aflatoxin M1	< LD	0.1	0.3				Aflatoxicol	< LD	0.25	0.8				Ochratoxin A	< LD	0.1	0.3
µg/kg	Laberca_17.2242.12	beef	Aflatoxin B1	< LD	0.1	0.3				Aflatoxin B2	< LD	0.1	0.3				Aflatoxin G1	< LD	0.1	0.3				Aflatoxin G2	< LD	0.1	0.3				Aflatoxin M1	< LD	0.1	0.3				Aflatoxicol	< LD	0.25	0.8				Ochratoxin A	< LD	0.1	0.3
µg/kg	Laberca_17.2242.30	beef	Aflatoxin B1	< LD	0.1	0.3				Aflatoxin B2	< LD	0.1	0.3				Aflatoxin G1	< LD	0.1	0.3				Aflatoxin G2	< LD	0.1	0.3				Aflatoxin M1	< LD	0.1	0.3				Aflatoxicol	< LD	0.25	0.8				Ochratoxin A	< LD	0.1	0.3
µg/kg	Laberca_17.1916.31	broth/bouillon cube	Aflatoxin B1	< LD	0.1	0.3				Aflatoxin B2	< LD	0.1	0.3				Aflatoxin G1	< LD	0.1	0.3				Aflatoxin G2	< LD	0.1	0.3				Aflatoxin M1	< LD	0.1	0.3				Aflatoxicol	< LD	0.25	0.8				Ochratoxin A	< LD	0.1	0.3
µg/kg	Laberca_17.2242.18	broth/bouillon cube	Aflatoxin B1	< LD	0.1	0.3				Aflatoxin B2	< LD	0.1	0.3				Aflatoxin G1	< LD	0.1	0.3				Aflatoxin G2	< LD	0.1	0.3				Aflatoxin M1	< LD	0.1	0.3				Aflatoxicol	< LD	0.25	0.8				Ochratoxin A	< LD	0.1	0.3
µg/kg	Laberca_17.2242.38	broth/bouillon cube	Aflatoxin B1	< LD	0.1	0.3				Aflatoxin B2	< LD	0.1	0.3				Aflatoxin G1	< LD	0.1	0.3				Aflatoxin G2	< LD	0.1	0.3				Aflatoxin M1	< LD	0.1	0.3				Aflatoxicol	< LD	0.25	0.8				Ochratoxin A	< LD	0.1	0.3
µg/kg	Laberca_17.2019.20	cashew nut	Aflatoxin B1	< LD	0.1	0.3				Aflatoxin B2	< LD	0.1	0.3				Aflatoxin G1	< LD	0.1	0.3				Aflatoxin G2	< LD	0.1	0.3				Aflatoxin M1	< LD	0.1	0.3				Aflatoxicol	< LD	0.25	0.8				Ochratoxin A	< LD	0.1	0.3
µg/kg	Laberca_17.2135.1	cashew nut	Aflatoxin B1	< LD	0.1	0.3				Aflatoxin B2	< LD	0.1	0.3				Aflatoxin G1	< LD	0.1	0.3				Aflatoxin G2	< LD	0.1	0.3				Aflatoxin M1	< LD	0.1	0.3				Aflatoxicol	< LD	0.25	0.8				Ochratoxin A	< LD	0.1	0.3
µg/kg	Laberca_17.2242.1	cashew nut	Aflatoxin B1	< LD	0.1	0.3				Aflatoxin B2	< LD	0.1	0.3				Aflatoxin G1	< LD	0.1	0.3				Aflatoxin G2	< LD	0.1	0.3				Aflatoxin M1	< LD	0.1	0.3				Aflatoxicol	< LD	0.25	0.8				Ochratoxin A	< LD	0.1	0.3
µg/kg	Laberca_17.1916.5	cassava dry	Aflatoxin B1	< LD	0.1	0.3				Aflatoxin B2	< LD	0.1	0.3				Aflatoxin G1	< LD	0.1	0.3				Aflatoxin G2	< LD	0.1	0.3				Aflatoxin M1	< LD	0.1	0.3				Aflatoxicol	< LD	0.25	0.8				Ochratoxin A	< LD	0.1	0.3
µg/kg	Laberca_17.2019.6	cassava dry	Aflatoxin B1	< LD	0.1	0.3				Aflatoxin B2	< LD	0.1	0.3				Aflatoxin G1	< LD	0.1	0.3				Aflatoxin G2	< LD	0.1	0.3				Aflatoxin M1	< LD	0.1	0.3				Aflatoxicol	< LD	0.25	0.8				Ochratoxin A	< LD	0.1	0.3
µg/kg	Laberca_17.2019.28	cassava dry	Aflatoxin B1	< LD	0.1	0.3				Aflatoxin B2	< LD	0.1	0.3				Aflatoxin G1	< LD	0.1	0.3				Aflatoxin G2	< LD	0.1	0.3				Aflatoxin M1	< LD	0.1	0.3				Aflatoxicol	< LD	0.25	0.8				Ochratoxin A	< LD	0.1	0.3
µg/kg	Laberca_17.2135.12	cassava dry	Aflatoxin B1	VAL	0.1	0.3	1.71656	0.858282		Aflatoxin B2	< LD	0.1	0.3				Aflatoxin G1	< LD	0.1	0.3				Aflatoxin G2	< LD	0.1	0.3				Aflatoxin M1	< LD	0.1	0.3				Aflatoxicol	< LD	0.25	0.8				Ochratoxin A	< LD	0.1	0.3
µg/kg	Laberca_17.2135.23	cassava dry	Aflatoxin B1	< LD	0.1	0.3				Aflatoxin B2	< LD	0.1	0.3				Aflatoxin G1	< LD	0.1	0.3				Aflatoxin G2	< LD	0.1	0.3				Aflatoxin M1	< LD	0.1	0.3				Aflatoxicol	< LD	0.25	0.8				Ochratoxin A	< LD	0.1	0.3
µg/kg	Laberca_17.2242.24	cassava dry	Aflatoxin B1	< LD	0.1	0.3				Aflatoxin B2	< LD	0.1	0.3				Aflatoxin G1	< LD	0.1	0.3				Aflatoxin G2	< LD	0.1	0.3				Aflatoxin M1	< LD	0.1	0.3				Aflatoxicol	< LD	0.25	0.8				Ochratoxin A	< LD	0.1	0.3
µg/kg	Laberca_18.276-4	cassava dry	Aflatoxin B1	< LD	0.1	0.3				Aflatoxin B2	< LD	0.1	0.3				Aflatoxin G1	< LD	0.1	0.3				Aflatoxin G2	< LD	0.1	0.3				Aflatoxin M1	< LD	0.1	0.3				Aflatoxicol	< LD	0.25	0.8				Ochratoxin A	VAL	0.1	0.3	0.787079
µg/kg	Laberca_18.276-13	cassava dry	Aflatoxin B1	≥ LD et < LQ	0.1	0.3				Aflatoxin B2	< LD	0.1	0.3				Aflatoxin G1	< LD	0.1	0.3				Aflatoxin G2	< LD	0.1	0.3				Aflatoxin M1	< LD	0.1	0.3				Aflatoxicol	< LD	0.25	0.8				Ochratoxin A	< LD	0.1	0.3
µg/kg	Laberca_18.276-21	cassava dry	Aflatoxin B1	< LD	0.1	0.3				Aflatoxin B2	< LD	0.1	0.3				Aflatoxin G1	< LD	0.1	0.3				Aflatoxin G2	< LD	0.1	0.3				Aflatoxin M1	< LD	0.1	0.3				Aflatoxicol	< LD	0.25	0.8				Ochratoxin A	< LD	0.1	0.3
µg/kg	Laberca_18.276-37	cassava dry	Aflatoxin B1	< LD	0.1	0.3				Aflatoxin B2	< LD	0.1	0.3				Aflatoxin G1	< LD	0.1	0.3				Aflatoxin G2	< LD	0.1	0.3				Aflatoxin M1	< LD	0.1	0.3				Aflatoxicol	< LD	0.25	0.8				Ochratoxin A	< LD	0.1	0.3
µg/kg	Laberca_18.276-47	cassava dry	Aflatoxin B1	< LD	0.1	0.3				Aflatoxin B2	< LD	0.1	0.3				Aflatoxin G1	< LD	0.1	0.3				Aflatoxin G2	< LD	0.1	0.3				Aflatoxin M1	< LD	0.1	0.3				Aflatoxicol	< LD	0.25	0.8				Ochratoxin A	< LD	0.1	0.3
µg/kg	Laberca_18.276-55	cassava dry	Aflatoxin B1	< LD	0.1	0.3				Aflatoxin B2	< LD	0.1	0.3				Aflatoxin G1	< LD	0.1	0.3				Aflatoxin G2	< LD	0.1	0.3				Aflatoxin M1	< LD	0.1	0.3				Aflatoxicol	< LD	0.25	0.8				Ochratoxin A	< LD	0.1	0.3
µg/kg	Laberca_17.1916.4	cassava fresh	Aflatoxin B1	< LD	0.1	0.3				Aflatoxin B2	< LD	0.1	0.3				Aflatoxin G1	< LD	0.1	0.3				Aflatoxin G2	< LD	0.1	0.3				Aflatoxin M1	< LD	0.1	0.3				Aflatoxicol	< LD	0.25	0.8				Ochratoxin A	< LD	0.1	0.3
µg/kg	Laberca_17.2019.27	cassava fresh	Aflatoxin B1	< LD	0.1	0.3				Aflatoxin B2	< LD	0.1	0.3				Aflatoxin G1	< LD	0.1	0.3				Aflatoxin G2	< LD	0.1	0.3				Aflatoxin M1	< LD	0.1	0.3				Aflatoxicol	< LD	0.25	0.8				Ochratoxin A	< LD	0.1	0.3
µg/kg	Laberca_17.2135.11	cassava fresh	Aflatoxin B1	< LD	0.1	0.3				Aflatoxin B2	< LD	0.1	0.3				Aflatoxin G1	< LD	0.1	0.3				Aflatoxin G2	< LD	0.1	0.3				Aflatoxin M1	< LD	0.1	0.3				Aflatoxicol	< LD	0.25	0.8				Ochratoxin A	< LD	0.1	0.3
µg/kg	Laberca_17.2242.23	cassava fresh	Aflatoxin B1	< LD	0.1	0.3				Aflatoxin B2	< LD	0.1	0.3				Aflatoxin G1	< LD	0.1	0.3				Aflatoxin G2	< LD	0.1	0.3				Aflatoxin M1	< LD	0.1	0.3				Aflatoxicol	< LD	0.25	0.8				Ochratoxin A	< LD	0.1	0.3
µg/kg	Laberca_18.276-12	cassava fresh	Aflatoxin B1	< LD	0.1	0.3				Aflatoxin B2	< LD	0.1	0.3				Aflatoxin G1	< LD	0.1	0.3				Aflatoxin G2	< LD	0.1	0.3				Aflatoxin M1	< LD	0.1	0.3				Aflatoxicol	< LD	0.25	0.8				Ochratoxin A	< LD	0.1	0.3
µg/kg	Laberca_18.276-20	cassava fresh	Aflatoxin B1	< LD	0.1	0.3				Aflatoxin B2	< LD	0.1	0.3				Aflatoxin G1	< LD	0.1	0.3				Aflatoxin G2	< LD	0.1	0.3				Aflatoxin M1	< LD	0.1	0.3				Aflatoxicol	< LD	0.25	0.8				Ochratoxin A	VAL	0.1	0.3	0.64724
µg/kg	Laberca_18.276-46	cassava fresh	Aflatoxin B1	< LD	0.1	0.3				Aflatoxin B2	< LD	0.1	0.3				Aflatoxin G1	< LD	0.1	0.3				Aflatoxin G2	< LD	0.1	0.3				Aflatoxin M1	< LD	0.1	0.3				Aflatoxicol	< LD	0.25	0.8				Ochratoxin A	< LD	0.1	0.3
µg/kg	Laberca_18.276-54	cassava fresh	Aflatoxin B1	< LD	0.1	0.3				Aflatoxin B2	< LD	0.1	0.3				Aflatoxin G1	< LD	0.1	0.3				Aflatoxin G2	< LD	0.1	0.3				Aflatoxin M1	< LD	0.1	0.3				Aflatoxicol	< LD	0.25	0.8				Ochratoxin A	< LD	0.1	0.3
µg/kg	Laberca_17.2135.37	chili/peper	Aflatoxin B1	< LD	0.1	0.3				Aflatoxin B2	< LD	0.1	0.3				Aflatoxin G1	< LD	0.1	0.3				Aflatoxin G2	< LD	0.1	0.3				Aflatoxin M1	< LD	0.1	0.3				Aflatoxicol	< LD	0.25	0.8				Ochratoxin A	< LD	0.1	0.3
µg/kg	Laberca_17.2242.19	chili/peper	Aflatoxin B1	< LD	0.1	0.3				Aflatoxin B2	< LD	0.1	0.3				Aflatoxin G1	< LD	0.1	0.3				Aflatoxin G2	< LD	0.1	0.3				Aflatoxin M1	< LD	0.1	0.3				Aflatoxicol	< LD	0.25	0.8				Ochratoxin A	< LD	0.1	0.3
µg/kg	Laberca_17.2242.39	chili/peper	Aflatoxin B1	< LD	0.1	0.3				Aflatoxin B2	< LD	0.1	0.3				Aflatoxin G1	< LD	0.1	0.3				Aflatoxin G2	< LD	0.1	0.3				Aflatoxin M1	< LD	0.1	0.3				Aflatoxicol	< LD	0.25	0.8				Ochratoxin A	< LD	0.1	0.3
µg/kg	Laberca_17.1916.33	chocolate	Aflatoxin B1	< LD	0.1	0.3				Aflatoxin B2	< LD	0.1	0.3				Aflatoxin G1	< LD	0.1	0.3				Aflatoxin G2	< LD	0.1	0.3				Aflatoxin M1	< LD	0.1	0.3				Aflatoxicol	< LD	0.25	0.8				Ochratoxin A	< LD	0.1	0.3
µg/kg	Laberca_17.2242.3	chocolate	Aflatoxin B1	< LD	0.1	0.3				Aflatoxin B2	< LD	0.1	0.3				Aflatoxin G1	< LD	0.1	0.3				Aflatoxin G2	< LD	0.1	0.3				Aflatoxin M1	< LD	0.1	0.3				Aflatoxicol	< LD	0.25	0.8				Ochratoxin A	< LD	0.1	0.3
µg/kg	Laberca_17.1916.32	coffee	Aflatoxin B1	< LD	0.1	0.3				Aflatoxin B2	< LD	0.1	0.3				Aflatoxin G1	< LD	0.1	0.3				Aflatoxin G2	< LD	0.1	0.3				Aflatoxin M1	< LD	0.1	0.3				Aflatoxicol	< LD	0.25	0.8				Ochratoxin A	< LD	0.1	0.3
µg/kg	Laberca_17.1916.14	concentrated/dehydrated milk	Aflatoxin B1	< LD	0.1	0.3				Aflatoxin B2	< LD	0.1	0.3				Aflatoxin G1	< LD	0.1	0.3				Aflatoxin G2	< LD	0.1	0.3				Aflatoxin M1	< LD	0.1	0.3				Aflatoxicol	< LD	0.25	0.8				Ochratoxin A	< LD	0.1	0.3
µg/kg	Laberca_17.2019.15	concentrated/dehydrated milk	Aflatoxin B1	< LD	0.1	0.3				Aflatoxin B2	< LD	0.1	0.3				Aflatoxin G1	< LD	0.1	0.3				Aflatoxin G2	< LD	0.1	0.3				Aflatoxin M1	< LD	0.1	0.3				Aflatoxicol	< LD	0.25	0.8				Ochratoxin A	< LD	0.1	0.3
µg/kg	Laberca_17.2135.32	concentrated/dehydrated milk	Aflatoxin B1	< LD	0.1	0.3				Aflatoxin B2	< LD	0.1	0.3				Aflatoxin G1	< LD	0.1	0.3				Aflatoxin G2	< LD	0.1	0.3				Aflatoxin M1	< LD	0.1	0.3				Aflatoxicol	< LD	0.25	0.8				Ochratoxin A	< LD	0.1	0.3
µg/kg	Laberca_17.2242.32	concentrated/dehydrated milk	Aflatoxin B1	< LD	0.1	0.3				Aflatoxin B2	< LD	0.1	0.3				Aflatoxin G1	< LD	0.1	0.3				Aflatoxin G2	< LD	0.1	0.3				Aflatoxin M1	< LD	0.1	0.3				Aflatoxicol	< LD	0.25	0.8				Ochratoxin A	< LD	0.1	0.3
µg/kg	Laberca_17.2019.14	fresh/fermented milk	Aflatoxin B1	< LD	0.1	0.3				Aflatoxin B2	< LD	0.1	0.3				Aflatoxin G1	< LD	0.1	0.3				Aflatoxin G2	< LD	0.1	0.3				Aflatoxin M1	VAL	0.1	0.3	0.758174	0.379087		Aflatoxicol	< LD	0.25	0.8				Ochratoxin A	< LD	0.1	0.3
µg/kg	Laberca_17.2135.18	fresh/fermented milk	Aflatoxin B1	< LD	0.1	0.3				Aflatoxin B2	< LD	0.1	0.3				Aflatoxin G1	< LD	0.1	0.3				Aflatoxin G2	< LD	0.1	0.3				Aflatoxin M1	< LD	0.1	0.3				Aflatoxicol	< LD	0.25	0.8				Ochratoxin A	< LD	0.1	0.3
µg/kg	Laberca_17.2135.31	fresh/fermented milk	Aflatoxin B1	< LD	0.1	0.3				Aflatoxin B2	< LD	0.1	0.3				Aflatoxin G1	< LD	0.1	0.3				Aflatoxin G2	< LD	0.1	0.3				Aflatoxin M1	< LD	0.1	0.3				Aflatoxicol	< LD	0.25	0.8				Ochratoxin A	< LD	0.1	0.3
µg/kg	Laberca_17.2242.2	fresh/fermented milk	Aflatoxin B1	< LD	0.1	0.3				Aflatoxin B2	< LD	0.1	0.3				Aflatoxin G1	< LD	0.1	0.3				Aflatoxin G2	< LD	0.1	0.3				Aflatoxin M1	< LD	0.1	0.3				Aflatoxicol	< LD	0.25	0.8				Ochratoxin A	< LD	0.1	0.3
µg/kg	Laberca_17.2135.34	groundnut oil	Aflatoxin B1	VAL	0.1	0.3	90.3251	45.1626		Aflatoxin B2	VAL	0.1	0.3	14.5296	7.2648		Aflatoxin G1	VAL	0.1	0.3	0.376969	0.188485		Aflatoxin G2	< LD	0.1	0.3				Aflatoxin M1	VAL	0.1	0.3	0.654889	0.327444		Aflatoxicol	VAL	0.25	0.8	15.402	7.70102		Ochratoxin A	VAL	0.1	0.3	2.45967
µg/kg	Laberca_17.2242.14	groundnut oil	Aflatoxin B1	VAL	0.1	0.3	14.2734	7.1367		Aflatoxin B2	VAL	0.1	0.3	1.34164	0.67082		Aflatoxin G1	< LD	0.1	0.3				Aflatoxin G2	< LD	0.1	0.3				Aflatoxin M1	< LD	0.1	0.3				Aflatoxicol	VAL	0.25	0.8	4.95533	2.47766		Ochratoxin A	< LD	0.1	0.3
µg/kg	Laberca_17.1916.18	industrial fermented drink	Aflatoxin B1	< LD	0.1	0.3				Aflatoxin B2	< LD	0.1	0.3				Aflatoxin G1	< LD	0.1	0.3				Aflatoxin G2	< LD	0.1	0.3				Aflatoxin M1	< LD	0.1	0.3				Aflatoxicol	< LD	0.25	0.8				Ochratoxin A	< LD	0.1	0.3
µg/kg	Laberca_17.2135.36	industrial fermented drink	Aflatoxin B1	< LD	0.1	0.3				Aflatoxin B2	< LD	0.1	0.3				Aflatoxin G1	< LD	0.1	0.3				Aflatoxin G2	< LD	0.1	0.3				Aflatoxin M1	< LD	0.1	0.3				Aflatoxicol	< LD	0.25	0.8				Ochratoxin A	< LD	0.1	0.3
µg/kg	Laberca_17.2242.36	industrial fermented drink	Aflatoxin B1	< LD	0.1	0.3				Aflatoxin B2	< LD	0.1	0.3				Aflatoxin G1	< LD	0.1	0.3				Aflatoxin G2	< LD	0.1	0.3				Aflatoxin M1	< LD	0.1	0.3				Aflatoxicol	< LD	0.25	0.8				Ochratoxin A	< LD	0.1	0.3
µg/kg	Laberca_17.1916.2	maize	Aflatoxin B1	VAL	0.1	0.3	1.05567	0.527833		Aflatoxin B2	≥ LD et < LQ	0.1	0.3				Aflatoxin G1	< LD	0.1	0.3				Aflatoxin G2	< LD	0.1	0.3				Aflatoxin M1	< LD	0.1	0.3				Aflatoxicol	< LD	0.25	0.8				Ochratoxin A	< LD	0.1	0.3
µg/kg	Laberca_17.1916.21	maize	Aflatoxin B1	VAL	0.1	0.3	53.5619	26.7809		Aflatoxin B2	VAL	0.1	0.3	5.15997	2.57998		Aflatoxin G1	VAL	0.1	0.3	1.19837	0.599186		Aflatoxin G2	< LD	0.1	0.3				Aflatoxin M1	VAL	0.1	0.3	1.30014	0.650069		Aflatoxicol	< LD	0.25	0.8				Ochratoxin A	< LD	0.1	0.3
µg/kg	Laberca_17.2019.2	maize	Aflatoxin B1	VAL	0.1	0.3	2.77972	1.38986		Aflatoxin B2	< LD	0.1	0.3				Aflatoxin G1	VAL	0.1	0.3	2.24443	1.12222		Aflatoxin G2	< LD	0.1	0.3				Aflatoxin M1	< LD	0.1	0.3				Aflatoxicol	< LD	0.25	0.8				Ochratoxin A	VAL	0.1	0.3	1.36004
µg/kg	Laberca_17.2019.24	maize	Aflatoxin B1	< LD	0.1	0.3				Aflatoxin B2	< LD	0.1	0.3				Aflatoxin G1	< LD	0.1	0.3				Aflatoxin G2	< LD	0.1	0.3				Aflatoxin M1	< LD	0.1	0.3				Aflatoxicol	< LD	0.25	0.8				Ochratoxin A	< LD	0.1	0.3
µg/kg	Laberca_17.2135.8	maize	Aflatoxin B1	VAL	0.1	0.3	17.3416	8.67081		Aflatoxin B2	VAL	0.1	0.3	2.10349	1.05175		Aflatoxin G1	< LD	0.1	0.3				Aflatoxin G2	< LD	0.1	0.3				Aflatoxin M1	VAL	0.1	0.3	0.502409	0.251204		Aflatoxicol	< LD	0.25	0.8				Ochratoxin A	< LD	0.1	0.3
µg/kg	Laberca_17.2135.21	maize	Aflatoxin B1	VAL	0.1	0.3	71.7529	35.8764		Aflatoxin B2	VAL	0.1	0.3	4.65669	2.32834		Aflatoxin G1	< LD	0.1	0.3				Aflatoxin G2	< LD	0.1	0.3				Aflatoxin M1	VAL	0.1	0.3	2.34273	1.17136		Aflatoxicol	< LD	0.25	0.8				Ochratoxin A	< LD	0.1	0.3
µg/kg	Laberca_17.2242.5	maize	Aflatoxin B1	VAL	0.1	0.3	13.125	6.56252		Aflatoxin B2	VAL	0.1	0.3	0.93533	0.467665		Aflatoxin G1	VAL	0.1	0.3	6.26474	3.13237		Aflatoxin G2	< LD	0.1	0.3				Aflatoxin M1	VAL	0.1	0.3	0.39338	0.19669		Aflatoxicol	< LD	0.25	0.8				Ochratoxin A	< LD	0.1	0.3
µg/kg	Laberca_17.2242.21	maize	Aflatoxin B1	VAL	0.1	0.3	4.9952	2.4976		Aflatoxin B2	VAL	0.1	0.3	0.22632	0.11316		Aflatoxin G1	< LD	0.1	0.3				Aflatoxin G2	< LD	0.1	0.3				Aflatoxin M1	< LD	0.1	0.3				Aflatoxicol	< LD	0.25	0.8				Ochratoxin A	< LD	0.1	0.3
µg/kg	Laberca_18.276-2	maize	Aflatoxin B1	VAL	0.1	0.3	0.821781	0.41089		Aflatoxin B2	< LD	0.1	0.3				Aflatoxin G1	< LD	0.1	0.3				Aflatoxin G2	< LD	0.1	0.3				Aflatoxin M1	< LD	0.1	0.3				Aflatoxicol	< LD	0.25	0.8				Ochratoxin A	< LD	0.1	0.3
µg/kg	Laberca_18.276-9	maize	Aflatoxin B1	< LD	0.1	0.3				Aflatoxin B2	< LD	0.1	0.3				Aflatoxin G1	< LD	0.1	0.3				Aflatoxin G2	< LD	0.1	0.3				Aflatoxin M1	< LD	0.1	0.3				Aflatoxicol	< LD	0.25	0.8				Ochratoxin A	< LD	0.1	0.3
µg/kg	Laberca_18.276-18	maize	Aflatoxin B1	< LD	0.1	0.3				Aflatoxin B2	< LD	0.1	0.3				Aflatoxin G1	< LD	0.1	0.3				Aflatoxin G2	< LD	0.1	0.3				Aflatoxin M1	< LD	0.1	0.3				Aflatoxicol	< LD	0.25	0.8				Ochratoxin A	< LD	0.1	0.3
µg/kg	Laberca_18.276-27	maize	Aflatoxin B1	VAL	0.1	0.3	2.16088	1.08044		Aflatoxin B2	≥ LD et < LQ	0.1	0.3				Aflatoxin G1	VAL	0.1	0.3	0.640118	0.320059		Aflatoxin G2	< LD	0.1	0.3				Aflatoxin M1	< LD	0.1	0.3				Aflatoxicol	< LD	0.25	0.8				Ochratoxin A	VAL	0.1	0.3	1.11237
µg/kg	Laberca_18.276-33	maize	Aflatoxin B1	< LD	0.1	0.3				Aflatoxin B2	< LD	0.1	0.3				Aflatoxin G1	< LD	0.1	0.3				Aflatoxin G2	< LD	0.1	0.3				Aflatoxin M1	< LD	0.1	0.3				Aflatoxicol	< LD	0.25	0.8				Ochratoxin A	< LD	0.1	0.3
µg/kg	Laberca_18.276-43	maize	Aflatoxin B1	≥ LD et < LQ	0.1	0.3				Aflatoxin B2	< LD	0.1	0.3				Aflatoxin G1	VAL	0.1	0.3	0.352002	0.176001		Aflatoxin G2	< LD	0.1	0.3				Aflatoxin M1	< LD	0.1	0.3				Aflatoxicol	< LD	0.25	0.8				Ochratoxin A	< LD	0.1	0.3
µg/kg	Laberca_18.276-52	maize	Aflatoxin B1	≥ LD et < LQ	0.1	0.3				Aflatoxin B2	< LD	0.1	0.3				Aflatoxin G1	< LD	0.1	0.3				Aflatoxin G2	< LD	0.1	0.3				Aflatoxin M1	< LD	0.1	0.3				Aflatoxicol	< LD	0.25	0.8				Ochratoxin A	< LD	0.1	0.3
µg/kg	Laberca_18.276-62	maize	Aflatoxin B1	< LD	0.1	0.3				Aflatoxin B2	< LD	0.1	0.3				Aflatoxin G1	< LD	0.1	0.3				Aflatoxin G2	< LD	0.1	0.3				Aflatoxin M1	< LD	0.1	0.3				Aflatoxicol	< LD	0.25	0.8				Ochratoxin A	< LD	0.1	0.3
µg/kg	Laberca_17.2019.5	mil	Aflatoxin B1	< LD	0.1	0.3				Aflatoxin B2	< LD	0.1	0.3				Aflatoxin G1	< LD	0.1	0.3				Aflatoxin G2	< LD	0.1	0.3				Aflatoxin M1	< LD	0.1	0.3				Aflatoxicol	< LD	0.25	0.8				Ochratoxin A	< LD	0.1	0.3
µg/kg	Laberca_17.2019.26	mil	Aflatoxin B1	VAL	0.1	0.3	0.458088	0.229044		Aflatoxin B2	< LD	0.1	0.3				Aflatoxin G1	< LD	0.1	0.3				Aflatoxin G2	< LD	0.1	0.3				Aflatoxin M1	< LD	0.1	0.3				Aflatoxicol	< LD	0.25	0.8				Ochratoxin A	< LD	0.1	0.3
µg/kg	Laberca_17.2135.10	mil	Aflatoxin B1	VAL	0.1	0.3	1.13723	0.568615		Aflatoxin B2	< LD	0.1	0.3				Aflatoxin G1	< LD	0.1	0.3				Aflatoxin G2	< LD	0.1	0.3				Aflatoxin M1	< LD	0.1	0.3				Aflatoxicol	< LD	0.25	0.8				Ochratoxin A	< LD	0.1	0.3
µg/kg	Laberca_18.276-11	mil	Aflatoxin B1	< LD	0.1	0.3				Aflatoxin B2	< LD	0.1	0.3				Aflatoxin G1	< LD	0.1	0.3				Aflatoxin G2	< LD	0.1	0.3				Aflatoxin M1	< LD	0.1	0.3				Aflatoxicol	< LD	0.25	0.8				Ochratoxin A	< LD	0.1	0.3
µg/kg	Laberca_18.276-36	mil	Aflatoxin B1	< LD	0.1	0.3				Aflatoxin B2	< LD	0.1	0.3				Aflatoxin G1	< LD	0.1	0.3				Aflatoxin G2	< LD	0.1	0.3				Aflatoxin M1	< LD	0.1	0.3				Aflatoxicol	< LD	0.25	0.8				Ochratoxin A	< LD	0.1	0.3
µg/kg	Laberca_18.276-45	mil	Aflatoxin B1	< LD	0.1	0.3				Aflatoxin B2	< LD	0.1	0.3				Aflatoxin G1	< LD	0.1	0.3				Aflatoxin G2	< LD	0.1	0.3				Aflatoxin M1	< LD	0.1	0.3				Aflatoxicol	< LD	0.25	0.8				Ochratoxin A	< LD	0.1	0.3
µg/kg	Laberca_18.276-64	mil	Aflatoxin B1	< LD	0.1	0.3				Aflatoxin B2	< LD	0.1	0.3				Aflatoxin G1	< LD	0.1	0.3				Aflatoxin G2	< LD	0.1	0.3				Aflatoxin M1	< LD	0.1	0.3				Aflatoxicol	< LD	0.25	0.8				Ochratoxin A	< LD	0.1	0.3
µg/kg	Laberca_17.2242.7	millet	Aflatoxin B1	VAL	0.1	0.3	0.509434	0.254717		Aflatoxin B2	< LD	0.1	0.3				Aflatoxin G1	< LD	0.1	0.3				Aflatoxin G2	< LD	0.1	0.3				Aflatoxin M1	< LD	0.1	0.3				Aflatoxicol	< LD	0.25	0.8				Ochratoxin A	< LD	0.1	0.3
µg/kg	Laberca_17.2019.21	mutton/goat	Aflatoxin B1	< LD	0.1	0.3				Aflatoxin B2	< LD	0.1	0.3				Aflatoxin G1	< LD	0.1	0.3				Aflatoxin G2	< LD	0.1	0.3				Aflatoxin M1	< LD	0.1	0.3				Aflatoxicol	< LD	0.25	0.8				Ochratoxin A	< LD	0.1	0.3
µg/kg	Laberca_17.1916.9	onion & garlic	Aflatoxin B1	< LD	0.1	0.3				Aflatoxin B2	< LD	0.1	0.3				Aflatoxin G1	< LD	0.1	0.3				Aflatoxin G2	< LD	0.1	0.3				Aflatoxin M1	< LD	0.1	0.3				Aflatoxicol	< LD	0.25	0.8				Ochratoxin A	< LD	0.1	0.3
µg/kg	Laberca_17.1916.25	onion & garlic	Aflatoxin B1	< LD	0.1	0.3				Aflatoxin B2	< LD	0.1	0.3				Aflatoxin G1	< LD	0.1	0.3				Aflatoxin G2	< LD	0.1	0.3				Aflatoxin M1	< LD	0.1	0.3				Aflatoxicol	< LD	0.25	0.8				Ochratoxin A	< LD	0.1	0.3
µg/kg	Laberca_17.2019.10	onion & garlic	Aflatoxin B1	< LD	0.1	0.3				Aflatoxin B2	< LD	0.1	0.3				Aflatoxin G1	< LD	0.1	0.3				Aflatoxin G2	< LD	0.1	0.3				Aflatoxin M1	< LD	0.1	0.3				Aflatoxicol	< LD	0.25	0.8				Ochratoxin A	< LD	0.1	0.3
µg/kg	Laberca_17.2019.31	onion & garlic	Aflatoxin B1	< LD	0.1	0.3				Aflatoxin B2	< LD	0.1	0.3				Aflatoxin G1	< LD	0.1	0.3				Aflatoxin G2	< LD	0.1	0.3				Aflatoxin M1	< LD	0.1	0.3				Aflatoxicol	< LD	0.25	0.8				Ochratoxin A	< LD	0.1	0.3
µg/kg	Laberca_17.2135.15	onion & garlic	Aflatoxin B1	< LD	0.1	0.3				Aflatoxin B2	< LD	0.1	0.3				Aflatoxin G1	< LD	0.1	0.3				Aflatoxin G2	< LD	0.1	0.3				Aflatoxin M1	< LD	0.1	0.3				Aflatoxicol	< LD	0.25	0.8				Ochratoxin A	< LD	0.1	0.3
µg/kg	Laberca_17.2135.26	onion & garlic	Aflatoxin B1	< LD	0.1	0.3				Aflatoxin B2	< LD	0.1	0.3				Aflatoxin G1	< LD	0.1	0.3				Aflatoxin G2	< LD	0.1	0.3				Aflatoxin M1	< LD	0.1	0.3				Aflatoxicol	< LD	0.25	0.8				Ochratoxin A	< LD	0.1	0.3
µg/kg	Laberca_17.2242.10	onion & garlic	Aflatoxin B1	< LD	0.1	0.3				Aflatoxin B2	< LD	0.1	0.3				Aflatoxin G1	< LD	0.1	0.3				Aflatoxin G2	< LD	0.1	0.3				Aflatoxin M1	< LD	0.1	0.3				Aflatoxicol	< LD	0.25	0.8				Ochratoxin A	< LD	0.1	0.3
µg/kg	Laberca_17.2242.29	onion & garlic	Aflatoxin B1	< LD	0.1	0.3				Aflatoxin B2	< LD	0.1	0.3				Aflatoxin G1	< LD	0.1	0.3				Aflatoxin G2	< LD	0.1	0.3				Aflatoxin M1	< LD	0.1	0.3				Aflatoxicol	< LD	0.25	0.8				Ochratoxin A	< LD	0.1	0.3
µg/kg	Laberca_18.276-7	onion & garlic	Aflatoxin B1	< LD	0.1	0.3				Aflatoxin B2	< LD	0.1	0.3				Aflatoxin G1	< LD	0.1	0.3				Aflatoxin G2	< LD	0.1	0.3				Aflatoxin M1	< LD	0.1	0.3				Aflatoxicol	< LD	0.25	0.8				Ochratoxin A	VAL	0.1	0.3	0.687692
µg/kg	Laberca_18.276-16	onion & garlic	Aflatoxin B1	< LD	0.1	0.3				Aflatoxin B2	< LD	0.1	0.3				Aflatoxin G1	< LD	0.1	0.3				Aflatoxin G2	< LD	0.1	0.3				Aflatoxin M1	< LD	0.1	0.3				Aflatoxicol	< LD	0.25	0.8				Ochratoxin A	< LD	0.1	0.3
µg/kg	Laberca_18.276-25	onion & garlic	Aflatoxin B1	< LD	0.1	0.3				Aflatoxin B2	< LD	0.1	0.3				Aflatoxin G1	< LD	0.1	0.3				Aflatoxin G2	< LD	0.1	0.3				Aflatoxin M1	< LD	0.1	0.3				Aflatoxicol	< LD	0.25	0.8				Ochratoxin A	< LD	0.1	0.3
µg/kg	Laberca_18.276-31	onion & garlic	Aflatoxin B1	< LD	0.1	0.3				Aflatoxin B2	< LD	0.1	0.3				Aflatoxin G1	< LD	0.1	0.3				Aflatoxin G2	< LD	0.1	0.3				Aflatoxin M1	< LD	0.1	0.3				Aflatoxicol	< LD	0.25	0.8				Ochratoxin A	< LD	0.1	0.3
µg/kg	Laberca_18.276-41	onion & garlic	Aflatoxin B1	< LD	0.1	0.3				Aflatoxin B2	< LD	0.1	0.3				Aflatoxin G1	< LD	0.1	0.3				Aflatoxin G2	< LD	0.1	0.3				Aflatoxin M1	< LD	0.1	0.3				Aflatoxicol	< LD	0.25	0.8				Ochratoxin A	< LD	0.1	0.3
µg/kg	Laberca_18.276-50	onion & garlic	Aflatoxin B1	< LD	0.1	0.3				Aflatoxin B2	< LD	0.1	0.3				Aflatoxin G1	< LD	0.1	0.3				Aflatoxin G2	< LD	0.1	0.3				Aflatoxin M1	< LD	0.1	0.3				Aflatoxicol	< LD	0.25	0.8				Ochratoxin A	< LD	0.1	0.3
µg/kg	Laberca_18.276-60	onion & garlic	Aflatoxin B1	< LD	0.1	0.3				Aflatoxin B2	< LD	0.1	0.3				Aflatoxin G1	< LD	0.1	0.3				Aflatoxin G2	< LD	0.1	0.3				Aflatoxin M1	< LD	0.1	0.3				Aflatoxicol	< LD	0.25	0.8				Ochratoxin A	< LD	0.1	0.3
µg/kg	Laberca_18.276-67	onion & garlic	Aflatoxin B1	< LD	0.1	0.3				Aflatoxin B2	< LD	0.1	0.3				Aflatoxin G1	< LD	0.1	0.3				Aflatoxin G2	< LD	0.1	0.3				Aflatoxin M1	< LD	0.1	0.3				Aflatoxicol	< LD	0.25	0.8				Ochratoxin A	< LD	0.1	0.3
µg/kg	Laberca_17.2019.17	other fat/oil	Aflatoxin B1	< LD	0.1	0.3				Aflatoxin B2	< LD	0.1	0.3				Aflatoxin G1	< LD	0.1	0.3				Aflatoxin G2	< LD	0.1	0.3				Aflatoxin M1	< LD	0.1	0.3				Aflatoxicol	< LD	0.25	0.8				Ochratoxin A	< LD	0.1	0.3
µg/kg	Laberca_17.2135.5	other fat/oil	Aflatoxin B1	< LD	0.1	0.3				Aflatoxin B2	< LD	0.1	0.3				Aflatoxin G1	< LD	0.1	0.3				Aflatoxin G2	< LD	0.1	0.3				Aflatoxin M1	< LD	0.1	0.3				Aflatoxicol	< LD	0.25	0.8				Ochratoxin A	< LD	0.1	0.3
µg/kg	Laberca_17.2019.32	other nuts/seeds	Aflatoxin B1	< LD	0.1	0.3				Aflatoxin B2	< LD	0.1	0.3				Aflatoxin G1	< LD	0.1	0.3				Aflatoxin G2	< LD	0.1	0.3				Aflatoxin M1	< LD	0.1	0.3				Aflatoxicol	< LD	0.25	0.8				Ochratoxin A	< LD	0.1	0.3
µg/kg	Laberca_17.2135.2	other nuts/seeds	Aflatoxin B1	VAL	0.1	0.3	11.7805	5.89023		Aflatoxin B2	VAL	0.1	0.3	1.55613	0.778067		Aflatoxin G1	VAL	0.1	0.3	0.623958	0.311979		Aflatoxin G2	< LD	0.1	0.3				Aflatoxin M1	VAL	0.1	0.3	0.321576	0.160788		Aflatoxicol	< LD	0.25	0.8				Ochratoxin A	< LD	0.1	0.3
µg/kg	Laberca_17.2242.11	other nuts/seeds	Aflatoxin B1	< LD	0.1	0.3				Aflatoxin B2	< LD	0.1	0.3				Aflatoxin G1	< LD	0.1	0.3				Aflatoxin G2	< LD	0.1	0.3				Aflatoxin M1	< LD	0.1	0.3				Aflatoxicol	< LD	0.25	0.8				Ochratoxin A	≥ LD et < LQ	0.1	0.3
µg/kg	Laberca_17.1916.16	other vegetal oil	Aflatoxin B1	< LD	0.1	0.3				Aflatoxin B2	< LD	0.1	0.3				Aflatoxin G1	< LD	0.1	0.3				Aflatoxin G2	< LD	0.1	0.3				Aflatoxin M1	< LD	0.1	0.3				Aflatoxicol	< LD	0.25	0.8				Ochratoxin A	< LD	0.1	0.3
µg/kg	Laberca_17.1916.28	other vegetal oil	Aflatoxin B1	< LD	0.1	0.3				Aflatoxin B2	< LD	0.1	0.3				Aflatoxin G1	< LD	0.1	0.3				Aflatoxin G2	< LD	0.1	0.3				Aflatoxin M1	< LD	0.1	0.3				Aflatoxicol	< LD	0.25	0.8				Ochratoxin A	< LD	0.1	0.3
µg/kg	Laberca_17.2019.16	other vegetal oil	Aflatoxin B1	< LD	0.1	0.3				Aflatoxin B2	< LD	0.1	0.3				Aflatoxin G1	< LD	0.1	0.3				Aflatoxin G2	< LD	0.1	0.3				Aflatoxin M1	< LD	0.1	0.3				Aflatoxicol	< LD	0.25	0.8				Ochratoxin A	< LD	0.1	0.3
µg/kg	Laberca_17.2135.4	other vegetal oil	Aflatoxin B1	< LD	0.1	0.3				Aflatoxin B2	< LD	0.1	0.3				Aflatoxin G1	< LD	0.1	0.3				Aflatoxin G2	< LD	0.1	0.3				Aflatoxin M1	< LD	0.1	0.3				Aflatoxicol	< LD	0.25	0.8				Ochratoxin A	< LD	0.1	0.3
µg/kg	Laberca_17.2242.34	other vegetal oil	Aflatoxin B1	< LD	0.1	0.3				Aflatoxin B2	< LD	0.1	0.3				Aflatoxin G1	< LD	0.1	0.3				Aflatoxin G2	< LD	0.1	0.3				Aflatoxin M1	< LD	0.1	0.3				Aflatoxicol	< LD	0.25	0.8				Ochratoxin A	< LD	0.1	0.3
µg/kg	Laberca_17.1916.10	palm nut	Aflatoxin B1	< LD	0.1	0.3				Aflatoxin B2	< LD	0.1	0.3				Aflatoxin G1	< LD	0.1	0.3				Aflatoxin G2	< LD	0.1	0.3				Aflatoxin M1	< LD	0.1	0.3				Aflatoxicol	< LD	0.25	0.8				Ochratoxin A	VAL	0.1	0.3	0.305098
µg/kg	Laberca_17.2135.27	palm nut	Aflatoxin B1	< LD	0.1	0.3				Aflatoxin B2	< LD	0.1	0.3				Aflatoxin G1	< LD	0.1	0.3				Aflatoxin G2	< LD	0.1	0.3				Aflatoxin M1	< LD	0.1	0.3				Aflatoxicol	< LD	0.25	0.8				Ochratoxin A	< LD	0.1	0.3
µg/kg	Laberca_17.1916.15	palm oil	Aflatoxin B1	< LD	0.1	0.3				Aflatoxin B2	< LD	0.1	0.3				Aflatoxin G1	< LD	0.1	0.3				Aflatoxin G2	< LD	0.1	0.3				Aflatoxin M1	< LD	0.1	0.3				Aflatoxicol	< LD	0.25	0.8				Ochratoxin A	< LD	0.1	0.3
µg/kg	Laberca_17.2019.22	palm oil	Aflatoxin B1	< LD	0.1	0.3				Aflatoxin B2	< LD	0.1	0.3				Aflatoxin G1	< LD	0.1	0.3				Aflatoxin G2	< LD	0.1	0.3				Aflatoxin M1	< LD	0.1	0.3				Aflatoxicol	< LD	0.25	0.8				Ochratoxin A	< LD	0.1	0.3
µg/kg	Laberca_17.2135.33	palm oil	Aflatoxin B1	VAL	0.1	0.3	0.508659	0.25433		Aflatoxin B2	< LD	0.1	0.3				Aflatoxin G1	< LD	0.1	0.3				Aflatoxin G2	< LD	0.1	0.3				Aflatoxin M1	< LD	0.1	0.3				Aflatoxicol	< LD	0.25	0.8				Ochratoxin A	VAL	0.1	0.3	35.4007
µg/kg	Laberca_17.2242.13	palm oil	Aflatoxin B1	< LD	0.1	0.3				Aflatoxin B2	< LD	0.1	0.3				Aflatoxin G1	< LD	0.1	0.3				Aflatoxin G2	< LD	0.1	0.3				Aflatoxin M1	< LD	0.1	0.3				Aflatoxicol	< LD	0.25	0.8				Ochratoxin A	< LD	0.1	0.3
µg/kg	Laberca_17.2242.33	palm oil	Aflatoxin B1	< LD	0.1	0.3				Aflatoxin B2	< LD	0.1	0.3				Aflatoxin G1	< LD	0.1	0.3				Aflatoxin G2	< LD	0.1	0.3				Aflatoxin M1	< LD	0.1	0.3				Aflatoxicol	< LD	0.25	0.8				Ochratoxin A	< LD	0.1	0.3
µg/kg	Laberca_17.2019.19	pasta	Aflatoxin B1	< LD	0.1	0.3				Aflatoxin B2	< LD	0.1	0.3				Aflatoxin G1	< LD	0.1	0.3				Aflatoxin G2	< LD	0.1	0.3				Aflatoxin M1	< LD	0.1	0.3				Aflatoxicol	< LD	0.25	0.8				Ochratoxin A	< LD	0.1	0.3
µg/kg	Laberca_17.2135.22	pasta	Aflatoxin B1	< LD	0.1	0.3				Aflatoxin B2	< LD	0.1	0.3				Aflatoxin G1	< LD	0.1	0.3				Aflatoxin G2	< LD	0.1	0.3				Aflatoxin M1	< LD	0.1	0.3				Aflatoxicol	< LD	0.25	0.8				Ochratoxin A	< LD	0.1	0.3
µg/kg	Laberca_18.276-3	pasta	Aflatoxin B1	< LD	0.1	0.3				Aflatoxin B2	< LD	0.1	0.3				Aflatoxin G1	< LD	0.1	0.3				Aflatoxin G2	< LD	0.1	0.3				Aflatoxin M1	< LD	0.1	0.3				Aflatoxicol	< LD	0.25	0.8				Ochratoxin A	VAL	0.1	0.3	1.0872
µg/kg	Laberca_17.1916.8	peanuts	Aflatoxin B1	VAL	0.1	0.3	1.9534	0.976699		Aflatoxin B2	< LD	0.1	0.3				Aflatoxin G1	< LD	0.1	0.3				Aflatoxin G2	< LD	0.1	0.3				Aflatoxin M1	< LD	0.1	0.3				Aflatoxicol	< LD	0.25	0.8				Ochratoxin A	< LD	0.1	0.3
µg/kg	Laberca_17.1916.24	peanuts	Aflatoxin B1	VAL	0.1	0.3	70.4832	35.2416		Aflatoxin B2	VAL	0.1	0.3	11.516	5.758		Aflatoxin G1	VAL	0.1	0.3	1.18712	0.593559		Aflatoxin G2	< LD	0.1	0.3				Aflatoxin M1	VAL	0.1	0.3	1.81158	0.905789		Aflatoxicol	< LD	0.25	0.8				Ochratoxin A	VAL	0.1	0.3	0.801294
µg/kg	Laberca_17.2019.9	peanuts	Aflatoxin B1	VAL	0.1	0.3	197.596	98.7981		Aflatoxin B2	VAL	0.1	0.3	48.2035	24.1018		Aflatoxin G1	VAL	0.1	0.3	1.38248	0.69124		Aflatoxin G2	< LD	0.1	0.3				Aflatoxin M1	VAL	0.1	0.3	4.50473	2.25237		Aflatoxicol	VAL	0.25	0.8	4.30177	2.15088		Ochratoxin A	< LD	0.1	0.3
µg/kg	Laberca_17.2019.30	peanuts	Aflatoxin B1	VAL	0.1	0.3	36.674	18.337		Aflatoxin B2	VAL	0.1	0.3	5.8287	2.91435		Aflatoxin G1	< LD	0.1	0.3				Aflatoxin G2	< LD	0.1	0.3				Aflatoxin M1	VAL	0.1	0.3	0.62076	0.31038		Aflatoxicol	< LD	0.25	0.8				Ochratoxin A	< LD	0.1	0.3
µg/kg	Laberca_17.2242.9	peanuts	Aflatoxin B1	VAL	0.1	0.3	79.1955	39.5977		Aflatoxin B2	VAL	0.1	0.3	17.165	8.58252		Aflatoxin G1	VAL	0.1	0.3	0.458253	0.229126		Aflatoxin G2	< LD	0.1	0.3				Aflatoxin M1	VAL	0.1	0.3	2.30178	1.15089		Aflatoxicol	< LD	0.25	0.8				Ochratoxin A	< LD	0.1	0.3
µg/kg	Laberca_18.276-24	peanuts	Aflatoxin B1	< LD	0.1	0.3				Aflatoxin B2	< LD	0.1	0.3				Aflatoxin G1	< LD	0.1	0.3				Aflatoxin G2	< LD	0.1	0.3				Aflatoxin M1	< LD	0.1	0.3				Aflatoxicol	< LD	0.25	0.8				Ochratoxin A	< LD	0.1	0.3
µg/kg	Laberca_18.276-30	peanuts	Aflatoxin B1	VAL	0.1	0.3	80.3434	40.1717		Aflatoxin B2	VAL	0.1	0.3	5.87854	2.93927		Aflatoxin G1	VAL	0.1	0.3	53.5466	26.7733		Aflatoxin G2	VAL	0.1	0.3	3.13786	1.56893		Aflatoxin M1	VAL	0.1	0.3	2.73071	1.36535		Aflatoxicol	< LD	0.25	0.8				Ochratoxin A	< LD	0.1	0.3
µg/kg	Laberca_18.276-40	peanuts	Aflatoxin B1	< LD	0.1	0.3				Aflatoxin B2	< LD	0.1	0.3				Aflatoxin G1	< LD	0.1	0.3				Aflatoxin G2	< LD	0.1	0.3				Aflatoxin M1	< LD	0.1	0.3				Aflatoxicol	< LD	0.25	0.8				Ochratoxin A	< LD	0.1	0.3
µg/kg	Laberca_18.276-49	peanuts	Aflatoxin B1	VAL	0.1	0.3	0.759872	0.379936		Aflatoxin B2	< LD	0.1	0.3				Aflatoxin G1	VAL	0.1	0.3	1.38003	0.690014		Aflatoxin G2	< LD	0.1	0.3				Aflatoxin M1	< LD	0.1	0.3				Aflatoxicol	< LD	0.25	0.8				Ochratoxin A	< LD	0.1	0.3
µg/kg	Laberca_18.276-66	peanuts	Aflatoxin B1	VAL	0.1	0.3	2.50675	1.25337		Aflatoxin B2	< LD	0.1	0.3				Aflatoxin G1	< LD	0.1	0.3				Aflatoxin G2	< LD	0.1	0.3				Aflatoxin M1	< LD	0.1	0.3				Aflatoxicol	< LD	0.25	0.8				Ochratoxin A	< LD	0.1	0.3
µg/kg	Laberca_17.2242.28	peas	Aflatoxin B1	< LD	0.1	0.3				Aflatoxin B2	< LD	0.1	0.3				Aflatoxin G1	< LD	0.1	0.3				Aflatoxin G2	< LD	0.1	0.3				Aflatoxin M1	< LD	0.1	0.3				Aflatoxicol	< LD	0.25	0.8				Ochratoxin A	< LD	0.1	0.3
µg/kg	Laberca_18.276-59	peas	Aflatoxin B1	< LD	0.1	0.3				Aflatoxin B2	< LD	0.1	0.3				Aflatoxin G1	< LD	0.1	0.3				Aflatoxin G2	< LD	0.1	0.3				Aflatoxin M1	< LD	0.1	0.3				Aflatoxicol	< LD	0.25	0.8				Ochratoxin A	< LD	0.1	0.3
µg/kg	Laberca_17.2135.3	poultry	Aflatoxin B1	< LD	0.1	0.3				Aflatoxin B2	< LD	0.1	0.3				Aflatoxin G1	< LD	0.1	0.3				Aflatoxin G2	< LD	0.1	0.3				Aflatoxin M1	< LD	0.1	0.3				Aflatoxicol	< LD	0.25	0.8				Ochratoxin A	< LD	0.1	0.3
µg/kg	Laberca_17.1916.12	poultry eggs	Aflatoxin B1	< LD	0.1	0.3				Aflatoxin B2	< LD	0.1	0.3				Aflatoxin G1	< LD	0.1	0.3				Aflatoxin G2	< LD	0.1	0.3				Aflatoxin M1	< LD	0.1	0.3				Aflatoxicol	< LD	0.25	0.8				Ochratoxin A	< LD	0.1	0.3
µg/kg	Laberca_17.2019.12	poultry eggs	Aflatoxin B1	< LD	0.1	0.3				Aflatoxin B2	< LD	0.1	0.3				Aflatoxin G1	< LD	0.1	0.3				Aflatoxin G2	< LD	0.1	0.3				Aflatoxin M1	< LD	0.1	0.3				Aflatoxicol	< LD	0.25	0.8				Ochratoxin A	< LD	0.1	0.3
µg/kg	Laberca_17.2135.29	poultry eggs	Aflatoxin B1	< LD	0.1	0.3				Aflatoxin B2	< LD	0.1	0.3				Aflatoxin G1	< LD	0.1	0.3				Aflatoxin G2	< LD	0.1	0.3				Aflatoxin M1	< LD	0.1	0.3				Aflatoxicol	< LD	0.25	0.8				Ochratoxin A	< LD	0.1	0.3
µg/kg	Laberca_17.2242.31	poultry eggs	Aflatoxin B1	< LD	0.1	0.3				Aflatoxin B2	< LD	0.1	0.3				Aflatoxin G1	< LD	0.1	0.3				Aflatoxin G2	< LD	0.1	0.3				Aflatoxin M1	< LD	0.1	0.3				Aflatoxicol	< LD	0.25	0.8				Ochratoxin A	< LD	0.1	0.3
µg/kg	Laberca_17.1916.1	rice	Aflatoxin B1	< LD	0.1	0.3				Aflatoxin B2	< LD	0.1	0.3				Aflatoxin G1	< LD	0.1	0.3				Aflatoxin G2	< LD	0.1	0.3				Aflatoxin M1	< LD	0.1	0.3				Aflatoxicol	< LD	0.25	0.8				Ochratoxin A	< LD	0.1	0.3
µg/kg	Laberca_17.1916.20	rice	Aflatoxin B1	< LD	0.1	0.3				Aflatoxin B2	< LD	0.1	0.3				Aflatoxin G1	< LD	0.1	0.3				Aflatoxin G2	< LD	0.1	0.3				Aflatoxin M1	< LD	0.1	0.3				Aflatoxicol	< LD	0.25	0.8				Ochratoxin A	< LD	0.1	0.3
µg/kg	Laberca_17.2019.1	rice	Aflatoxin B1	< LD	0.1	0.3				Aflatoxin B2	< LD	0.1	0.3				Aflatoxin G1	< LD	0.1	0.3				Aflatoxin G2	< LD	0.1	0.3				Aflatoxin M1	< LD	0.1	0.3				Aflatoxicol	< LD	0.25	0.8				Ochratoxin A	< LD	0.1	0.3
µg/kg	Laberca_17.2019.23	rice	Aflatoxin B1	< LD	0.1	0.3				Aflatoxin B2	< LD	0.1	0.3				Aflatoxin G1	< LD	0.1	0.3				Aflatoxin G2	< LD	0.1	0.3				Aflatoxin M1	< LD	0.1	0.3				Aflatoxicol	< LD	0.25	0.8				Ochratoxin A	< LD	0.1	0.3
µg/kg	Laberca_17.2135.7	rice	Aflatoxin B1	< LD	0.1	0.3				Aflatoxin B2	< LD	0.1	0.3				Aflatoxin G1	< LD	0.1	0.3				Aflatoxin G2	< LD	0.1	0.3				Aflatoxin M1	< LD	0.1	0.3				Aflatoxicol	< LD	0.25	0.8				Ochratoxin A	VAL	0.1	0.3	0.779695
µg/kg	Laberca_17.2135.20	rice	Aflatoxin B1	< LD	0.1	0.3				Aflatoxin B2	< LD	0.1	0.3				Aflatoxin G1	< LD	0.1	0.3				Aflatoxin G2	< LD	0.1	0.3				Aflatoxin M1	< LD	0.1	0.3				Aflatoxicol	< LD	0.25	0.8				Ochratoxin A	< LD	0.1	0.3
µg/kg	Laberca_17.2242.4	rice	Aflatoxin B1	< LD	0.1	0.3				Aflatoxin B2	< LD	0.1	0.3				Aflatoxin G1	< LD	0.1	0.3				Aflatoxin G2	< LD	0.1	0.3				Aflatoxin M1	< LD	0.1	0.3				Aflatoxicol	< LD	0.25	0.8				Ochratoxin A	VAL	0.1	0.3	2.64358
µg/kg	Laberca_17.2242.20	rice	Aflatoxin B1	< LD	0.1	0.3				Aflatoxin B2	< LD	0.1	0.3				Aflatoxin G1	< LD	0.1	0.3				Aflatoxin G2	< LD	0.1	0.3				Aflatoxin M1	< LD	0.1	0.3				Aflatoxicol	< LD	0.25	0.8				Ochratoxin A	< LD	0.1	0.3
µg/kg	Laberca_18.276-1	rice	Aflatoxin B1	< LD	0.1	0.3				Aflatoxin B2	< LD	0.1	0.3				Aflatoxin G1	< LD	0.1	0.3				Aflatoxin G2	< LD	0.1	0.3				Aflatoxin M1	< LD	0.1	0.3				Aflatoxicol	< LD	0.25	0.8				Ochratoxin A	< LD	0.1	0.3
µg/kg	Laberca_18.276-8	rice	Aflatoxin B1	VAL	0.1	0.3	1.89514	0.947572		Aflatoxin B2	≥ LD et < LQ	0.1	0.3				Aflatoxin G1	VAL	0.1	0.3	0.388875	0.194438		Aflatoxin G2	< LD	0.1	0.3				Aflatoxin M1	< LD	0.1	0.3				Aflatoxicol	< LD	0.25	0.8				Ochratoxin A	VAL	0.1	0.3	6.26139
µg/kg	Laberca_18.276-17	rice	Aflatoxin B1	< LD	0.1	0.3				Aflatoxin B2	< LD	0.1	0.3				Aflatoxin G1	< LD	0.1	0.3				Aflatoxin G2	< LD	0.1	0.3				Aflatoxin M1	< LD	0.1	0.3				Aflatoxicol	< LD	0.25	0.8				Ochratoxin A	< LD	0.1	0.3
µg/kg	Laberca_18.276-26	rice	Aflatoxin B1	VAL	0.1	0.3	1.46406	0.732028		Aflatoxin B2	≥ LD et < LQ	0.1	0.3				Aflatoxin G1	VAL	0.1	0.3	1.33727	0.668636		Aflatoxin G2	< LD	0.1	0.3				Aflatoxin M1	< LD	0.1	0.3				Aflatoxicol	< LD	0.25	0.8				Ochratoxin A	VAL	0.1	0.3	1.97614
µg/kg	Laberca_18.276-32	rice	Aflatoxin B1	≥ LD et < LQ	0.1	0.3				Aflatoxin B2	< LD	0.1	0.3				Aflatoxin G1	< LD	0.1	0.3				Aflatoxin G2	< LD	0.1	0.3				Aflatoxin M1	< LD	0.1	0.3				Aflatoxicol	< LD	0.25	0.8				Ochratoxin A	< LD	0.1	0.3
µg/kg	Laberca_18.276-42	rice	Aflatoxin B1	< LD	0.1	0.3				Aflatoxin B2	< LD	0.1	0.3				Aflatoxin G1	< LD	0.1	0.3				Aflatoxin G2	< LD	0.1	0.3				Aflatoxin M1	< LD	0.1	0.3				Aflatoxicol	< LD	0.25	0.8				Ochratoxin A	< LD	0.1	0.3
µg/kg	Laberca_18.276-51	rice	Aflatoxin B1	VAL	0.1	0.3	1.2054	0.602701		Aflatoxin B2	≥ LD et < LQ	0.1	0.3				Aflatoxin G1	< LD	0.1	0.3				Aflatoxin G2	< LD	0.1	0.3				Aflatoxin M1	< LD	0.1	0.3				Aflatoxicol	< LD	0.25	0.8				Ochratoxin A	< LD	0.1	0.3
µg/kg	Laberca_18.276-61	rice	Aflatoxin B1	VAL	0.1	0.3	0.324014	0.162007		Aflatoxin B2	< LD	0.1	0.3				Aflatoxin G1	≥ LD et < LQ	0.1	0.3				Aflatoxin G2	< LD	0.1	0.3				Aflatoxin M1	< LD	0.1	0.3				Aflatoxicol	< LD	0.25	0.8				Ochratoxin A	VAL	0.1	0.3	2.16353
µg/kg	Laberca_17.1916.13	smoked fish	Aflatoxin B1	< LD	0.1	0.3				Aflatoxin B2	< LD	0.1	0.3				Aflatoxin G1	< LD	0.1	0.3				Aflatoxin G2	< LD	0.1	0.3				Aflatoxin M1	< LD	0.1	0.3				Aflatoxicol	< LD	0.25	0.8				Ochratoxin A	< LD	0.1	0.3
µg/kg	Laberca_17.1916.27	smoked fish	Aflatoxin B1	< LD	0.1	0.3				Aflatoxin B2	< LD	0.1	0.3				Aflatoxin G1	< LD	0.1	0.3				Aflatoxin G2	< LD	0.1	0.3				Aflatoxin M1	< LD	0.1	0.3				Aflatoxicol	< LD	0.25	0.8				Ochratoxin A	< LD	0.1	0.3
µg/kg	Laberca_17.2019.13	smoked fish	Aflatoxin B1	VAL	0.1	0.3	4.5489	2.27445		Aflatoxin B2	< LD	0.1	0.3				Aflatoxin G1	< LD	0.1	0.3				Aflatoxin G2	< LD	0.1	0.3				Aflatoxin M1	< LD	0.1	0.3				Aflatoxicol	< LD	0.25	0.8				Ochratoxin A	< LD	0.1	0.3
µg/kg	Laberca_17.2019.33	smoked fish	Aflatoxin B1	< LD	0.1	0.3				Aflatoxin B2	< LD	0.1	0.3				Aflatoxin G1	< LD	0.1	0.3				Aflatoxin G2	< LD	0.1	0.3				Aflatoxin M1	< LD	0.1	0.3				Aflatoxicol	< LD	0.25	0.8				Ochratoxin A	< LD	0.1	0.3
µg/kg	Laberca_17.2135.17	smoked fish	Aflatoxin B1	< LD	0.1	0.3				Aflatoxin B2	< LD	0.1	0.3				Aflatoxin G1	< LD	0.1	0.3				Aflatoxin G2	< LD	0.1	0.3				Aflatoxin M1	< LD	0.1	0.3				Aflatoxicol	< LD	0.25	0.8				Ochratoxin A	< LD	0.1	0.3
µg/kg	Laberca_17.2135.30	smoked fish	Aflatoxin B1	< LD	0.1	0.3				Aflatoxin B2	< LD	0.1	0.3				Aflatoxin G1	< LD	0.1	0.3				Aflatoxin G2	< LD	0.1	0.3				Aflatoxin M1	< LD	0.1	0.3				Aflatoxicol	< LD	0.25	0.8				Ochratoxin A	< LD	0.1	0.3
µg/kg	Laberca_17.1916.22	Sorgho	Aflatoxin B1	VAL	0.1	0.3	4.3599	2.17995		Aflatoxin B2	≥ LD et < LQ	0.1	0.3				Aflatoxin G1	< LD	0.1	0.3				Aflatoxin G2	< LD	0.1	0.3				Aflatoxin M1	< LD	0.1	0.3				Aflatoxicol	< LD	0.25	0.8				Ochratoxin A	< LD	0.1	0.3
µg/kg	Laberca_17.2019.4	Sorgho	Aflatoxin B1	< LD	0.1	0.3				Aflatoxin B2	< LD	0.1	0.3				Aflatoxin G1	< LD	0.1	0.3				Aflatoxin G2	< LD	0.1	0.3				Aflatoxin M1	< LD	0.1	0.3				Aflatoxicol	< LD	0.25	0.8				Ochratoxin A	< LD	0.1	0.3
µg/kg	Laberca_17.2019.25	Sorgho	Aflatoxin B1	VAL	0.1	0.3	0.835657	0.417829		Aflatoxin B2	< LD	0.1	0.3				Aflatoxin G1	VAL	0.1	0.3	0.363493	0.181747		Aflatoxin G2	< LD	0.1	0.3				Aflatoxin M1	< LD	0.1	0.3				Aflatoxicol	< LD	0.25	0.8				Ochratoxin A	VAL	0.1	0.3	5.58589
µg/kg	Laberca_17.2135.9	Sorgho	Aflatoxin B1	VAL	0.1	0.3	1.88388	0.941941		Aflatoxin B2	< LD	0.1	0.3				Aflatoxin G1	< LD	0.1	0.3				Aflatoxin G2	< LD	0.1	0.3				Aflatoxin M1	< LD	0.1	0.3				Aflatoxicol	< LD	0.25	0.8				Ochratoxin A	VAL	0.1	0.3	2.77231
µg/kg	Laberca_18.276-10	Sorgho	Aflatoxin B1	≥ LD et < LQ	0.1	0.3				Aflatoxin B2	< LD	0.1	0.3				Aflatoxin G1	< LD	0.1	0.3				Aflatoxin G2	< LD	0.1	0.3				Aflatoxin M1	< LD	0.1	0.3				Aflatoxicol	< LD	0.25	0.8				Ochratoxin A	< LD	0.1	0.3
µg/kg	Laberca_18.276-28	Sorgho	Aflatoxin B1	VAL	0.1	0.3	0.703366	0.351683		Aflatoxin B2	< LD	0.1	0.3				Aflatoxin G1	< LD	0.1	0.3				Aflatoxin G2	< LD	0.1	0.3				Aflatoxin M1	< LD	0.1	0.3				Aflatoxicol	< LD	0.25	0.8				Ochratoxin A	< LD	0.1	0.3
µg/kg	Laberca_18.276-35	Sorgho	Aflatoxin B1	< LD	0.1	0.3				Aflatoxin B2	< LD	0.1	0.3				Aflatoxin G1	< LD	0.1	0.3				Aflatoxin G2	< LD	0.1	0.3				Aflatoxin M1	< LD	0.1	0.3				Aflatoxicol	< LD	0.25	0.8				Ochratoxin A	< LD	0.1	0.3
µg/kg	Laberca_18.276-44	Sorgho	Aflatoxin B1	VAL	0.1	0.3	1.3573	0.678649		Aflatoxin B2	< LD	0.1	0.3				Aflatoxin G1	VAL	0.1	0.3	0.429212	0.214606		Aflatoxin G2	< LD	0.1	0.3				Aflatoxin M1	< LD	0.1	0.3				Aflatoxicol	< LD	0.25	0.8				Ochratoxin A	< LD	0.1	0.3
µg/kg	Laberca_18.276-63	Sorgho	Aflatoxin B1	< LD	0.1	0.3				Aflatoxin B2	< LD	0.1	0.3				Aflatoxin G1	< LD	0.1	0.3				Aflatoxin G2	< LD	0.1	0.3				Aflatoxin M1	< LD	0.1	0.3				Aflatoxicol	< LD	0.25	0.8				Ochratoxin A	< LD	0.1	0.3
µg/kg	Laberca_17.2242.6	sorghum	Aflatoxin B1	< LD	0.1	0.3				Aflatoxin B2	< LD	0.1	0.3				Aflatoxin G1	< LD	0.1	0.3				Aflatoxin G2	< LD	0.1	0.3				Aflatoxin M1	< LD	0.1	0.3				Aflatoxicol	< LD	0.25	0.8				Ochratoxin A	< LD	0.1	0.3
µg/kg	Laberca_17.1916.19	sugar	Aflatoxin B1	< LD	0.1	0.3				Aflatoxin B2	< LD	0.1	0.3				Aflatoxin G1	< LD	0.1	0.3				Aflatoxin G2	< LD	0.1	0.3				Aflatoxin M1	< LD	0.1	0.3				Aflatoxicol	< LD	0.25	0.8				Ochratoxin A	< LD	0.1	0.3
µg/kg	Laberca_17.1916.30	sugar	Aflatoxin B1	< LD	0.1	0.3				Aflatoxin B2	< LD	0.1	0.3				Aflatoxin G1	< LD	0.1	0.3				Aflatoxin G2	< LD	0.1	0.3				Aflatoxin M1	< LD	0.1	0.3				Aflatoxicol	< LD	0.25	0.8				Ochratoxin A	< LD	0.1	0.3
µg/kg	Laberca_17.2019.18	sugar	Aflatoxin B1	< LD	0.1	0.3				Aflatoxin B2	< LD	0.1	0.3				Aflatoxin G1	< LD	0.1	0.3				Aflatoxin G2	< LD	0.1	0.3				Aflatoxin M1	< LD	0.1	0.3				Aflatoxicol	< LD	0.25	0.8				Ochratoxin A	< LD	0.1	0.3
µg/kg	Laberca_17.2019.34	sugar	Aflatoxin B1	< LD	0.1	0.3				Aflatoxin B2	< LD	0.1	0.3				Aflatoxin G1	< LD	0.1	0.3				Aflatoxin G2	< LD	0.1	0.3				Aflatoxin M1	< LD	0.1	0.3				Aflatoxicol	< LD	0.25	0.8				Ochratoxin A	< LD	0.1	0.3
µg/kg	Laberca_17.2135.6	sugar	Aflatoxin B1	< LD	0.1	0.3				Aflatoxin B2	< LD	0.1	0.3				Aflatoxin G1	< LD	0.1	0.3				Aflatoxin G2	< LD	0.1	0.3				Aflatoxin M1	< LD	0.1	0.3				Aflatoxicol	< LD	0.25	0.8				Ochratoxin A	< LD	0.1	0.3
µg/kg	Laberca_17.2242.17	sugar	Aflatoxin B1	< LD	0.1	0.3				Aflatoxin B2	< LD	0.1	0.3				Aflatoxin G1	< LD	0.1	0.3				Aflatoxin G2	< LD	0.1	0.3				Aflatoxin M1	< LD	0.1	0.3				Aflatoxicol	< LD	0.25	0.8				Ochratoxin A	< LD	0.1	0.3
µg/kg	Laberca_17.2242.37	sugar	Aflatoxin B1	< LD	0.1	0.3				Aflatoxin B2	< LD	0.1	0.3				Aflatoxin G1	< LD	0.1	0.3				Aflatoxin G2	< LD	0.1	0.3				Aflatoxin M1	< LD	0.1	0.3				Aflatoxicol	< LD	0.25	0.8				Ochratoxin A	< LD	0.1	0.3
µg/kg	Laberca_17.1916.17	traditional fermented drink	Aflatoxin B1	< LD	0.1	0.3				Aflatoxin B2	< LD	0.1	0.3				Aflatoxin G1	< LD	0.1	0.3				Aflatoxin G2	< LD	0.1	0.3				Aflatoxin M1	< LD	0.1	0.3				Aflatoxicol	< LD	0.25	0.8				Ochratoxin A	< LD	0.1	0.3
µg/kg	Laberca_17.1916.29	traditional fermented drink	Aflatoxin B1	< LD	0.1	0.3				Aflatoxin B2	< LD	0.1	0.3				Aflatoxin G1	< LD	0.1	0.3				Aflatoxin G2	< LD	0.1	0.3				Aflatoxin M1	< LD	0.1	0.3				Aflatoxicol	< LD	0.25	0.8				Ochratoxin A	< LD	0.1	0.3
µg/kg	Laberca_17.2242.16	traditional fermented drink	Aflatoxin B1	< LD	0.1	0.3				Aflatoxin B2	< LD	0.1	0.3				Aflatoxin G1	< LD	0.1	0.3				Aflatoxin G2	< LD	0.1	0.3				Aflatoxin M1	< LD	0.1	0.3				Aflatoxicol	< LD	0.25	0.8				Ochratoxin A	< LD	0.1	0.3
µg/kg	Laberca_17.2242.35	traditional fermented drink	Aflatoxin B1	< LD	0.1	0.3				Aflatoxin B2	< LD	0.1	0.3				Aflatoxin G1	< LD	0.1	0.3				Aflatoxin G2	< LD	0.1	0.3				Aflatoxin M1	< LD	0.1	0.3				Aflatoxicol	< LD	0.25	0.8				Ochratoxin A	< LD	0.1	0.3
µg/kg	Laberca_17.2135.19	traditional soft drink	Aflatoxin B1	< LD	0.1	0.3				Aflatoxin B2	< LD	0.1	0.3				Aflatoxin G1	< LD	0.1	0.3				Aflatoxin G2	< LD	0.1	0.3				Aflatoxin M1	< LD	0.1	0.3				Aflatoxicol	< LD	0.25	0.8				Ochratoxin A	< LD	0.1	0.3
µg/kg	Laberca_17.2135.35	traditional soft drink	Aflatoxin B1	< LD	0.1	0.3				Aflatoxin B2	< LD	0.1	0.3				Aflatoxin G1	< LD	0.1	0.3				Aflatoxin G2	< LD	0.1	0.3				Aflatoxin M1	< LD	0.1	0.3				Aflatoxicol	< LD	0.25	0.8				Ochratoxin A	< LD	0.1	0.3
µg/kg	Laberca_17.2242.15	traditional soft drink	Aflatoxin B1	< LD	0.1	0.3				Aflatoxin B2	< LD	0.1	0.3				Aflatoxin G1	< LD	0.1	0.3				Aflatoxin G2	< LD	0.1	0.3				Aflatoxin M1	< LD	0.1	0.3				Aflatoxicol	< LD	0.25	0.8				Ochratoxin A	< LD	0.1	0.3
µg/kg	Laberca_17.1916.3	wheat/bread	Aflatoxin B1	< LD	0.1	0.3				Aflatoxin B2	< LD	0.1	0.3				Aflatoxin G1	< LD	0.1	0.3				Aflatoxin G2	< LD	0.1	0.3				Aflatoxin M1	< LD	0.1	0.3				Aflatoxicol	< LD	0.25	0.8				Ochratoxin A	< LD	0.1	0.3
µg/kg	Laberca_17.2019.3	wheat/bread	Aflatoxin B1	< LD	0.1	0.3				Aflatoxin B2	< LD	0.1	0.3				Aflatoxin G1	< LD	0.1	0.3				Aflatoxin G2	< LD	0.1	0.3				Aflatoxin M1	< LD	0.1	0.3				Aflatoxicol	< LD	0.25	0.8				Ochratoxin A	< LD	0.1	0.3
µg/kg	Laberca_17.2242.22	wheat/bread	Aflatoxin B1	< LD	0.1	0.3				Aflatoxin B2	< LD	0.1	0.3				Aflatoxin G1	< LD	0.1	0.3				Aflatoxin G2	< LD	0.1	0.3				Aflatoxin M1	< LD	0.1	0.3				Aflatoxicol	< LD	0.25	0.8				Ochratoxin A	< LD	0.1	0.3
µg/kg	Laberca_18.276-19	wheat/bread	Aflatoxin B1	< LD	0.1	0.3				Aflatoxin B2	< LD	0.1	0.3				Aflatoxin G1	< LD	0.1	0.3				Aflatoxin G2	< LD	0.1	0.3				Aflatoxin M1	< LD	0.1	0.3				Aflatoxicol	< LD	0.25	0.8				Ochratoxin A	< LD	0.1	0.3
µg/kg	Laberca_18.276-34	wheat/bread	Aflatoxin B1	< LD	0.1	0.3				Aflatoxin B2	< LD	0.1	0.3				Aflatoxin G1	< LD	0.1	0.3				Aflatoxin G2	< LD	0.1	0.3				Aflatoxin M1	< LD	0.1	0.3				Aflatoxicol	< LD	0.25	0.8				Ochratoxin A	< LD	0.1	0.3
µg/kg	Laberca_18.276-53	wheat/bread	Aflatoxin B1	< LD	0.1	0.3				Aflatoxin B2	< LD	0.1	0.3				Aflatoxin G1	< LD	0.1	0.3				Aflatoxin G2	< LD	0.1	0.3				Aflatoxin M1	< LD	0.1	0.3				Aflatoxicol	< LD	0.25	0.8				Ochratoxin A	< LD	0.1	0.3
µg/kg	Laberca_17.2242.26	yam dry	Aflatoxin B1	< LD	0.1	0.3				Aflatoxin B2	< LD	0.1	0.3				Aflatoxin G1	< LD	0.1	0.3				Aflatoxin G2	< LD	0.1	0.3				Aflatoxin M1	< LD	0.1	0.3				Aflatoxicol	< LD	0.25	0.8				Ochratoxin A	< LD	0.1	0.3
µg/kg	Laberca_18.276-57	yam dry	Aflatoxin B1	< LD	0.1	0.3				Aflatoxin B2	< LD	0.1	0.3				Aflatoxin G1	< LD	0.1	0.3				Aflatoxin G2	< LD	0.1	0.3				Aflatoxin M1	< LD	0.1	0.3				Aflatoxicol	< LD	0.25	0.8				Ochratoxin A	< LD	0.1	0.3
µg/kg	Laberca_17.1916.6	yam fresh	Aflatoxin B1	< LD	0.1	0.3				Aflatoxin B2	< LD	0.1	0.3				Aflatoxin G1	< LD	0.1	0.3				Aflatoxin G2	< LD	0.1	0.3				Aflatoxin M1	< LD	0.1	0.3				Aflatoxicol	< LD	0.25	0.8				Ochratoxin A	< LD	0.1	0.3
µg/kg	Laberca_17.2019.7	yam fresh	Aflatoxin B1	< LD	0.1	0.3				Aflatoxin B2	< LD	0.1	0.3				Aflatoxin G1	< LD	0.1	0.3				Aflatoxin G2	< LD	0.1	0.3				Aflatoxin M1	< LD	0.1	0.3				Aflatoxicol	< LD	0.25	0.8				Ochratoxin A	< LD	0.1	0.3
µg/kg	Laberca_17.2135.13	yam fresh	Aflatoxin B1	< LD	0.1	0.3				Aflatoxin B2	< LD	0.1	0.3				Aflatoxin G1	< LD	0.1	0.3				Aflatoxin G2	< LD	0.1	0.3				Aflatoxin M1	< LD	0.1	0.3				Aflatoxicol	< LD	0.25	0.8				Ochratoxin A	< LD	0.1	0.3
µg/kg	Laberca_17.2135.24	yam fresh	Aflatoxin B1	< LD	0.1	0.3				Aflatoxin B2	< LD	0.1	0.3				Aflatoxin G1	< LD	0.1	0.3				Aflatoxin G2	< LD	0.1	0.3				Aflatoxin M1	< LD	0.1	0.3				Aflatoxicol	< LD	0.25	0.8				Ochratoxin A	< LD	0.1	0.3
µg/kg	Laberca_17.2242.25	yam fresh	Aflatoxin B1	< LD	0.1	0.3				Aflatoxin B2	< LD	0.1	0.3				Aflatoxin G1	< LD	0.1	0.3				Aflatoxin G2	< LD	0.1	0.3				Aflatoxin M1	< LD	0.1	0.3				Aflatoxicol	< LD	0.25	0.8				Ochratoxin A	< LD	0.1	0.3
µg/kg	Laberca_18.276-5	yam fresh	Aflatoxin B1	< LD	0.1	0.3				Aflatoxin B2	< LD	0.1	0.3				Aflatoxin G1	< LD	0.1	0.3				Aflatoxin G2	< LD	0.1	0.3				Aflatoxin M1	< LD	0.1	0.3				Aflatoxicol	< LD	0.25	0.8				Ochratoxin A	< LD	0.1	0.3
µg/kg	Laberca_18.276-14	yam fresh	Aflatoxin B1	< LD	0.1	0.3				Aflatoxin B2	< LD	0.1	0.3				Aflatoxin G1	< LD	0.1	0.3				Aflatoxin G2	< LD	0.1	0.3				Aflatoxin M1	< LD	0.1	0.3				Aflatoxicol	< LD	0.25	0.8				Ochratoxin A	< LD	0.1	0.3
µg/kg	Laberca_18.276-22	yam fresh	Aflatoxin B1	< LD	0.1	0.3				Aflatoxin B2	< LD	0.1	0.3				Aflatoxin G1	< LD	0.1	0.3				Aflatoxin G2	< LD	0.1	0.3				Aflatoxin M1	< LD	0.1	0.3				Aflatoxicol	< LD	0.25	0.8				Ochratoxin A	< LD	0.1	0.3
µg/kg	Laberca_18.276-38	yam fresh	Aflatoxin B1	< LD	0.1	0.3				Aflatoxin B2	< LD	0.1	0.3				Aflatoxin G1	< LD	0.1	0.3				Aflatoxin G2	< LD	0.1	0.3				Aflatoxin M1	< LD	0.1	0.3				Aflatoxicol	< LD	0.25	0.8				Ochratoxin A	< LD	0.1	0.3
µg/kg	Laberca_18.276-56	yam fresh	Aflatoxin B1	< LD	0.1	0.3				Aflatoxin B2	< LD	0.1	0.3				Aflatoxin G1	< LD	0.1	0.3				Aflatoxin G2	< LD	0.1	0.3				Aflatoxin M1	< LD	0.1	0.3				Aflatoxicol	< LD	0.25	0.8				Ochratoxin A	< LD	0.1	0.3
[truncated: 51 more columns]

## Sheet: ergot alkaloids
Unit	Code échantillon	Item alimentaire	Substance	Type de résultat	LD (µg/kg)	LQ (µg/kg)	Concentration	Incertitude (+/-)	blc (mg/kg)	Substance	Type de résultat	LD (µg/kg)	LQ (mg/kg)	Concentration	Incertitude (+/-)	blc (mg/kg)	Substance	Type de résultat	LD (µg/kg)	LQ (µg/kg)	Concentration	Incertitude (+/-)	blc (mg/kg)	Substance	Type de résultat	LD (µg/kg)	LQ (µg/kg)	Concentration	Incertitude (+/-)	blc (mg/kg)	Substance	Type de résultat	LD (µg/kg)	LQ (µg/kg)	Concentration	Incertitude (+/-)	blc (mg/kg)	Substance	Type de résultat	LD (µg/kg)	LQ (µg/kg)	Concentration	Incertitude (+/-)	blc (mg/kg)	Substance	Type de résultat	LD (µg/kg)	LQ (µg/kg)	Concentration
µg/kg	Laberca_17.1916.7	beans	Ergocornine	< LD	0.9	3				Ergocorninine	< LD	0.4	1.3				Ergocristine	< LD	0.4	1.3				Ergocristinine	< LD	0.25	0.9				Ergocryptine	< LD	0.45	1.4				Ergocryptinine	< LD	0.35	1.15				Ergometrine	< LD	1.1	3.6
µg/kg	Laberca_17.1916.23	beans	Ergocornine	< LD	0.9	3				Ergocorninine	< LD	0.4	1.3				Ergocristine	< LD	0.4	1.3				Ergocristinine	< LD	0.25	0.9				Ergocryptine	< LD	0.45	1.4				Ergocryptinine	< LD	0.35	1.15				Ergometrine	< LD	1.1	3.6
µg/kg	Laberca_17.2019.8	beans	Ergocornine	< LD	0.9	3				Ergocorninine	< LD	0.4	1.3				Ergocristine	< LD	0.4	1.3				Ergocristinine	< LD	0.25	0.9				Ergocryptine	< LD	0.45	1.4				Ergocryptinine	< LD	0.35	1.15				Ergometrine	< LD	1.1	3.6
µg/kg	Laberca_17.2019.29	beans	Ergocornine	< LD	0.9	3				Ergocorninine	< LD	0.4	1.3				Ergocristine	< LD	0.4	1.3				Ergocristinine	< LD	0.25	0.9				Ergocryptine	< LD	0.45	1.4				Ergocryptinine	< LD	0.35	1.15				Ergometrine	< LD	1.1	3.6
µg/kg	Laberca_17.2135.14	beans	Ergocornine	< LD	0.9	3				Ergocorninine	< LD	0.4	1.3				Ergocristine	< LD	0.4	1.3				Ergocristinine	< LD	0.25	0.9				Ergocryptine	< LD	0.45	1.4				Ergocryptinine	< LD	0.35	1.15				Ergometrine	< LD	1.1	3.6
µg/kg	Laberca_17.2135.25	beans	Ergocornine	< LD	0.9	3				Ergocorninine	< LD	0.4	1.3				Ergocristine	< LD	0.4	1.3				Ergocristinine	< LD	0.25	0.9				Ergocryptine	< LD	0.45	1.4				Ergocryptinine	< LD	0.35	1.15				Ergometrine	< LD	1.1	3.6
µg/kg	Laberca_17.2242.8	beans	Ergocornine	< LD	0.9	3				Ergocorninine	< LD	0.4	1.3				Ergocristine	< LD	0.4	1.3				Ergocristinine	< LD	0.25	0.9				Ergocryptine	< LD	0.45	1.4				Ergocryptinine	< LD	0.35	1.15				Ergometrine	< LD	1.1	3.6
µg/kg	Laberca_17.2242.27	beans	Ergocornine	< LD	0.9	3				Ergocorninine	< LD	0.4	1.3				Ergocristine	< LD	0.4	1.3				Ergocristinine	< LD	0.25	0.9				Ergocryptine	< LD	0.45	1.4				Ergocryptinine	< LD	0.35	1.15				Ergometrine	< LD	1.1	3.6
µg/kg	Laberca_18.276-6	beans	Ergocornine	< LD	0.9	3				Ergocorninine	< LD	0.4	1.3				Ergocristine	< LD	0.4	1.3				Ergocristinine	< LD	0.25	0.9				Ergocryptine	< LD	0.45	1.4				Ergocryptinine	< LD	0.35	1.15				Ergometrine	< LD	1.1	3.6
µg/kg	Laberca_18.276-15	beans	Ergocornine	< LD	0.9	3				Ergocorninine	< LD	0.4	1.3				Ergocristine	< LD	0.4	1.3				Ergocristinine	< LD	0.25	0.9				Ergocryptine	< LD	0.45	1.4				Ergocryptinine	< LD	0.35	1.15				Ergometrine	< LD	1.1	3.6
µg/kg	Laberca_18.276-23	beans	Ergocornine	< LD	0.9	3				Ergocorninine	< LD	0.4	1.3				Ergocristine	< LD	0.4	1.3				Ergocristinine	< LD	0.25	0.9				Ergocryptine	< LD	0.45	1.4				Ergocryptinine	< LD	0.35	1.15				Ergometrine	< LD	1.1	3.6
µg/kg	Laberca_18.276-29	beans	Ergocornine	< LD	0.9	3				Ergocorninine	< LD	0.4	1.3				Ergocristine	< LD	0.4	1.3				Ergocristinine	< LD	0.25	0.9				Ergocryptine	< LD	0.45	1.4				Ergocryptinine	< LD	0.35	1.15				Ergometrine	< LD	1.1	3.6
µg/kg	Laberca_18.276-39	beans	Ergocornine	< LD	0.9	3				Ergocorninine	< LD	0.4	1.3				Ergocristine	< LD	0.4	1.3				Ergocristinine	< LD	0.25	0.9				Ergocryptine	< LD	0.45	1.4				Ergocryptinine	< LD	0.35	1.15				Ergometrine	< LD	1.1	3.6
µg/kg	Laberca_18.276-48	beans	Ergocornine	< LD	0.9	3				Ergocorninine	< LD	0.4	1.3				Ergocristine	< LD	0.4	1.3				Ergocristinine	< LD	0.25	0.9				Ergocryptine	< LD	0.45	1.4				Ergocryptinine	< LD	0.35	1.15				Ergometrine	< LD	1.1	3.6
µg/kg	Laberca_18.276-58	beans	Ergocornine	< LD	0.9	3				Ergocorninine	< LD	0.4	1.3				Ergocristine	< LD	0.4	1.3				Ergocristinine	< LD	0.25	0.9				Ergocryptine	< LD	0.45	1.4				Ergocryptinine	< LD	0.35	1.15				Ergometrine	< LD	1.1	3.6
µg/kg	Laberca_18.276-65	beans	Ergocornine	< LD	0.9	3				Ergocorninine	< LD	0.4	1.3				Ergocristine	< LD	0.4	1.3				Ergocristinine	< LD	0.25	0.9				Ergocryptine	< LD	0.45	1.4				Ergocryptinine	< LD	0.35	1.15				Ergometrine	< LD	1.1	3.6
µg/kg	Laberca_17.1916.11	beef	Ergocornine	< LD	0.9	3				Ergocorninine	< LD	0.4	1.3				Ergocristine	< LD	0.4	1.3				Ergocristinine	< LD	0.25	0.9				Ergocryptine	< LD	0.45	1.4				Ergocryptinine	< LD	0.35	1.15				Ergometrine	< LD	1.1	3.6
µg/kg	Laberca_17.1916.26	beef	Ergocornine	< LD	0.9	3				Ergocorninine	< LD	0.4	1.3				Ergocristine	< LD	0.4	1.3				Ergocristinine	< LD	0.25	0.9				Ergocryptine	< LD	0.45	1.4				Ergocryptinine	< LD	0.35	1.15				Ergometrine	< LD	1.1	3.6
µg/kg	Laberca_17.2019.11	beef	Ergocornine	< LD	0.9	3				Ergocorninine	< LD	0.4	1.3				Ergocristine	< LD	0.4	1.3				Ergocristinine	< LD	0.25	0.9				Ergocryptine	< LD	0.45	1.4				Ergocryptinine	< LD	0.35	1.15				Ergometrine	< LD	1.1	3.6
µg/kg	Laberca_17.2135.16	beef	Ergocornine	< LD	0.9	3				Ergocorninine	< LD	0.4	1.3				Ergocristine	< LD	0.4	1.3				Ergocristinine	< LD	0.25	0.9				Ergocryptine	< LD	0.45	1.4				Ergocryptinine	< LD	0.35	1.15				Ergometrine	< LD	1.1	3.6
µg/kg	Laberca_17.2135.28	beef	Ergocornine	< LD	0.9	3				Ergocorninine	< LD	0.4	1.3				Ergocristine	< LD	0.4	1.3				Ergocristinine	< LD	0.25	0.9				Ergocryptine	< LD	0.45	1.4				Ergocryptinine	< LD	0.35	1.15				Ergometrine	< LD	1.1	3.6
µg/kg	Laberca_17.2242.12	beef	Ergocornine	< LD	0.9	3				Ergocorninine	< LD	0.4	1.3				Ergocristine	< LD	0.4	1.3				Ergocristinine	< LD	0.25	0.9				Ergocryptine	< LD	0.45	1.4				Ergocryptinine	< LD	0.35	1.15				Ergometrine	< LD	1.1	3.6
µg/kg	Laberca_17.2242.30	beef	Ergocornine	< LD	0.9	3				Ergocorninine	< LD	0.4	1.3				Ergocristine	< LD	0.4	1.3				Ergocristinine	< LD	0.25	0.9				Ergocryptine	< LD	0.45	1.4				Ergocryptinine	< LD	0.35	1.15				Ergometrine	< LD	1.1	3.6
µg/kg	Laberca_17.1916.31	broth/bouillon cube	Ergocornine	< LD	0.9	3				Ergocorninine	< LD	0.4	1.3				Ergocristine	< LD	0.4	1.3				Ergocristinine	< LD	0.25	0.9				Ergocryptine	< LD	0.45	1.4				Ergocryptinine	< LD	0.35	1.15				Ergometrine	< LD	1.1	3.6
µg/kg	Laberca_17.2242.18	broth/bouillon cube	Ergocornine	< LD	0.9	3				Ergocorninine	< LD	0.4	1.3				Ergocristine	< LD	0.4	1.3				Ergocristinine	< LD	0.25	0.9				Ergocryptine	< LD	0.45	1.4				Ergocryptinine	< LD	0.35	1.15				Ergometrine	< LD	1.1	3.6
µg/kg	Laberca_17.2242.38	broth/bouillon cube	Ergocornine	< LD	0.9	3				Ergocorninine	< LD	0.4	1.3				Ergocristine	< LD	0.4	1.3				Ergocristinine	< LD	0.25	0.9				Ergocryptine	< LD	0.45	1.4				Ergocryptinine	< LD	0.35	1.15				Ergometrine	< LD	1.1	3.6
µg/kg	Laberca_17.2019.20	cashew nut	Ergocornine	< LD	0.9	3				Ergocorninine	< LD	0.4	1.3				Ergocristine	< LD	0.4	1.3				Ergocristinine	< LD	0.25	0.9				Ergocryptine	< LD	0.45	1.4				Ergocryptinine	< LD	0.35	1.15				Ergometrine	< LD	1.1	3.6
µg/kg	Laberca_17.2135.1	cashew nut	Ergocornine	< LD	0.9	3				Ergocorninine	< LD	0.4	1.3				Ergocristine	< LD	0.4	1.3				Ergocristinine	< LD	0.25	0.9				Ergocryptine	< LD	0.45	1.4				Ergocryptinine	< LD	0.35	1.15				Ergometrine	< LD	1.1	3.6
µg/kg	Laberca_17.2242.1	cashew nut	Ergocornine	< LD	0.9	3				Ergocorninine	< LD	0.4	1.3				Ergocristine	< LD	0.4	1.3				Ergocristinine	< LD	0.25	0.9				Ergocryptine	< LD	0.45	1.4				Ergocryptinine	< LD	0.35	1.15				Ergometrine	< LD	1.1	3.6
µg/kg	Laberca_17.1916.5	cassava dry	Ergocornine	< LD	0.9	3				Ergocorninine	< LD	0.4	1.3				Ergocristine	< LD	0.4	1.3				Ergocristinine	< LD	0.25	0.9				Ergocryptine	< LD	0.45	1.4				Ergocryptinine	< LD	0.35	1.15				Ergometrine	< LD	1.1	3.6
µg/kg	Laberca_17.2019.6	cassava dry	Ergocornine	< LD	0.9	3				Ergocorninine	< LD	0.4	1.3				Ergocristine	< LD	0.4	1.3				Ergocristinine	< LD	0.25	0.9				Ergocryptine	< LD	0.45	1.4				Ergocryptinine	< LD	0.35	1.15				Ergometrine	< LD	1.1	3.6
µg/kg	Laberca_17.2019.28	cassava dry	Ergocornine	< LD	0.9	3				Ergocorninine	< LD	0.4	1.3				Ergocristine	< LD	0.4	1.3				Ergocristinine	< LD	0.25	0.9				Ergocryptine	< LD	0.45	1.4				Ergocryptinine	< LD	0.35	1.15				Ergometrine	< LD	1.1	3.6
µg/kg	Laberca_17.2135.12	cassava dry	Ergocornine	< LD	0.9	3				Ergocorninine	< LD	0.4	1.3				Ergocristine	< LD	0.4	1.3				Ergocristinine	< LD	0.25	0.9				Ergocryptine	< LD	0.45	1.4				Ergocryptinine	< LD	0.35	1.15				Ergometrine	< LD	1.1	3.6
µg/kg	Laberca_17.2135.23	cassava dry	Ergocornine	< LD	0.9	3				Ergocorninine	< LD	0.4	1.3				Ergocristine	< LD	0.4	1.3				Ergocristinine	< LD	0.25	0.9				Ergocryptine	< LD	0.45	1.4				Ergocryptinine	< LD	0.35	1.15				Ergometrine	< LD	1.1	3.6
µg/kg	Laberca_17.2242.24	cassava dry	Ergocornine	< LD	0.9	3				Ergocorninine	< LD	0.4	1.3				Ergocristine	< LD	0.4	1.3				Ergocristinine	< LD	0.25	0.9				Ergocryptine	< LD	0.45	1.4				Ergocryptinine	< LD	0.35	1.15				Ergometrine	< LD	1.1	3.6
µg/kg	Laberca_18.276-4	cassava dry	Ergocornine	< LD	0.9	3				Ergocorninine	< LD	0.4	1.3				Ergocristine	< LD	0.4	1.3				Ergocristinine	< LD	0.25	0.9				Ergocryptine	< LD	0.45	1.4				Ergocryptinine	< LD	0.35	1.15				Ergometrine	< LD	1.1	3.6
µg/kg	Laberca_18.276-13	cassava dry	Ergocornine	< LD	0.9	3				Ergocorninine	< LD	0.4	1.3				Ergocristine	< LD	0.4	1.3				Ergocristinine	< LD	0.25	0.9				Ergocryptine	< LD	0.45	1.4				Ergocryptinine	< LD	0.35	1.15				Ergometrine	< LD	1.1	3.6
µg/kg	Laberca_18.276-21	cassava dry	Ergocornine	< LD	0.9	3				Ergocorninine	< LD	0.4	1.3				Ergocristine	< LD	0.4	1.3				Ergocristinine	< LD	0.25	0.9				Ergocryptine	< LD	0.45	1.4				Ergocryptinine	< LD	0.35	1.15				Ergometrine	< LD	1.1	3.6
µg/kg	Laberca_18.276-37	cassava dry	Ergocornine	< LD	0.9	3				Ergocorninine	< LD	0.4	1.3				Ergocristine	< LD	0.4	1.3				Ergocristinine	< LD	0.25	0.9				Ergocryptine	< LD	0.45	1.4				Ergocryptinine	< LD	0.35	1.15				Ergometrine	< LD	1.1	3.6
µg/kg	Laberca_18.276-47	cassava dry	Ergocornine	< LD	0.9	3				Ergocorninine	< LD	0.4	1.3				Ergocristine	< LD	0.4	1.3				Ergocristinine	< LD	0.25	0.9				Ergocryptine	< LD	0.45	1.4				Ergocryptinine	< LD	0.35	1.15				Ergometrine	< LD	1.1	3.6
µg/kg	Laberca_18.276-55	cassava dry	Ergocornine	< LD	0.9	3				Ergocorninine	< LD	0.4	1.3				Ergocristine	< LD	0.4	1.3				Ergocristinine	< LD	0.25	0.9				Ergocryptine	< LD	0.45	1.4				Ergocryptinine	< LD	0.35	1.15				Ergometrine	< LD	1.1	3.6
µg/kg	Laberca_17.1916.4	cassava fresh	Ergocornine	< LD	0.9	3				Ergocorninine	< LD	0.4	1.3				Ergocristine	< LD	0.4	1.3				Ergocristinine	< LD	0.25	0.9				Ergocryptine	< LD	0.45	1.4				Ergocryptinine	< LD	0.35	1.15				Ergometrine	< LD	1.1	3.6
µg/kg	Laberca_17.2019.27	cassava fresh	Ergocornine	< LD	0.9	3				Ergocorninine	< LD	0.4	1.3				Ergocristine	< LD	0.4	1.3				Ergocristinine	< LD	0.25	0.9				Ergocryptine	< LD	0.45	1.4				Ergocryptinine	< LD	0.35	1.15				Ergometrine	< LD	1.1	3.6
µg/kg	Laberca_17.2135.11	cassava fresh	Ergocornine	< LD	0.9	3				Ergocorninine	< LD	0.4	1.3				Ergocristine	< LD	0.4	1.3				Ergocristinine	< LD	0.25	0.9				Ergocryptine	< LD	0.45	1.4				Ergocryptinine	< LD	0.35	1.15				Ergometrine	< LD	1.1	3.6
µg/kg	Laberca_17.2242.23	cassava fresh	Ergocornine	< LD	0.9	3				Ergocorninine	< LD	0.4	1.3				Ergocristine	< LD	0.4	1.3				Ergocristinine	< LD	0.25	0.9				Ergocryptine	< LD	0.45	1.4				Ergocryptinine	< LD	0.35	1.15				Ergometrine	< LD	1.1	3.6
µg/kg	Laberca_18.276-12	cassava fresh	Ergocornine	< LD	0.9	3				Ergocorninine	< LD	0.4	1.3				Ergocristine	< LD	0.4	1.3				Ergocristinine	< LD	0.25	0.9				Ergocryptine	< LD	0.45	1.4				Ergocryptinine	< LD	0.35	1.15				Ergometrine	< LD	1.1	3.6
µg/kg	Laberca_18.276-20	cassava fresh	Ergocornine	< LD	0.9	3				Ergocorninine	< LD	0.4	1.3				Ergocristine	< LD	0.4	1.3				Ergocristinine	< LD	0.25	0.9				Ergocryptine	< LD	0.45	1.4				Ergocryptinine	< LD	0.35	1.15				Ergometrine	< LD	1.1	3.6
µg/kg	Laberca_18.276-46	cassava fresh	Ergocornine	< LD	0.9	3				Ergocorninine	< LD	0.4	1.3				Ergocristine	< LD	0.4	1.3				Ergocristinine	< LD	0.25	0.9				Ergocryptine	< LD	0.45	1.4				Ergocryptinine	< LD	0.35	1.15				Ergometrine	< LD	1.1	3.6
µg/kg	Laberca_18.276-54	cassava fresh	Ergocornine	< LD	0.9	3				Ergocorninine	< LD	0.4	1.3				Ergocristine	< LD	0.4	1.3				Ergocristinine	< LD	0.25	0.9				Ergocryptine	< LD	0.45	1.4				Ergocryptinine	< LD	0.35	1.15				Ergometrine	< LD	1.1	3.6
µg/kg	Laberca_17.2135.37	chili/peper	Ergocornine	< LD	0.9	3				Ergocorninine	< LD	0.4	1.3				Ergocristine	< LD	0.4	1.3				Ergocristinine	< LD	0.25	0.9				Ergocryptine	< LD	0.45	1.4				Ergocryptinine	< LD	0.35	1.15				Ergometrine	< LD	1.1	3.6
µg/kg	Laberca_17.2242.19	chili/peper	Ergocornine	< LD	0.9	3				Ergocorninine	< LD	0.4	1.3				Ergocristine	< LD	0.4	1.3				Ergocristinine	< LD	0.25	0.9				Ergocryptine	< LD	0.45	1.4				Ergocryptinine	< LD	0.35	1.15				Ergometrine	< LD	1.1	3.6
µg/kg	Laberca_17.2242.39	chili/peper	Ergocornine	< LD	0.9	3				Ergocorninine	< LD	0.4	1.3				Ergocristine	< LD	0.4	1.3				Ergocristinine	< LD	0.25	0.9				Ergocryptine	< LD	0.45	1.4				Ergocryptinine	< LD	0.35	1.15				Ergometrine	< LD	1.1	3.6
µg/kg	Laberca_17.1916.33	chocolate	Ergocornine	< LD	0.9	3				Ergocorninine	< LD	0.4	1.3				Ergocristine	< LD	0.4	1.3				Ergocristinine	< LD	0.25	0.9				Ergocryptine	< LD	0.45	1.4				Ergocryptinine	< LD	0.35	1.15				Ergometrine	< LD	1.1	3.6
µg/kg	Laberca_17.2242.3	chocolate	Ergocornine	< LD	0.9	3				Ergocorninine	< LD	0.4	1.3				Ergocristine	< LD	0.4	1.3				Ergocristinine	< LD	0.25	0.9				Ergocryptine	< LD	0.45	1.4				Ergocryptinine	< LD	0.35	1.15				Ergometrine	< LD	1.1	3.6
µg/kg	Laberca_17.1916.32	coffee	Ergocornine	< LD	0.9	3				Ergocorninine	< LD	0.4	1.3				Ergocristine	< LD	0.4	1.3				Ergocristinine	< LD	0.25	0.9				Ergocryptine	< LD	0.45	1.4				Ergocryptinine	< LD	0.35	1.15				Ergometrine	< LD	1.1	3.6
µg/kg	Laberca_17.1916.14	concentrated/dehydrated milk	Ergocornine	< LD	0.9	3				Ergocorninine	< LD	0.4	1.3				Ergocristine	< LD	0.4	1.3				Ergocristinine	< LD	0.25	0.9				Ergocryptine	< LD	0.45	1.4				Ergocryptinine	< LD	0.35	1.15				Ergometrine	< LD	1.1	3.6
µg/kg	Laberca_17.2019.15	concentrated/dehydrated milk	Ergocornine	< LD	0.9	3				Ergocorninine	< LD	0.4	1.3				Ergocristine	< LD	0.4	1.3				Ergocristinine	< LD	0.25	0.9				Ergocryptine	< LD	0.45	1.4				Ergocryptinine	< LD	0.35	1.15				Ergometrine	< LD	1.1	3.6
µg/kg	Laberca_17.2135.32	concentrated/dehydrated milk	Ergocornine	< LD	0.9	3				Ergocorninine	< LD	0.4	1.3				Ergocristine	< LD	0.4	1.3				Ergocristinine	< LD	0.25	0.9				Ergocryptine	< LD	0.45	1.4				Ergocryptinine	< LD	0.35	1.15				Ergometrine	< LD	1.1	3.6
µg/kg	Laberca_17.2242.32	concentrated/dehydrated milk	Ergocornine	< LD	0.9	3				Ergocorninine	< LD	0.4	1.3				Ergocristine	< LD	0.4	1.3				Ergocristinine	< LD	0.25	0.9				Ergocryptine	< LD	0.45	1.4				Ergocryptinine	< LD	0.35	1.15				Ergometrine	< LD	1.1	3.6
µg/kg	Laberca_17.2019.14	fresh/fermented milk	Ergocornine	< LD	0.9	3				Ergocorninine	< LD	0.4	1.3				Ergocristine	< LD	0.4	1.3				Ergocristinine	< LD	0.25	0.9				Ergocryptine	< LD	0.45	1.4				Ergocryptinine	< LD	0.35	1.15				Ergometrine	< LD	1.1	3.6
µg/kg	Laberca_17.2135.18	fresh/fermented milk	Ergocornine	< LD	0.9	3				Ergocorninine	< LD	0.4	1.3				Ergocristine	< LD	0.4	1.3				Ergocristinine	< LD	0.25	0.9				Ergocryptine	< LD	0.45	1.4				Ergocryptinine	< LD	0.35	1.15				Ergometrine	< LD	1.1	3.6
µg/kg	Laberca_17.2135.31	fresh/fermented milk	Ergocornine	< LD	0.9	3				Ergocorninine	< LD	0.4	1.3				Ergocristine	< LD	0.4	1.3				Ergocristinine	< LD	0.25	0.9				Ergocryptine	< LD	0.45	1.4				Ergocryptinine	< LD	0.35	1.15				Ergometrine	< LD	1.1	3.6
µg/kg	Laberca_17.2242.2	fresh/fermented milk	Ergocornine	< LD	0.9	3				Ergocorninine	< LD	0.4	1.3				Ergocristine	< LD	0.4	1.3				Ergocristinine	< LD	0.25	0.9				Ergocryptine	< LD	0.45	1.4				Ergocryptinine	< LD	0.35	1.15				Ergometrine	< LD	1.1	3.6
µg/kg	Laberca_17.2135.34	groundnut oil	Ergocornine	< LD	0.9	3				Ergocorninine	< LD	0.4	1.3				Ergocristine	< LD	0.4	1.3				Ergocristinine	< LD	0.25	0.9				Ergocryptine	< LD	0.45	1.4				Ergocryptinine	< LD	0.35	1.15				Ergometrine	< LD	1.1	3.6
µg/kg	Laberca_17.2242.14	groundnut oil	Ergocornine	< LD	0.9	3				Ergocorninine	< LD	0.4	1.3				Ergocristine	< LD	0.4	1.3				Ergocristinine	< LD	0.25	0.9				Ergocryptine	< LD	0.45	1.4				Ergocryptinine	< LD	0.35	1.15				Ergometrine	< LD	1.1	3.6
µg/kg	Laberca_17.1916.18	industrial fermented drink	Ergocornine	< LD	0.9	3				Ergocorninine	< LD	0.4	1.3				Ergocristine	< LD	0.4	1.3				Ergocristinine	< LD	0.25	0.9				Ergocryptine	< LD	0.45	1.4				Ergocryptinine	< LD	0.35	1.15				Ergometrine	< LD	1.1	3.6
µg/kg	Laberca_17.2135.36	industrial fermented drink	Ergocornine	< LD	0.9	3				Ergocorninine	< LD	0.4	1.3				Ergocristine	< LD	0.4	1.3				Ergocristinine	< LD	0.25	0.9				Ergocryptine	< LD	0.45	1.4				Ergocryptinine	< LD	0.35	1.15				Ergometrine	< LD	1.1	3.6
µg/kg	Laberca_17.2242.36	industrial fermented drink	Ergocornine	< LD	0.9	3				Ergocorninine	< LD	0.4	1.3				Ergocristine	< LD	0.4	1.3				Ergocristinine	< LD	0.25	0.9				Ergocryptine	< LD	0.45	1.4				Ergocryptinine	< LD	0.35	1.15				Ergometrine	< LD	1.1	3.6
µg/kg	Laberca_17.1916.2	maize	Ergocornine	< LD	0.9	3				Ergocorninine	< LD	0.4	1.3				Ergocristine	< LD	0.4	1.3				Ergocristinine	< LD	0.25	0.9				Ergocryptine	< LD	0.45	1.4				Ergocryptinine	< LD	0.35	1.15				Ergometrine	< LD	1.1	3.6
µg/kg	Laberca_17.1916.21	maize	Ergocornine	< LD	0.9	3				Ergocorninine	< LD	0.4	1.3				Ergocristine	< LD	0.4	1.3				Ergocristinine	< LD	0.25	0.9				Ergocryptine	< LD	0.45	1.4				Ergocryptinine	< LD	0.35	1.15				Ergometrine	< LD	1.1	3.6
µg/kg	Laberca_17.2019.2	maize	Ergocornine	< LD	0.9	3				Ergocorninine	< LD	0.4	1.3				Ergocristine	< LD	0.4	1.3				Ergocristinine	< LD	0.25	0.9				Ergocryptine	< LD	0.45	1.4				Ergocryptinine	< LD	0.35	1.15				Ergometrine	< LD	1.1	3.6
µg/kg	Laberca_17.2019.24	maize	Ergocornine	< LD	0.9	3				Ergocorninine	< LD	0.4	1.3				Ergocristine	< LD	0.4	1.3				Ergocristinine	< LD	0.25	0.9				Ergocryptine	< LD	0.45	1.4				Ergocryptinine	< LD	0.35	1.15				Ergometrine	< LD	1.1	3.6
µg/kg	Laberca_17.2135.8	maize	Ergocornine	< LD	0.9	3				Ergocorninine	< LD	0.4	1.3				Ergocristine	< LD	0.4	1.3				Ergocristinine	< LD	0.25	0.9				Ergocryptine	< LD	0.45	1.4				Ergocryptinine	< LD	0.35	1.15				Ergometrine	< LD	1.1	3.6
µg/kg	Laberca_17.2135.21	maize	Ergocornine	< LD	0.9	3				Ergocorninine	< LD	0.4	1.3				Ergocristine	< LD	0.4	1.3				Ergocristinine	< LD	0.25	0.9				Ergocryptine	< LD	0.45	1.4				Ergocryptinine	< LD	0.35	1.15				Ergometrine	< LD	1.1	3.6
µg/kg	Laberca_17.2242.5	maize	Ergocornine	< LD	0.9	3				Ergocorninine	< LD	0.4	1.3				Ergocristine	< LD	0.4	1.3				Ergocristinine	< LD	0.25	0.9				Ergocryptine	< LD	0.45	1.4				Ergocryptinine	< LD	0.35	1.15				Ergometrine	< LD	1.1	3.6
µg/kg	Laberca_17.2242.21	maize	Ergocornine	< LD	0.9	3				Ergocorninine	< LD	0.4	1.3				Ergocristine	< LD	0.4	1.3				Ergocristinine	< LD	0.25	0.9				Ergocryptine	< LD	0.45	1.4				Ergocryptinine	< LD	0.35	1.15				Ergometrine	< LD	1.1	3.6
µg/kg	Laberca_18.276-2	maize	Ergocornine	< LD	0.9	3				Ergocorninine	< LD	0.4	1.3				Ergocristine	< LD	0.4	1.3				Ergocristinine	< LD	0.25	0.9				Ergocryptine	< LD	0.45	1.4				Ergocryptinine	< LD	0.35	1.15				Ergometrine	< LD	1.1	3.6
µg/kg	Laberca_18.276-9	maize	Ergocornine	< LD	0.9	3				Ergocorninine	< LD	0.4	1.3				Ergocristine	< LD	0.4	1.3				Ergocristinine	< LD	0.25	0.9				Ergocryptine	< LD	0.45	1.4				Ergocryptinine	< LD	0.35	1.15				Ergometrine	< LD	1.1	3.6
µg/kg	Laberca_18.276-18	maize	Ergocornine	< LD	0.9	3				Ergocorninine	< LD	0.4	1.3				Ergocristine	< LD	0.4	1.3				Ergocristinine	< LD	0.25	0.9				Ergocryptine	< LD	0.45	1.4				Ergocryptinine	< LD	0.35	1.15				Ergometrine	< LD	1.1	3.6
µg/kg	Laberca_18.276-27	maize	Ergocornine	< LD	0.9	3				Ergocorninine	< LD	0.4	1.3				Ergocristine	< LD	0.4	1.3				Ergocristinine	< LD	0.25	0.9				Ergocryptine	< LD	0.45	1.4				Ergocryptinine	< LD	0.35	1.15				Ergometrine	< LD	1.1	3.6
µg/kg	Laberca_18.276-33	maize	Ergocornine	< LD	0.9	3				Ergocorninine	< LD	0.4	1.3				Ergocristine	< LD	0.4	1.3				Ergocristinine	< LD	0.25	0.9				Ergocryptine	< LD	0.45	1.4				Ergocryptinine	< LD	0.35	1.15				Ergometrine	< LD	1.1	3.6
µg/kg	Laberca_18.276-43	maize	Ergocornine	< LD	0.9	3				Ergocorninine	< LD	0.4	1.3				Ergocristine	< LD	0.4	1.3				Ergocristinine	< LD	0.25	0.9				Ergocryptine	< LD	0.45	1.4				Ergocryptinine	< LD	0.35	1.15				Ergometrine	< LD	1.1	3.6
µg/kg	Laberca_18.276-52	maize	Ergocornine	< LD	0.9	3				Ergocorninine	< LD	0.4	1.3				Ergocristine	< LD	0.4	1.3				Ergocristinine	< LD	0.25	0.9				Ergocryptine	< LD	0.45	1.4				Ergocryptinine	< LD	0.35	1.15				Ergometrine	< LD	1.1	3.6
µg/kg	Laberca_18.276-62	maize	Ergocornine	< LD	0.9	3				Ergocorninine	< LD	0.4	1.3				Ergocristine	< LD	0.4	1.3				Ergocristinine	< LD	0.25	0.9				Ergocryptine	< LD	0.45	1.4				Ergocryptinine	< LD	0.35	1.15				Ergometrine	< LD	1.1	3.6
µg/kg	Laberca_17.2019.5	mil	Ergocornine	< LD	0.9	3				Ergocorninine	< LD	0.4	1.3				Ergocristine	< LD	0.4	1.3				Ergocristinine	< LD	0.25	0.9				Ergocryptine	< LD	0.45	1.4				Ergocryptinine	< LD	0.35	1.15				Ergometrine	< LD	1.1	3.6
µg/kg	Laberca_17.2019.26	mil	Ergocornine	< LD	0.9	3				Ergocorninine	< LD	0.4	1.3				Ergocristine	< LD	0.4	1.3				Ergocristinine	< LD	0.25	0.9				Ergocryptine	< LD	0.45	1.4				Ergocryptinine	< LD	0.35	1.15				Ergometrine	< LD	1.1	3.6
µg/kg	Laberca_17.2135.10	mil	Ergocornine	< LD	0.9	3				Ergocorninine	< LD	0.4	1.3				Ergocristine	< LD	0.4	1.3				Ergocristinine	< LD	0.25	0.9				Ergocryptine	< LD	0.45	1.4				Ergocryptinine	< LD	0.35	1.15				Ergometrine	< LD	1.1	3.6
µg/kg	Laberca_18.276-11	mil	Ergocornine	< LD	0.9	3				Ergocorninine	< LD	0.4	1.3				Ergocristine	< LD	0.4	1.3				Ergocristinine	< LD	0.25	0.9				Ergocryptine	< LD	0.45	1.4				Ergocryptinine	< LD	0.35	1.15				Ergometrine	< LD	1.1	3.6
µg/kg	Laberca_18.276-36	mil	Ergocornine	< LD	0.9	3				Ergocorninine	< LD	0.4	1.3				Ergocristine	< LD	0.4	1.3				Ergocristinine	< LD	0.25	0.9				Ergocryptine	< LD	0.45	1.4				Ergocryptinine	< LD	0.35	1.15				Ergometrine	< LD	1.1	3.6
µg/kg	Laberca_18.276-45	mil	Ergocornine	< LD	0.9	3				Ergocorninine	< LD	0.4	1.3				Ergocristine	< LD	0.4	1.3				Ergocristinine	< LD	0.25	0.9				Ergocryptine	< LD	0.45	1.4				Ergocryptinine	< LD	0.35	1.15				Ergometrine	< LD	1.1	3.6
µg/kg	Laberca_18.276-64	mil	Ergocornine	< LD	0.9	3				Ergocorninine	< LD	0.4	1.3				Ergocristine	< LD	0.4	1.3				Ergocristinine	< LD	0.25	0.9				Ergocryptine	< LD	0.45	1.4				Ergocryptinine	< LD	0.35	1.15				Ergometrine	< LD	1.1	3.6
µg/kg	Laberca_17.2242.7	millet	Ergocornine	< LD	0.9	3				Ergocorninine	< LD	0.4	1.3				Ergocristine	< LD	0.4	1.3				Ergocristinine	< LD	0.25	0.9				Ergocryptine	< LD	0.45	1.4				Ergocryptinine	< LD	0.35	1.15				Ergometrine	< LD	1.1	3.6
µg/kg	Laberca_17.2019.21	mutton/goat	Ergocornine	< LD	0.9	3				Ergocorninine	< LD	0.4	1.3				Ergocristine	< LD	0.4	1.3				Ergocristinine	< LD	0.25	0.9				Ergocryptine	< LD	0.45	1.4				Ergocryptinine	< LD	0.35	1.15				Ergometrine	< LD	1.1	3.6
µg/kg	Laberca_17.1916.9	onion & garlic	Ergocornine	< LD	0.9	3				Ergocorninine	< LD	0.4	1.3				Ergocristine	< LD	0.4	1.3				Ergocristinine	< LD	0.25	0.9				Ergocryptine	< LD	0.45	1.4				Ergocryptinine	< LD	0.35	1.15				Ergometrine	< LD	1.1	3.6
µg/kg	Laberca_17.1916.25	onion & garlic	Ergocornine	< LD	0.9	3				Ergocorninine	< LD	0.4	1.3				Ergocristine	< LD	0.4	1.3				Ergocristinine	< LD	0.25	0.9				Ergocryptine	< LD	0.45	1.4				Ergocryptinine	< LD	0.35	1.15				Ergometrine	< LD	1.1	3.6
µg/kg	Laberca_17.2019.10	onion & garlic	Ergocornine	< LD	0.9	3				Ergocorninine	< LD	0.4	1.3				Ergocristine	< LD	0.4	1.3				Ergocristinine	< LD	0.25	0.9				Ergocryptine	< LD	0.45	1.4				Ergocryptinine	< LD	0.35	1.15				Ergometrine	< LD	1.1	3.6
µg/kg	Laberca_17.2019.31	onion & garlic	Ergocornine	< LD	0.9	3				Ergocorninine	< LD	0.4	1.3				Ergocristine	< LD	0.4	1.3				Ergocristinine	< LD	0.25	0.9				Ergocryptine	< LD	0.45	1.4				Ergocryptinine	< LD	0.35	1.15				Ergometrine	< LD	1.1	3.6
µg/kg	Laberca_17.2135.15	onion & garlic	Ergocornine	< LD	0.9	3				Ergocorninine	< LD	0.4	1.3				Ergocristine	< LD	0.4	1.3				Ergocristinine	< LD	0.25	0.9				Ergocryptine	< LD	0.45	1.4				Ergocryptinine	< LD	0.35	1.15				Ergometrine	< LD	1.1	3.6
µg/kg	Laberca_17.2135.26	onion & garlic	Ergocornine	< LD	0.9	3				Ergocorninine	< LD	0.4	1.3				Ergocristine	< LD	0.4	1.3				Ergocristinine	< LD	0.25	0.9				Ergocryptine	< LD	0.45	1.4				Ergocryptinine	< LD	0.35	1.15				Ergometrine	< LD	1.1	3.6
µg/kg	Laberca_17.2242.10	onion & garlic	Ergocornine	< LD	0.9	3				Ergocorninine	< LD	0.4	1.3				Ergocristine	< LD	0.4	1.3				Ergocristinine	< LD	0.25	0.9				Ergocryptine	< LD	0.45	1.4				Ergocryptinine	< LD	0.35	1.15				Ergometrine	< LD	1.1	3.6
µg/kg	Laberca_17.2242.29	onion & garlic	Ergocornine	< LD	0.9	3				Ergocorninine	< LD	0.4	1.3				Ergocristine	< LD	0.4	1.3				Ergocristinine	< LD	0.25	0.9				Ergocryptine	< LD	0.45	1.4				Ergocryptinine	< LD	0.35	1.15				Ergometrine	< LD	1.1	3.6
µg/kg	Laberca_18.276-7	onion & garlic	Ergocornine	< LD	0.9	3				Ergocorninine	< LD	0.4	1.3				Ergocristine	< LD	0.4	1.3				Ergocristinine	< LD	0.25	0.9				Ergocryptine	< LD	0.45	1.4				Ergocryptinine	< LD	0.35	1.15				Ergometrine	< LD	1.1	3.6
µg/kg	Laberca_18.276-16	onion & garlic	Ergocornine	< LD	0.9	3				Ergocorninine	< LD	0.4	1.3				Ergocristine	< LD	0.4	1.3				Ergocristinine	< LD	0.25	0.9				Ergocryptine	< LD	0.45	1.4				Ergocryptinine	< LD	0.35	1.15				Ergometrine	< LD	1.1	3.6
µg/kg	Laberca_18.276-25	onion & garlic	Ergocornine	< LD	0.9	3				Ergocorninine	< LD	0.4	1.3				Ergocristine	< LD	0.4	1.3				Ergocristinine	< LD	0.25	0.9				Ergocryptine	< LD	0.45	1.4				Ergocryptinine	< LD	0.35	1.15				Ergometrine	< LD	1.1	3.6
µg/kg	Laberca_18.276-31	onion & garlic	Ergocornine	< LD	0.9	3				Ergocorninine	< LD	0.4	1.3				Ergocristine	< LD	0.4	1.3				Ergocristinine	< LD	0.25	0.9				Ergocryptine	< LD	0.45	1.4				Ergocryptinine	< LD	0.35	1.15				Ergometrine	< LD	1.1	3.6
µg/kg	Laberca_18.276-41	onion & garlic	Ergocornine	< LD	0.9	3				Ergocorninine	< LD	0.4	1.3				Ergocristine	< LD	0.4	1.3				Ergocristinine	< LD	0.25	0.9				Ergocryptine	< LD	0.45	1.4				Ergocryptinine	< LD	0.35	1.15				Ergometrine	< LD	1.1	3.6
µg/kg	Laberca_18.276-50	onion & garlic	Ergocornine	< LD	0.9	3				Ergocorninine	< LD	0.4	1.3				Ergocristine	< LD	0.4	1.3				Ergocristinine	< LD	0.25	0.9				Ergocryptine	< LD	0.45	1.4				Ergocryptinine	< LD	0.35	1.15				Ergometrine	< LD	1.1	3.6
µg/kg	Laberca_18.276-60	onion & garlic	Ergocornine	< LD	0.9	3				Ergocorninine	< LD	0.4	1.3				Ergocristine	< LD	0.4	1.3				Ergocristinine	< LD	0.25	0.9				Ergocryptine	< LD	0.45	1.4				Ergocryptinine	< LD	0.35	1.15				Ergometrine	< LD	1.1	3.6
µg/kg	Laberca_18.276-67	onion & garlic	Ergocornine	< LD	0.9	3				Ergocorninine	< LD	0.4	1.3				Ergocristine	< LD	0.4	1.3				Ergocristinine	< LD	0.25	0.9				Ergocryptine	< LD	0.45	1.4				Ergocryptinine	< LD	0.35	1.15				Ergometrine	< LD	1.1	3.6
µg/kg	Laberca_17.2019.17	other fat/oil	Ergocornine	< LD	0.9	3				Ergocorninine	< LD	0.4	1.3				Ergocristine	< LD	0.4	1.3				Ergocristinine	< LD	0.25	0.9				Ergocryptine	< LD	0.45	1.4				Ergocryptinine	< LD	0.35	1.15				Ergometrine	< LD	1.1	3.6
µg/kg	Laberca_17.2135.5	other fat/oil	Ergocornine	< LD	0.9	3				Ergocorninine	< LD	0.4	1.3				Ergocristine	< LD	0.4	1.3				Ergocristinine	< LD	0.25	0.9				Ergocryptine	< LD	0.45	1.4				Ergocryptinine	< LD	0.35	1.15				Ergometrine	< LD	1.1	3.6
µg/kg	Laberca_17.2019.32	other nuts/seeds	Ergocornine	< LD	0.9	3				Ergocorninine	< LD	0.4	1.3				Ergocristine	< LD	0.4	1.3				Ergocristinine	< LD	0.25	0.9				Ergocryptine	< LD	0.45	1.4				Ergocryptinine	< LD	0.35	1.15				Ergometrine	< LD	1.1	3.6
µg/kg	Laberca_17.2135.2	other nuts/seeds	Ergocornine	< LD	0.9	3				Ergocorninine	< LD	0.4	1.3				Ergocristine	< LD	0.4	1.3				Ergocristinine	< LD	0.25	0.9				Ergocryptine	< LD	0.45	1.4				Ergocryptinine	< LD	0.35	1.15				Ergometrine	< LD	1.1	3.6
µg/kg	Laberca_17.2242.11	other nuts/seeds	Ergocornine	< LD	0.9	3				Ergocorninine	< LD	0.4	1.3				Ergocristine	< LD	0.4	1.3				Ergocristinine	< LD	0.25	0.9				Ergocryptine	< LD	0.45	1.4				Ergocryptinine	< LD	0.35	1.15				Ergometrine	< LD	1.1	3.6
µg/kg	Laberca_17.1916.16	other vegetal oil	Ergocornine	< LD	0.9	3				Ergocorninine	< LD	0.4	1.3				Ergocristine	< LD	0.4	1.3				Ergocristinine	< LD	0.25	0.9				Ergocryptine	< LD	0.45	1.4				Ergocryptinine	< LD	0.35	1.15				Ergometrine	< LD	1.1	3.6
µg/kg	Laberca_17.1916.28	other vegetal oil	Ergocornine	< LD	0.9	3				Ergocorninine	< LD	0.4	1.3				Ergocristine	< LD	0.4	1.3				Ergocristinine	< LD	0.25	0.9				Ergocryptine	< LD	0.45	1.4				Ergocryptinine	< LD	0.35	1.15				Ergometrine	< LD	1.1	3.6
µg/kg	Laberca_17.2019.16	other vegetal oil	Ergocornine	< LD	0.9	3				Ergocorninine	< LD	0.4	1.3				Ergocristine	< LD	0.4	1.3				Ergocristinine	< LD	0.25	0.9				Ergocryptine	< LD	0.45	1.4				Ergocryptinine	< LD	0.35	1.15				Ergometrine	< LD	1.1	3.6
µg/kg	Laberca_17.2135.4	other vegetal oil	Ergocornine	< LD	0.9	3				Ergocorninine	< LD	0.4	1.3				Ergocristine	< LD	0.4	1.3				Ergocristinine	< LD	0.25	0.9				Ergocryptine	< LD	0.45	1.4				Ergocryptinine	< LD	0.35	1.15				Ergometrine	< LD	1.1	3.6
µg/kg	Laberca_17.2242.34	other vegetal oil	Ergocornine	< LD	0.9	3				Ergocorninine	< LD	0.4	1.3				Ergocristine	< LD	0.4	1.3				Ergocristinine	< LD	0.25	0.9				Ergocryptine	< LD	0.45	1.4				Ergocryptinine	< LD	0.35	1.15				Ergometrine	< LD	1.1	3.6
µg/kg	Laberca_17.1916.10	palm nut	Ergocornine	< LD	0.9	3				Ergocorninine	< LD	0.4	1.3				Ergocristine	< LD	0.4	1.3				Ergocristinine	< LD	0.25	0.9				Ergocryptine	< LD	0.45	1.4				Ergocryptinine	< LD	0.35	1.15				Ergometrine	< LD	1.1	3.6
µg/kg	Laberca_17.2135.27	palm nut	Ergocornine	< LD	0.9	3				Ergocorninine	< LD	0.4	1.3				Ergocristine	< LD	0.4	1.3				Ergocristinine	< LD	0.25	0.9				Ergocryptine	< LD	0.45	1.4				Ergocryptinine	< LD	0.35	1.15				Ergometrine	< LD	1.1	3.6
µg/kg	Laberca_17.1916.15	palm oil	Ergocornine	< LD	0.9	3				Ergocorninine	< LD	0.4	1.3				Ergocristine	< LD	0.4	1.3				Ergocristinine	< LD	0.25	0.9				Ergocryptine	< LD	0.45	1.4				Ergocryptinine	< LD	0.35	1.15				Ergometrine	< LD	1.1	3.6
µg/kg	Laberca_17.2019.22	palm oil	Ergocornine	< LD	0.9	3				Ergocorninine	< LD	0.4	1.3				Ergocristine	< LD	0.4	1.3				Ergocristinine	< LD	0.25	0.9				Ergocryptine	< LD	0.45	1.4				Ergocryptinine	< LD	0.35	1.15				Ergometrine	< LD	1.1	3.6
µg/kg	Laberca_17.2135.33	palm oil	Ergocornine	< LD	0.9	3				Ergocorninine	< LD	0.4	1.3				Ergocristine	< LD	0.4	1.3				Ergocristinine	< LD	0.25	0.9				Ergocryptine	< LD	0.45	1.4				Ergocryptinine	< LD	0.35	1.15				Ergometrine	< LD	1.1	3.6
µg/kg	Laberca_17.2242.13	palm oil	Ergocornine	< LD	0.9	3				Ergocorninine	< LD	0.4	1.3				Ergocristine	< LD	0.4	1.3				Ergocristinine	< LD	0.25	0.9				Ergocryptine	< LD	0.45	1.4				Ergocryptinine	< LD	0.35	1.15				Ergometrine	< LD	1.1	3.6
µg/kg	Laberca_17.2242.33	palm oil	Ergocornine	< LD	0.9	3				Ergocorninine	< LD	0.4	1.3				Ergocristine	< LD	0.4	1.3				Ergocristinine	< LD	0.25	0.9				Ergocryptine	< LD	0.45	1.4				Ergocryptinine	< LD	0.35	1.15				Ergometrine	< LD	1.1	3.6
µg/kg	Laberca_17.2019.19	pasta	Ergocornine	≥ LD et < LQ	0.9	3				Ergocorninine	≥ LD et < LQ	0.4	1.3				Ergocristine	VAL	0.4	1.3	5.01466	2.50733		Ergocristinine	VAL	0.25	0.9	3.01647	1.50823		Ergocryptine	VAL	0.45	1.4	1.50317	0.751585		Ergocryptinine	≥ LD et < LQ	0.35	1.15				Ergometrine	VAL	1.1	3.6	3.93403
µg/kg	Laberca_17.2135.22	pasta	Ergocornine	< LD	0.9	3				Ergocorninine	< LD	0.4	1.3				Ergocristine	< LD	0.4	1.3				Ergocristinine	< LD	0.25	0.9				Ergocryptine	< LD	0.45	1.4				Ergocryptinine	< LD	0.35	1.15				Ergometrine	< LD	1.1	3.6
µg/kg	Laberca_18.276-3	pasta	Ergocornine	< LD	0.9	3				Ergocorninine	< LD	0.4	1.3				Ergocristine	≥ LD et < LQ	0.4	1.3				Ergocristinine	< LD	0.25	0.9				Ergocryptine	< LD	0.45	1.4				Ergocryptinine	< LD	0.35	1.15				Ergometrine	< LD	1.1	3.6
µg/kg	Laberca_17.1916.8	peanuts	Ergocornine	< LD	0.9	3				Ergocorninine	< LD	0.4	1.3				Ergocristine	< LD	0.4	1.3				Ergocristinine	< LD	0.25	0.9				Ergocryptine	< LD	0.45	1.4				Ergocryptinine	< LD	0.35	1.15				Ergometrine	< LD	1.1	3.6
µg/kg	Laberca_17.1916.24	peanuts	Ergocornine	< LD	0.9	3				Ergocorninine	< LD	0.4	1.3				Ergocristine	< LD	0.4	1.3				Ergocristinine	< LD	0.25	0.9				Ergocryptine	< LD	0.45	1.4				Ergocryptinine	< LD	0.35	1.15				Ergometrine	< LD	1.1	3.6
µg/kg	Laberca_17.2019.9	peanuts	Ergocornine	< LD	0.9	3				Ergocorninine	< LD	0.4	1.3				Ergocristine	< LD	0.4	1.3				Ergocristinine	< LD	0.25	0.9				Ergocryptine	< LD	0.45	1.4				Ergocryptinine	< LD	0.35	1.15				Ergometrine	< LD	1.1	3.6
µg/kg	Laberca_17.2019.30	peanuts	Ergocornine	< LD	0.9	3				Ergocorninine	< LD	0.4	1.3				Ergocristine	< LD	0.4	1.3				Ergocristinine	< LD	0.25	0.9				Ergocryptine	< LD	0.45	1.4				Ergocryptinine	< LD	0.35	1.15				Ergometrine	< LD	1.1	3.6
µg/kg	Laberca_17.2242.9	peanuts	Ergocornine	< LD	0.9	3				Ergocorninine	< LD	0.4	1.3				Ergocristine	< LD	0.4	1.3				Ergocristinine	< LD	0.25	0.9				Ergocryptine	< LD	0.45	1.4				Ergocryptinine	< LD	0.35	1.15				Ergometrine	< LD	1.1	3.6
µg/kg	Laberca_18.276-24	peanuts	Ergocornine	< LD	0.9	3				Ergocorninine	< LD	0.4	1.3				Ergocristine	< LD	0.4	1.3				Ergocristinine	< LD	0.25	0.9				Ergocryptine	< LD	0.45	1.4				Ergocryptinine	< LD	0.35	1.15				Ergometrine	< LD	1.1	3.6
µg/kg	Laberca_18.276-30	peanuts	Ergocornine	< LD	0.9	3				Ergocorninine	< LD	0.4	1.3				Ergocristine	< LD	0.4	1.3				Ergocristinine	< LD	0.25	0.9				Ergocryptine	< LD	0.45	1.4				Ergocryptinine	< LD	0.35	1.15				Ergometrine	< LD	1.1	3.6
µg/kg	Laberca_18.276-40	peanuts	Ergocornine	< LD	0.9	3				Ergocorninine	< LD	0.4	1.3				Ergocristine	< LD	0.4	1.3				Ergocristinine	< LD	0.25	0.9				Ergocryptine	< LD	0.45	1.4				Ergocryptinine	< LD	0.35	1.15				Ergometrine	< LD	1.1	3.6
µg/kg	Laberca_18.276-49	peanuts	Ergocornine	< LD	0.9	3				Ergocorninine	< LD	0.4	1.3				Ergocristine	< LD	0.4	1.3				Ergocristinine	< LD	0.25	0.9				Ergocryptine	< LD	0.45	1.4				Ergocryptinine	< LD	0.35	1.15				Ergometrine	< LD	1.1	3.6
µg/kg	Laberca_18.276-66	peanuts	Ergocornine	< LD	0.9	3				Ergocorninine	< LD	0.4	1.3				Ergocristine	< LD	0.4	1.3				Ergocristinine	< LD	0.25	0.9				Ergocryptine	< LD	0.45	1.4				Ergocryptinine	< LD	0.35	1.15				Ergometrine	< LD	1.1	3.6
µg/kg	Laberca_17.2242.28	peas	Ergocornine	< LD	0.9	3				Ergocorninine	< LD	0.4	1.3				Ergocristine	< LD	0.4	1.3				Ergocristinine	< LD	0.25	0.9				Ergocryptine	< LD	0.45	1.4				Ergocryptinine	< LD	0.35	1.15				Ergometrine	< LD	1.1	3.6
µg/kg	Laberca_18.276-59	peas	Ergocornine	< LD	0.9	3				Ergocorninine	< LD	0.4	1.3				Ergocristine	< LD	0.4	1.3				Ergocristinine	< LD	0.25	0.9				Ergocryptine	< LD	0.45	1.4				Ergocryptinine	< LD	0.35	1.15				Ergometrine	< LD	1.1	3.6
µg/kg	Laberca_17.2135.3	poultry	Ergocornine	< LD	0.9	3				Ergocorninine	< LD	0.4	1.3				Ergocristine	< LD	0.4	1.3				Ergocristinine	< LD	0.25	0.9				Ergocryptine	< LD	0.45	1.4				Ergocryptinine	< LD	0.35	1.15				Ergometrine	< LD	1.1	3.6
µg/kg	Laberca_17.1916.12	poultry eggs	Ergocornine	< LD	0.9	3				Ergocorninine	< LD	0.4	1.3				Ergocristine	< LD	0.4	1.3				Ergocristinine	< LD	0.25	0.9				Ergocryptine	< LD	0.45	1.4				Ergocryptinine	< LD	0.35	1.15				Ergometrine	< LD	1.1	3.6
µg/kg	Laberca_17.2019.12	poultry eggs	Ergocornine	< LD	0.9	3				Ergocorninine	< LD	0.4	1.3				Ergocristine	< LD	0.4	1.3				Ergocristinine	< LD	0.25	0.9				Ergocryptine	< LD	0.45	1.4				Ergocryptinine	< LD	0.35	1.15				Ergometrine	< LD	1.1	3.6
µg/kg	Laberca_17.2135.29	poultry eggs	Ergocornine	< LD	0.9	3				Ergocorninine	< LD	0.4	1.3				Ergocristine	< LD	0.4	1.3				Ergocristinine	< LD	0.25	0.9				Ergocryptine	< LD	0.45	1.4				Ergocryptinine	< LD	0.35	1.15				Ergometrine	< LD	1.1	3.6
µg/kg	Laberca_17.2242.31	poultry eggs	Ergocornine	< LD	0.9	3				Ergocorninine	< LD	0.4	1.3				Ergocristine	< LD	0.4	1.3				Ergocristinine	< LD	0.25	0.9				Ergocryptine	< LD	0.45	1.4				Ergocryptinine	< LD	0.35	1.15				Ergometrine	< LD	1.1	3.6
µg/kg	Laberca_17.1916.1	rice	Ergocornine	< LD	0.9	3				Ergocorninine	< LD	0.4	1.3				Ergocristine	< LD	0.4	1.3				Ergocristinine	< LD	0.25	0.9				Ergocryptine	< LD	0.45	1.4				Ergocryptinine	< LD	0.35	1.15				Ergometrine	< LD	1.1	3.6
µg/kg	Laberca_17.1916.20	rice	Ergocornine	< LD	0.9	3				Ergocorninine	< LD	0.4	1.3				Ergocristine	< LD	0.4	1.3				Ergocristinine	< LD	0.25	0.9				Ergocryptine	< LD	0.45	1.4				Ergocryptinine	< LD	0.35	1.15				Ergometrine	< LD	1.1	3.6
µg/kg	Laberca_17.2019.1	rice	Ergocornine	< LD	0.9	3				Ergocorninine	< LD	0.4	1.3				Ergocristine	< LD	0.4	1.3				Ergocristinine	< LD	0.25	0.9				Ergocryptine	< LD	0.45	1.4				Ergocryptinine	< LD	0.35	1.15				Ergometrine	< LD	1.1	3.6
µg/kg	Laberca_17.2019.23	rice	Ergocornine	< LD	0.9	3				Ergocorninine	< LD	0.4	1.3				Ergocristine	< LD	0.4	1.3				Ergocristinine	< LD	0.25	0.9				Ergocryptine	< LD	0.45	1.4				Ergocryptinine	< LD	0.35	1.15				Ergometrine	< LD	1.1	3.6
µg/kg	Laberca_17.2135.7	rice	Ergocornine	< LD	0.9	3				Ergocorninine	< LD	0.4	1.3				Ergocristine	< LD	0.4	1.3				Ergocristinine	< LD	0.25	0.9				Ergocryptine	< LD	0.45	1.4				Ergocryptinine	< LD	0.35	1.15				Ergometrine	< LD	1.1	3.6
µg/kg	Laberca_17.2135.20	rice	Ergocornine	< LD	0.9	3				Ergocorninine	< LD	0.4	1.3				Ergocristine	< LD	0.4	1.3				Ergocristinine	< LD	0.25	0.9				Ergocryptine	< LD	0.45	1.4				Ergocryptinine	< LD	0.35	1.15				Ergometrine	< LD	1.1	3.6
µg/kg	Laberca_17.2242.4	rice	Ergocornine	< LD	0.9	3				Ergocorninine	< LD	0.4	1.3				Ergocristine	< LD	0.4	1.3				Ergocristinine	< LD	0.25	0.9				Ergocryptine	< LD	0.45	1.4				Ergocryptinine	< LD	0.35	1.15				Ergometrine	< LD	1.1	3.6
µg/kg	Laberca_17.2242.20	rice	Ergocornine	< LD	0.9	3				Ergocorninine	< LD	0.4	1.3				Ergocristine	< LD	0.4	1.3				Ergocristinine	< LD	0.25	0.9				Ergocryptine	< LD	0.45	1.4				Ergocryptinine	< LD	0.35	1.15				Ergometrine	< LD	1.1	3.6
µg/kg	Laberca_18.276-1	rice	Ergocornine	< LD	0.9	3				Ergocorninine	< LD	0.4	1.3				Ergocristine	< LD	0.4	1.3				Ergocristinine	< LD	0.25	0.9				Ergocryptine	< LD	0.45	1.4				Ergocryptinine	< LD	0.35	1.15				Ergometrine	< LD	1.1	3.6
µg/kg	Laberca_18.276-8	rice	Ergocornine	< LD	0.9	3				Ergocorninine	< LD	0.4	1.3				Ergocristine	< LD	0.4	1.3				Ergocristinine	< LD	0.25	0.9				Ergocryptine	< LD	0.45	1.4				Ergocryptinine	< LD	0.35	1.15				Ergometrine	< LD	1.1	3.6
µg/kg	Laberca_18.276-17	rice	Ergocornine	< LD	0.9	3				Ergocorninine	< LD	0.4	1.3				Ergocristine	< LD	0.4	1.3				Ergocristinine	< LD	0.25	0.9				Ergocryptine	< LD	0.45	1.4				Ergocryptinine	< LD	0.35	1.15				Ergometrine	< LD	1.1	3.6
µg/kg	Laberca_18.276-26	rice	Ergocornine	< LD	0.9	3				Ergocorninine	< LD	0.4	1.3				Ergocristine	< LD	0.4	1.3				Ergocristinine	< LD	0.25	0.9				Ergocryptine	< LD	0.45	1.4				Ergocryptinine	< LD	0.35	1.15				Ergometrine	< LD	1.1	3.6
µg/kg	Laberca_18.276-32	rice	Ergocornine	< LD	0.9	3				Ergocorninine	< LD	0.4	1.3				Ergocristine	< LD	0.4	1.3				Ergocristinine	< LD	0.25	0.9				Ergocryptine	< LD	0.45	1.4				Ergocryptinine	< LD	0.35	1.15				Ergometrine	< LD	1.1	3.6
µg/kg	Laberca_18.276-42	rice	Ergocornine	< LD	0.9	3				Ergocorninine	< LD	0.4	1.3				Ergocristine	< LD	0.4	1.3				Ergocristinine	< LD	0.25	0.9				Ergocryptine	< LD	0.45	1.4				Ergocryptinine	< LD	0.35	1.15				Ergometrine	< LD	1.1	3.6
µg/kg	Laberca_18.276-51	rice	Ergocornine	< LD	0.9	3				Ergocorninine	< LD	0.4	1.3				Ergocristine	< LD	0.4	1.3				Ergocristinine	< LD	0.25	0.9				Ergocryptine	< LD	0.45	1.4				Ergocryptinine	< LD	0.35	1.15				Ergometrine	< LD	1.1	3.6
µg/kg	Laberca_18.276-61	rice	Ergocornine	< LD	0.9	3				Ergocorninine	< LD	0.4	1.3				Ergocristine	< LD	0.4	1.3				Ergocristinine	< LD	0.25	0.9				Ergocryptine	< LD	0.45	1.4				Ergocryptinine	< LD	0.35	1.15				Ergometrine	< LD	1.1	3.6
µg/kg	Laberca_17.1916.13	smoked fish	Ergocornine	< LD	0.9	3				Ergocorninine	< LD	0.4	1.3				Ergocristine	< LD	0.4	1.3				Ergocristinine	< LD	0.25	0.9				Ergocryptine	< LD	0.45	1.4				Ergocryptinine	< LD	0.35	1.15				Ergometrine	< LD	1.1	3.6
µg/kg	Laberca_17.1916.27	smoked fish	Ergocornine	< LD	0.9	3				Ergocorninine	< LD	0.4	1.3				Ergocristine	< LD	0.4	1.3				Ergocristinine	< LD	0.25	0.9				Ergocryptine	< LD	0.45	1.4				Ergocryptinine	< LD	0.35	1.15				Ergometrine	< LD	1.1	3.6
µg/kg	Laberca_17.2019.13	smoked fish	Ergocornine	< LD	0.9	3				Ergocorninine	< LD	0.4	1.3				Ergocristine	< LD	0.4	1.3				Ergocristinine	< LD	0.25	0.9				Ergocryptine	< LD	0.45	1.4				Ergocryptinine	< LD	0.35	1.15				Ergometrine	< LD	1.1	3.6
µg/kg	Laberca_17.2019.33	smoked fish	Ergocornine	< LD	0.9	3				Ergocorninine	< LD	0.4	1.3				Ergocristine	< LD	0.4	1.3				Ergocristinine	< LD	0.25	0.9				Ergocryptine	< LD	0.45	1.4				Ergocryptinine	< LD	0.35	1.15				Ergometrine	< LD	1.1	3.6
µg/kg	Laberca_17.2135.17	smoked fish	Ergocornine	< LD	0.9	3				Ergocorninine	< LD	0.4	1.3				Ergocristine	< LD	0.4	1.3				Ergocristinine	< LD	0.25	0.9				Ergocryptine	< LD	0.45	1.4				Ergocryptinine	< LD	0.35	1.15				Ergometrine	< LD	1.1	3.6
µg/kg	Laberca_17.2135.30	smoked fish	Ergocornine	< LD	0.9	3				Ergocorninine	< LD	0.4	1.3				Ergocristine	< LD	0.4	1.3				Ergocristinine	< LD	0.25	0.9				Ergocryptine	< LD	0.45	1.4				Ergocryptinine	< LD	0.35	1.15				Ergometrine	< LD	1.1	3.6
µg/kg	Laberca_17.1916.22	Sorgho	Ergocornine	< LD	0.9	3				Ergocorninine	< LD	0.4	1.3				Ergocristine	< LD	0.4	1.3				Ergocristinine	< LD	0.25	0.9				Ergocryptine	< LD	0.45	1.4				Ergocryptinine	< LD	0.35	1.15				Ergometrine	< LD	1.1	3.6
µg/kg	Laberca_17.2019.4	Sorgho	Ergocornine	< LD	0.9	3				Ergocorninine	< LD	0.4	1.3				Ergocristine	< LD	0.4	1.3				Ergocristinine	< LD	0.25	0.9				Ergocryptine	< LD	0.45	1.4				Ergocryptinine	< LD	0.35	1.15				Ergometrine	< LD	1.1	3.6
µg/kg	Laberca_17.2019.25	Sorgho	Ergocornine	< LD	0.9	3				Ergocorninine	< LD	0.4	1.3				Ergocristine	< LD	0.4	1.3				Ergocristinine	< LD	0.25	0.9				Ergocryptine	< LD	0.45	1.4				Ergocryptinine	< LD	0.35	1.15				Ergometrine	< LD	1.1	3.6
µg/kg	Laberca_17.2135.9	Sorgho	Ergocornine	< LD	0.9	3				Ergocorninine	< LD	0.4	1.3				Ergocristine	< LD	0.4	1.3				Ergocristinine	< LD	0.25	0.9				Ergocryptine	< LD	0.45	1.4				Ergocryptinine	< LD	0.35	1.15				Ergometrine	< LD	1.1	3.6
µg/kg	Laberca_18.276-10	Sorgho	Ergocornine	< LD	0.9	3				Ergocorninine	< LD	0.4	1.3				Ergocristine	< LD	0.4	1.3				Ergocristinine	< LD	0.25	0.9				Ergocryptine	< LD	0.45	1.4				Ergocryptinine	< LD	0.35	1.15				Ergometrine	< LD	1.1	3.6
µg/kg	Laberca_18.276-28	Sorgho	Ergocornine	< LD	0.9	3				Ergocorninine	< LD	0.4	1.3				Ergocristine	< LD	0.4	1.3				Ergocristinine	< LD	0.25	0.9				Ergocryptine	< LD	0.45	1.4				Ergocryptinine	< LD	0.35	1.15				Ergometrine	< LD	1.1	3.6
µg/kg	Laberca_18.276-35	Sorgho	Ergocornine	< LD	0.9	3				Ergocorninine	< LD	0.4	1.3				Ergocristine	< LD	0.4	1.3				Ergocristinine	< LD	0.25	0.9				Ergocryptine	< LD	0.45	1.4				Ergocryptinine	< LD	0.35	1.15				Ergometrine	< LD	1.1	3.6
µg/kg	Laberca_18.276-44	Sorgho	Ergocornine	< LD	0.9	3				Ergocorninine	< LD	0.4	1.3				Ergocristine	< LD	0.4	1.3				Ergocristinine	< LD	0.25	0.9				Ergocryptine	< LD	0.45	1.4				Ergocryptinine	< LD	0.35	1.15				Ergometrine	< LD	1.1	3.6
µg/kg	Laberca_18.276-63	Sorgho	Ergocornine	< LD	0.9	3				Ergocorninine	< LD	0.4	1.3				Ergocristine	< LD	0.4	1.3				Ergocristinine	< LD	0.25	0.9				Ergocryptine	< LD	0.45	1.4				Ergocryptinine	< LD	0.35	1.15				Ergometrine	< LD	1.1	3.6
µg/kg	Laberca_17.2242.6	sorghum	Ergocornine	< LD	0.9	3				Ergocorninine	< LD	0.4	1.3				Ergocristine	< LD	0.4	1.3				Ergocristinine	< LD	0.25	0.9				Ergocryptine	< LD	0.45	1.4				Ergocryptinine	< LD	0.35	1.15				Ergometrine	< LD	1.1	3.6
µg/kg	Laberca_17.1916.19	sugar	Ergocornine	< LD	0.9	3				Ergocorninine	< LD	0.4	1.3				Ergocristine	< LD	0.4	1.3				Ergocristinine	< LD	0.25	0.9				Ergocryptine	< LD	0.45	1.4				Ergocryptinine	< LD	0.35	1.15				Ergometrine	< LD	1.1	3.6
µg/kg	Laberca_17.1916.30	sugar	Ergocornine	< LD	0.9	3				Ergocorninine	< LD	0.4	1.3				Ergocristine	< LD	0.4	1.3				Ergocristinine	< LD	0.25	0.9				Ergocryptine	< LD	0.45	1.4				Ergocryptinine	< LD	0.35	1.15				Ergometrine	< LD	1.1	3.6
µg/kg	Laberca_17.2019.18	sugar	Ergocornine	< LD	0.9	3				Ergocorninine	< LD	0.4	1.3				Ergocristine	< LD	0.4	1.3				Ergocristinine	< LD	0.25	0.9				Ergocryptine	< LD	0.45	1.4				Ergocryptinine	< LD	0.35	1.15				Ergometrine	< LD	1.1	3.6
µg/kg	Laberca_17.2019.34	sugar	Ergocornine	< LD	0.9	3				Ergocorninine	< LD	0.4	1.3				Ergocristine	< LD	0.4	1.3				Ergocristinine	< LD	0.25	0.9				Ergocryptine	< LD	0.45	1.4				Ergocryptinine	< LD	0.35	1.15				Ergometrine	< LD	1.1	3.6
µg/kg	Laberca_17.2135.6	sugar	Ergocornine	< LD	0.9	3				Ergocorninine	< LD	0.4	1.3				Ergocristine	< LD	0.4	1.3				Ergocristinine	< LD	0.25	0.9				Ergocryptine	< LD	0.45	1.4				Ergocryptinine	< LD	0.35	1.15				Ergometrine	< LD	1.1	3.6
µg/kg	Laberca_17.2242.17	sugar	Ergocornine	< LD	0.9	3				Ergocorninine	< LD	0.4	1.3				Ergocristine	< LD	0.4	1.3				Ergocristinine	< LD	0.25	0.9				Ergocryptine	< LD	0.45	1.4				Ergocryptinine	< LD	0.35	1.15				Ergometrine	< LD	1.1	3.6
µg/kg	Laberca_17.2242.37	sugar	Ergocornine	< LD	0.9	3				Ergocorninine	< LD	0.4	1.3				Ergocristine	< LD	0.4	1.3				Ergocristinine	< LD	0.25	0.9				Ergocryptine	< LD	0.45	1.4				Ergocryptinine	< LD	0.35	1.15				Ergometrine	< LD	1.1	3.6
µg/kg	Laberca_17.1916.17	traditional fermented drink	Ergocornine	< LD	0.9	3				Ergocorninine	< LD	0.4	1.3				Ergocristine	< LD	0.4	1.3				Ergocristinine	< LD	0.25	0.9				Ergocryptine	< LD	0.45	1.4				Ergocryptinine	< LD	0.35	1.15				Ergometrine	< LD	1.1	3.6
µg/kg	Laberca_17.1916.29	traditional fermented drink	Ergocornine	< LD	0.9	3				Ergocorninine	< LD	0.4	1.3				Ergocristine	< LD	0.4	1.3				Ergocristinine	< LD	0.25	0.9				Ergocryptine	< LD	0.45	1.4				Ergocryptinine	< LD	0.35	1.15				Ergometrine	< LD	1.1	3.6
µg/kg	Laberca_17.2242.16	traditional fermented drink	Ergocornine	< LD	0.9	3				Ergocorninine	< LD	0.4	1.3				Ergocristine	< LD	0.4	1.3				Ergocristinine	< LD	0.25	0.9				Ergocryptine	< LD	0.45	1.4				Ergocryptinine	< LD	0.35	1.15				Ergometrine	< LD	1.1	3.6
µg/kg	Laberca_17.2242.35	traditional fermented drink	Ergocornine	< LD	0.9	3				Ergocorninine	< LD	0.4	1.3				Ergocristine	< LD	0.4	1.3				Ergocristinine	< LD	0.25	0.9				Ergocryptine	< LD	0.45	1.4				Ergocryptinine	< LD	0.35	1.15				Ergometrine	< LD	1.1	3.6
µg/kg	Laberca_17.2135.19	traditional soft drink	Ergocornine	< LD	0.9	3				Ergocorninine	< LD	0.4	1.3				Ergocristine	< LD	0.4	1.3				Ergocristinine	< LD	0.25	0.9				Ergocryptine	< LD	0.45	1.4				Ergocryptinine	< LD	0.35	1.15				Ergometrine	< LD	1.1	3.6
µg/kg	Laberca_17.2135.35	traditional soft drink	Ergocornine	< LD	0.9	3				Ergocorninine	< LD	0.4	1.3				Ergocristine	< LD	0.4	1.3				Ergocristinine	< LD	0.25	0.9				Ergocryptine	< LD	0.45	1.4				Ergocryptinine	< LD	0.35	1.15				Ergometrine	< LD	1.1	3.6
µg/kg	Laberca_17.2242.15	traditional soft drink	Ergocornine	< LD	0.9	3				Ergocorninine	< LD	0.4	1.3				Ergocristine	< LD	0.4	1.3				Ergocristinine	< LD	0.25	0.9				Ergocryptine	< LD	0.45	1.4				Ergocryptinine	< LD	0.35	1.15				Ergometrine	< LD	1.1	3.6
µg/kg	Laberca_17.1916.3	wheat/bread	Ergocornine	≥ LD et < LQ	0.9	3				Ergocorninine	≥ LD et < LQ	0.4	1.3				Ergocristine	VAL	0.4	1.3	10.746	5.37299		Ergocristinine	VAL	0.25	0.9	3.71521	1.8576		Ergocryptine	VAL	0.45	1.4	4.77743	2.38872		Ergocryptinine	≥ LD et < LQ	0.35	1.15				Ergometrine	VAL	1.1	3.6	12.9371
µg/kg	Laberca_17.2019.3	wheat/bread	Ergocornine	< LD	0.9	3				Ergocorninine	< LD	0.4	1.3				Ergocristine	< LD	0.4	1.3				Ergocristinine	< LD	0.25	0.9				Ergocryptine	< LD	0.45	1.4				Ergocryptinine	< LD	0.35	1.15				Ergometrine	< LD	1.1	3.6
µg/kg	Laberca_17.2242.22	wheat/bread	Ergocornine	VAL	0.9	3	5.3219	2.66095		Ergocorninine	VAL	0.4	1.3	3.21562	1.60781		Ergocristine	VAL	0.4	1.3	36.9139	18.4569		Ergocristinine	VAL	0.25	0.9	11.3664	5.6832		Ergocryptine	VAL	0.45	1.4	13.9562	6.97811		Ergocryptinine	6.46373	0.35	1.15	6.46373	3.23187		Ergometrine	VAL	1.1	3.6	27.3901
µg/kg	Laberca_18.276-19	wheat/bread	Ergocornine	< LD	0.9	3				Ergocorninine	< LD	0.4	1.3				Ergocristine	VAL	0.4	1.3	6.66926	3.33463		Ergocristinine	VAL	0.25	0.9	2.34722	1.17361		Ergocryptine	VAL	0.45	1.4	1.54057	0.770285		Ergocryptinine	≥ LD et < LQ	0.35	1.15				Ergometrine	≥ LD et < LQ	1.1	3.6
µg/kg	Laberca_18.276-34	wheat/bread	Ergocornine	< LD	0.9	3				Ergocorninine	≥ LD et < LQ	0.4	1.3				Ergocristine	VAL	0.4	1.3	5.9012	2.9506		Ergocristinine	VAL	0.25	0.9	2.18877	1.09439		Ergocryptine	VAL	0.45	1.4	2.09294	1.04647		Ergocryptinine	≥ LD et < LQ	0.35	1.15				Ergometrine	VAL	1.1	3.6	5.83821
µg/kg	Laberca_18.276-53	wheat/bread	Ergocornine	≥ LD et < LQ	0.9	3				Ergocorninine	≥ LD et < LQ	0.4	1.3				Ergocristine	VAL	0.4	1.3	13.5429	6.77144		Ergocristinine	VAL	0.25	0.9	2.92822	1.46411		Ergocryptine	VAL	0.45	1.4	4.48362	2.24181		Ergocryptinine	1.72963	0.35	1.15	1.72963	0.864814		Ergometrine	VAL	1.1	3.6	3.81585
µg/kg	Laberca_17.2242.26	yam dry	Ergocornine	< LD	0.9	3				Ergocorninine	< LD	0.4	1.3				Ergocristine	< LD	0.4	1.3				Ergocristinine	< LD	0.25	0.9				Ergocryptine	< LD	0.45	1.4				Ergocryptinine	< LD	0.35	1.15				Ergometrine	< LD	1.1	3.6
µg/kg	Laberca_18.276-57	yam dry	Ergocornine	< LD	0.9	3				Ergocorninine	< LD	0.4	1.3				Ergocristine	< LD	0.4	1.3				Ergocristinine	< LD	0.25	0.9				Ergocryptine	< LD	0.45	1.4				Ergocryptinine	< LD	0.35	1.15				Ergometrine	< LD	1.1	3.6
µg/kg	Laberca_17.1916.6	yam fresh	Ergocornine	< LD	0.9	3				Ergocorninine	< LD	0.4	1.3				Ergocristine	< LD	0.4	1.3				Ergocristinine	< LD	0.25	0.9				Ergocryptine	< LD	0.45	1.4				Ergocryptinine	< LD	0.35	1.15				Ergometrine	< LD	1.1	3.6
µg/kg	Laberca_17.2019.7	yam fresh	Ergocornine	< LD	0.9	3				Ergocorninine	< LD	0.4	1.3				Ergocristine	< LD	0.4	1.3				Ergocristinine	< LD	0.25	0.9				Ergocryptine	< LD	0.45	1.4				Ergocryptinine	< LD	0.35	1.15				Ergometrine	< LD	1.1	3.6
µg/kg	Laberca_17.2135.13	yam fresh	Ergocornine	< LD	0.9	3				Ergocorninine	< LD	0.4	1.3				Ergocristine	< LD	0.4	1.3				Ergocristinine	< LD	0.25	0.9				Ergocryptine	< LD	0.45	1.4				Ergocryptinine	< LD	0.35	1.15				Ergometrine	< LD	1.1	3.6
µg/kg	Laberca_17.2135.24	yam fresh	Ergocornine	< LD	0.9	3				Ergocorninine	< LD	0.4	1.3				Ergocristine	< LD	0.4	1.3				Ergocristinine	< LD	0.25	0.9				Ergocryptine	< LD	0.45	1.4				Ergocryptinine	< LD	0.35	1.15				Ergometrine	< LD	1.1	3.6
µg/kg	Laberca_17.2242.25	yam fresh	Ergocornine	< LD	0.9	3				Ergocorninine	< LD	0.4	1.3				Ergocristine	< LD	0.4	1.3				Ergocristinine	< LD	0.25	0.9				Ergocryptine	< LD	0.45	1.4				Ergocryptinine	< LD	0.35	1.15				Ergometrine	< LD	1.1	3.6
µg/kg	Laberca_18.276-5	yam fresh	Ergocornine	< LD	0.9	3				Ergocorninine	< LD	0.4	1.3				Ergocristine	< LD	0.4	1.3				Ergocristinine	< LD	0.25	0.9				Ergocryptine	< LD	0.45	1.4				Ergocryptinine	< LD	0.35	1.15				Ergometrine	< LD	1.1	3.6
µg/kg	Laberca_18.276-14	yam fresh	Ergocornine	< LD	0.9	3				Ergocorninine	< LD	0.4	1.3				Ergocristine	< LD	0.4	1.3				Ergocristinine	< LD	0.25	0.9				Ergocryptine	< LD	0.45	1.4				Ergocryptinine	< LD	0.35	1.15				Ergometrine	< LD	1.1	3.6
µg/kg	Laberca_18.276-22	yam fresh	Ergocornine	< LD	0.9	3				Ergocorninine	< LD	0.4	1.3				Ergocristine	< LD	0.4	1.3				Ergocristinine	< LD	0.25	0.9				Ergocryptine	< LD	0.45	1.4				Ergocryptinine	< LD	0.35	1.15				Ergometrine	< LD	1.1	3.6
µg/kg	Laberca_18.276-38	yam fresh	Ergocornine	< LD	0.9	3				Ergocorninine	< LD	0.4	1.3				Ergocristine	< LD	0.4	1.3				Ergocristinine	< LD	0.25	0.9				Ergocryptine	< LD	0.45	1.4				Ergocryptinine	< LD	0.35	1.15				Ergometrine	< LD	1.1	3.6
µg/kg	Laberca_18.276-56	yam fresh	Ergocornine	< LD	0.9	3				Ergocorninine	< LD	0.4	1.3				Ergocristine	< LD	0.4	1.3				Ergocristinine	< LD	0.25	0.9				Ergocryptine	< LD	0.45	1.4				Ergocryptinine	< LD	0.35	1.15				Ergometrine	< LD	1.1	3.6
[truncated: 51 more columns]

## Sheet: sterigmatocystins
			ground nut oil, vegetable oil, peanuts, maize , rice														groundnut oil, maize, palm oil, peanuts							groundnut oil, maize, palm oil, peanuts, beans														groundnut oil, maize, palm oil, peanuts, beans, rice, sorghum, smoked fish
Unit	Code échantillon	Item alimentaire	Substance	Type de résultat	LD (µg/kg)	LQ (µg/kg)	Concentration	Incertitude (+/-)	blc (mg/kg)	Substance	Type de résultat	LD (µg/kg)	LQ (mg/kg)	Concentration	Incertitude (+/-)	blc (mg/kg)	Substance	Type de résultat	LD (µg/kg)	LQ (µg/kg)	Concentration	Incertitude (+/-)	blc (mg/kg)	Substance	Type de résultat	LD (µg/kg)	LQ (µg/kg)	Concentration	Incertitude (+/-)	blc (mg/kg)	Substance	Type de résultat	LD (µg/kg)	LQ (µg/kg)	Concentration	Incertitude (+/-)	blc (mg/kg)	Substance	Type de résultat	LD (µg/kg)	LQ (µg/kg)	Concentration	Incertitude (+/-)	blc (mg/kg)	Substance	Type de résultat	LD (µg/kg)	LQ (µg/kg)	Concentration
µg/kg	Laberca_17.1916.7	beans	Sterigmatocystin	< LD	0.075	0.25				O-Methylsterigmatocystin	< LD	0.07	0.23				Versicolorin A	< LD	0.05	0.16				Versicolorin C	< LD	0.05	0.16				Averantin	< LD	0.026	0.088				Averufin	< LD	0.021	0.069				Nidurufin	< LD	0.05	0.16
µg/kg	Laberca_17.1916.23	beans	Sterigmatocystin	< LD	0.075	0.25				O-Methylsterigmatocystin	< LD	0.07	0.23				Versicolorin A	< LD	0.05	0.16				Versicolorin C	< LD	0.05	0.16				Averantin	< LD	0.026	0.088				Averufin	< LD	0.021	0.069				Nidurufin	< LD	0.05	0.16
µg/kg	Laberca_17.2019.8	beans	Sterigmatocystin	< LD	0.075	0.25				O-Methylsterigmatocystin	< LD	0.07	0.23				Versicolorin A	< LD	0.05	0.16				Versicolorin C	< LD	0.05	0.16				Averantin	< LD	0.026	0.088				Averufin	< LD	0.021	0.069				Nidurufin	< LD	0.05	0.16
µg/kg	Laberca_17.2019.29	beans	Sterigmatocystin	< LD	0.075	0.25				O-Methylsterigmatocystin	< LD	0.07	0.23				Versicolorin A	< LD	0.05	0.16				Versicolorin C	< LD	0.05	0.16				Averantin	< LD	0.026	0.088				Averufin	< LD	0.021	0.069				Nidurufin	< LD	0.05	0.16
µg/kg	Laberca_17.2135.14	beans	Sterigmatocystin	< LD	0.075	0.25				O-Methylsterigmatocystin	< LD	0.07	0.23				Versicolorin A	< LD	0.05	0.16				Versicolorin C	< LD	0.05	0.16				Averantin	< LD	0.026	0.088				Averufin	< LD	0.021	0.069				Nidurufin	< LD	0.05	0.16
µg/kg	Laberca_17.2135.25	beans	Sterigmatocystin	< LD	0.075	0.25				O-Methylsterigmatocystin	< LD	0.07	0.23				Versicolorin A	< LD	0.05	0.16				Versicolorin C	< LD	0.05	0.16				Averantin	< LD	0.026	0.088				Averufin	< LD	0.021	0.069				Nidurufin	< LD	0.05	0.16
µg/kg	Laberca_17.2242.8	beans	Sterigmatocystin	< LD	0.075	0.25				O-Methylsterigmatocystin	< LD	0.07	0.23				Versicolorin A	< LD	0.05	0.16				Versicolorin C	< LD	0.05	0.16				Averantin	< LD	0.026	0.088				Averufin	< LD	0.021	0.069				Nidurufin	< LD	0.05	0.16
µg/kg	Laberca_17.2242.27	beans	Sterigmatocystin	< LD	0.075	0.25				O-Methylsterigmatocystin	< LD	0.07	0.23				Versicolorin A	< LD	0.05	0.16				Versicolorin C	< LD	0.05	0.16				Averantin	< LD	0.026	0.088				Averufin	< LD	0.021	0.069				Nidurufin	< LD	0.05	0.16
µg/kg	Laberca_18.276-6	beans	Sterigmatocystin	< LD	0.075	0.25				O-Methylsterigmatocystin	VAL	0.07	0.23	1.46187	0.730935		Versicolorin A	VAL	0.05	0.16	1.07783	0.538917		Versicolorin C	VAL	0.05	0.16	10.6423	5.32115		Averantin	< LD	0.026	0.088				Averufin	3.18872	0.021	0.069	3.18872	1.59436		Nidurufin	< LD	0.05	0.16
µg/kg	Laberca_18.276-15	beans	Sterigmatocystin	< LD	0.075	0.25				O-Methylsterigmatocystin	< LD	0.07	0.23				Versicolorin A	< LD	0.05	0.16				Versicolorin C	< LD	0.05	0.16				Averantin	< LD	0.026	0.088				Averufin	< LD	0.021	0.069				Nidurufin	< LD	0.05	0.16
µg/kg	Laberca_18.276-23	beans	Sterigmatocystin	< LD	0.075	0.25				O-Methylsterigmatocystin	< LD	0.07	0.23				Versicolorin A	< LD	0.05	0.16				Versicolorin C	VAL	0.05	0.16	2.38651	1.19325		Averantin	< LD	0.026	0.088				Averufin	0.725848	0.021	0.069	0.725848	0.362924		Nidurufin	< LD	0.05	0.16
µg/kg	Laberca_18.276-29	beans	Sterigmatocystin	< LD	0.075	0.25				O-Methylsterigmatocystin	< LD	0.07	0.23				Versicolorin A	< LD	0.05	0.16				Versicolorin C	< LD	0.05	0.16				Averantin	< LD	0.026	0.088				Averufin	< LD	0.021	0.069				Nidurufin	< LD	0.05	0.16
µg/kg	Laberca_18.276-39	beans	Sterigmatocystin	< LD	0.075	0.25				O-Methylsterigmatocystin	< LD	0.07	0.23				Versicolorin A	< LD	0.05	0.16				Versicolorin C	< LD	0.05	0.16				Averantin	< LD	0.026	0.088				Averufin	< LD	0.021	0.069				Nidurufin	< LD	0.05	0.16
µg/kg	Laberca_18.276-48	beans	Sterigmatocystin	< LD	0.075	0.25				O-Methylsterigmatocystin	< LD	0.07	0.23				Versicolorin A	< LD	0.05	0.16				Versicolorin C	< LD	0.05	0.16				Averantin	< LD	0.026	0.088				Averufin	< LD	0.021	0.069				Nidurufin	< LD	0.05	0.16
µg/kg	Laberca_18.276-58	beans	Sterigmatocystin	< LD	0.075	0.25				O-Methylsterigmatocystin	< LD	0.07	0.23				Versicolorin A	< LD	0.05	0.16				Versicolorin C	< LD	0.05	0.16				Averantin	< LD	0.026	0.088				Averufin	< LD	0.021	0.069				Nidurufin	< LD	0.05	0.16
µg/kg	Laberca_18.276-65	beans	Sterigmatocystin	< LD	0.075	0.25				O-Methylsterigmatocystin	< LD	0.07	0.23				Versicolorin A	< LD	0.05	0.16				Versicolorin C	< LD	0.05	0.16				Averantin	< LD	0.026	0.088				Averufin	< LD	0.021	0.069				Nidurufin	< LD	0.05	0.16
µg/kg	Laberca_17.1916.11	beef	Sterigmatocystin	< LD	0.075	0.25				O-Methylsterigmatocystin	< LD	0.07	0.23				Versicolorin A	< LD	0.05	0.16				Versicolorin C	< LD	0.05	0.16				Averantin	< LD	0.026	0.088				Averufin	< LD	0.021	0.069				Nidurufin	< LD	0.05	0.16
µg/kg	Laberca_17.1916.26	beef	Sterigmatocystin	< LD	0.075	0.25				O-Methylsterigmatocystin	< LD	0.07	0.23				Versicolorin A	< LD	0.05	0.16				Versicolorin C	< LD	0.05	0.16				Averantin	< LD	0.026	0.088				Averufin	< LD	0.021	0.069				Nidurufin	< LD	0.05	0.16
µg/kg	Laberca_17.2019.11	beef	Sterigmatocystin	< LD	0.075	0.25				O-Methylsterigmatocystin	< LD	0.07	0.23				Versicolorin A	< LD	0.05	0.16				Versicolorin C	< LD	0.05	0.16				Averantin	< LD	0.026	0.088				Averufin	< LD	0.021	0.069				Nidurufin	< LD	0.05	0.16
µg/kg	Laberca_17.2135.16	beef	Sterigmatocystin	< LD	0.075	0.25				O-Methylsterigmatocystin	< LD	0.07	0.23				Versicolorin A	< LD	0.05	0.16				Versicolorin C	< LD	0.05	0.16				Averantin	< LD	0.026	0.088				Averufin	< LD	0.021	0.069				Nidurufin	< LD	0.05	0.16
µg/kg	Laberca_17.2135.28	beef	Sterigmatocystin	< LD	0.075	0.25				O-Methylsterigmatocystin	< LD	0.07	0.23				Versicolorin A	< LD	0.05	0.16				Versicolorin C	< LD	0.05	0.16				Averantin	< LD	0.026	0.088				Averufin	< LD	0.021	0.069				Nidurufin	< LD	0.05	0.16
µg/kg	Laberca_17.2242.12	beef	Sterigmatocystin	< LD	0.075	0.25				O-Methylsterigmatocystin	< LD	0.07	0.23				Versicolorin A	< LD	0.05	0.16				Versicolorin C	< LD	0.05	0.16				Averantin	< LD	0.026	0.088				Averufin	< LD	0.021	0.069				Nidurufin	< LD	0.05	0.16
µg/kg	Laberca_17.2242.30	beef	Sterigmatocystin	< LD	0.075	0.25				O-Methylsterigmatocystin	< LD	0.07	0.23				Versicolorin A	< LD	0.05	0.16				Versicolorin C	< LD	0.05	0.16				Averantin	< LD	0.026	0.088				Averufin	< LD	0.021	0.069				Nidurufin	< LD	0.05	0.16
µg/kg	Laberca_17.1916.31	broth/bouillon cube	Sterigmatocystin	< LD	0.075	0.25				O-Methylsterigmatocystin	< LD	0.07	0.23				Versicolorin A	< LD	0.05	0.16				Versicolorin C	< LD	0.05	0.16				Averantin	< LD	0.026	0.088				Averufin	< LD	0.021	0.069				Nidurufin	< LD	0.05	0.16
µg/kg	Laberca_17.2242.18	broth/bouillon cube	Sterigmatocystin	< LD	0.075	0.25				O-Methylsterigmatocystin	< LD	0.07	0.23				Versicolorin A	< LD	0.05	0.16				Versicolorin C	< LD	0.05	0.16				Averantin	< LD	0.026	0.088				Averufin	< LD	0.021	0.069				Nidurufin	< LD	0.05	0.16
µg/kg	Laberca_17.2242.38	broth/bouillon cube	Sterigmatocystin	< LD	0.075	0.25				O-Methylsterigmatocystin	< LD	0.07	0.23				Versicolorin A	< LD	0.05	0.16				Versicolorin C	< LD	0.05	0.16				Averantin	< LD	0.026	0.088				Averufin	< LD	0.021	0.069				Nidurufin	< LD	0.05	0.16
µg/kg	Laberca_17.2019.20	cashew nut	Sterigmatocystin	< LD	0.075	0.25				O-Methylsterigmatocystin	< LD	0.07	0.23				Versicolorin A	< LD	0.05	0.16				Versicolorin C	< LD	0.05	0.16				Averantin	< LD	0.026	0.088				Averufin	< LD	0.021	0.069				Nidurufin	< LD	0.05	0.16
µg/kg	Laberca_17.2135.1	cashew nut	Sterigmatocystin	< LD	0.075	0.25				O-Methylsterigmatocystin	< LD	0.07	0.23				Versicolorin A	< LD	0.05	0.16				Versicolorin C	< LD	0.05	0.16				Averantin	< LD	0.026	0.088				Averufin	< LD	0.021	0.069				Nidurufin	< LD	0.05	0.16
µg/kg	Laberca_17.2242.1	cashew nut	Sterigmatocystin	< LD	0.075	0.25				O-Methylsterigmatocystin	< LD	0.07	0.23				Versicolorin A	< LD	0.05	0.16				Versicolorin C	< LD	0.05	0.16				Averantin	< LD	0.026	0.088				Averufin	< LD	0.021	0.069				Nidurufin	< LD	0.05	0.16
µg/kg	Laberca_17.1916.5	cassava dry	Sterigmatocystin	< LD	0.075	0.25				O-Methylsterigmatocystin	< LD	0.07	0.23				Versicolorin A	< LD	0.05	0.16				Versicolorin C	< LD	0.05	0.16				Averantin	< LD	0.026	0.088				Averufin	< LD	0.021	0.069				Nidurufin	< LD	0.05	0.16
µg/kg	Laberca_17.2019.6	cassava dry	Sterigmatocystin	< LD	0.075	0.25				O-Methylsterigmatocystin	< LD	0.07	0.23				Versicolorin A	< LD	0.05	0.16				Versicolorin C	< LD	0.05	0.16				Averantin	< LD	0.026	0.088				Averufin	≥ LD et < LQ	0.021	0.069				Nidurufin	< LD	0.05	0.16
µg/kg	Laberca_17.2019.28	cassava dry	Sterigmatocystin	≥ LD et < LQ	0.075	0.25				O-Methylsterigmatocystin	< LD	0.07	0.23				Versicolorin A	< LD	0.05	0.16				Versicolorin C	< LD	0.05	0.16				Averantin	< LD	0.026	0.088				Averufin	< LD	0.021	0.069				Nidurufin	< LD	0.05	0.16
µg/kg	Laberca_17.2135.12	cassava dry	Sterigmatocystin	< LD	0.075	0.25				O-Methylsterigmatocystin	< LD	0.07	0.23				Versicolorin A	< LD	0.05	0.16				Versicolorin C	< LD	0.05	0.16				Averantin	< LD	0.026	0.088				Averufin	0.117826	0.021	0.069	0.117826	0.0589131		Nidurufin	< LD	0.05	0.16
µg/kg	Laberca_17.2135.23	cassava dry	Sterigmatocystin	< LD	0.075	0.25				O-Methylsterigmatocystin	< LD	0.07	0.23				Versicolorin A	< LD	0.05	0.16				Versicolorin C	< LD	0.05	0.16				Averantin	< LD	0.026	0.088				Averufin	< LD	0.021	0.069				Nidurufin	< LD	0.05	0.16
µg/kg	Laberca_17.2242.24	cassava dry	Sterigmatocystin	< LD	0.075	0.25				O-Methylsterigmatocystin	< LD	0.07	0.23				Versicolorin A	< LD	0.05	0.16				Versicolorin C	< LD	0.05	0.16				Averantin	< LD	0.026	0.088				Averufin	< LD	0.021	0.069				Nidurufin	< LD	0.05	0.16
µg/kg	Laberca_18.276-4	cassava dry	Sterigmatocystin	< LD	0.075	0.25				O-Methylsterigmatocystin	< LD	0.07	0.23				Versicolorin A	< LD	0.05	0.16				Versicolorin C	< LD	0.05	0.16				Averantin	< LD	0.026	0.088				Averufin	< LD	0.021	0.069				Nidurufin	< LD	0.05	0.16
µg/kg	Laberca_18.276-13	cassava dry	Sterigmatocystin	< LD	0.075	0.25				O-Methylsterigmatocystin	< LD	0.07	0.23				Versicolorin A	< LD	0.05	0.16				Versicolorin C	< LD	0.05	0.16				Averantin	< LD	0.026	0.088				Averufin	< LD	0.021	0.069				Nidurufin	< LD	0.05	0.16
µg/kg	Laberca_18.276-21	cassava dry	Sterigmatocystin	< LD	0.075	0.25				O-Methylsterigmatocystin	< LD	0.07	0.23				Versicolorin A	< LD	0.05	0.16				Versicolorin C	< LD	0.05	0.16				Averantin	< LD	0.026	0.088				Averufin	< LD	0.021	0.069				Nidurufin	< LD	0.05	0.16
µg/kg	Laberca_18.276-37	cassava dry	Sterigmatocystin	VAL	0.075	0.25	0.343541	0.17177		O-Methylsterigmatocystin	< LD	0.07	0.23				Versicolorin A	< LD	0.05	0.16				Versicolorin C	< LD	0.05	0.16				Averantin	< LD	0.026	0.088				Averufin	0.497167	0.021	0.069	0.497167	0.248583		Nidurufin	< LD	0.05	0.16
µg/kg	Laberca_18.276-47	cassava dry	Sterigmatocystin	< LD	0.075	0.25				O-Methylsterigmatocystin	< LD	0.07	0.23				Versicolorin A	< LD	0.05	0.16				Versicolorin C	< LD	0.05	0.16				Averantin	< LD	0.026	0.088				Averufin	0.412092	0.021	0.069	0.412092	0.206046		Nidurufin	< LD	0.05	0.16
µg/kg	Laberca_18.276-55	cassava dry	Sterigmatocystin	< LD	0.075	0.25				O-Methylsterigmatocystin	< LD	0.07	0.23				Versicolorin A	< LD	0.05	0.16				Versicolorin C	< LD	0.05	0.16				Averantin	< LD	0.026	0.088				Averufin	< LD	0.021	0.069				Nidurufin	< LD	0.05	0.16
µg/kg	Laberca_17.1916.4	cassava fresh	Sterigmatocystin	< LD	0.075	0.25				O-Methylsterigmatocystin	< LD	0.07	0.23				Versicolorin A	< LD	0.05	0.16				Versicolorin C	< LD	0.05	0.16				Averantin	< LD	0.026	0.088				Averufin	< LD	0.021	0.069				Nidurufin	< LD	0.05	0.16
µg/kg	Laberca_17.2019.27	cassava fresh	Sterigmatocystin	< LD	0.075	0.25				O-Methylsterigmatocystin	< LD	0.07	0.23				Versicolorin A	< LD	0.05	0.16				Versicolorin C	< LD	0.05	0.16				Averantin	< LD	0.026	0.088				Averufin	< LD	0.021	0.069				Nidurufin	< LD	0.05	0.16
µg/kg	Laberca_17.2135.11	cassava fresh	Sterigmatocystin	< LD	0.075	0.25				O-Methylsterigmatocystin	< LD	0.07	0.23				Versicolorin A	< LD	0.05	0.16				Versicolorin C	< LD	0.05	0.16				Averantin	< LD	0.026	0.088				Averufin	< LD	0.021	0.069				Nidurufin	< LD	0.05	0.16
µg/kg	Laberca_17.2242.23	cassava fresh	Sterigmatocystin	< LD	0.075	0.25				O-Methylsterigmatocystin	< LD	0.07	0.23				Versicolorin A	< LD	0.05	0.16				Versicolorin C	< LD	0.05	0.16				Averantin	< LD	0.026	0.088				Averufin	< LD	0.021	0.069				Nidurufin	< LD	0.05	0.16
µg/kg	Laberca_18.276-12	cassava fresh	Sterigmatocystin	< LD	0.075	0.25				O-Methylsterigmatocystin	< LD	0.07	0.23				Versicolorin A	< LD	0.05	0.16				Versicolorin C	< LD	0.05	0.16				Averantin	< LD	0.026	0.088				Averufin	< LD	0.021	0.069				Nidurufin	< LD	0.05	0.16
µg/kg	Laberca_18.276-20	cassava fresh	Sterigmatocystin	< LD	0.075	0.25				O-Methylsterigmatocystin	< LD	0.07	0.23				Versicolorin A	< LD	0.05	0.16				Versicolorin C	< LD	0.05	0.16				Averantin	< LD	0.026	0.088				Averufin	< LD	0.021	0.069				Nidurufin	< LD	0.05	0.16
µg/kg	Laberca_18.276-46	cassava fresh	Sterigmatocystin	< LD	0.075	0.25				O-Methylsterigmatocystin	< LD	0.07	0.23				Versicolorin A	< LD	0.05	0.16				Versicolorin C	< LD	0.05	0.16				Averantin	< LD	0.026	0.088				Averufin	< LD	0.021	0.069				Nidurufin	< LD	0.05	0.16
µg/kg	Laberca_18.276-54	cassava fresh	Sterigmatocystin	< LD	0.075	0.25				O-Methylsterigmatocystin	< LD	0.07	0.23				Versicolorin A	< LD	0.05	0.16				Versicolorin C	< LD	0.05	0.16				Averantin	< LD	0.026	0.088				Averufin	< LD	0.021	0.069				Nidurufin	< LD	0.05	0.16
µg/kg	Laberca_17.2135.37	chili/peper	Sterigmatocystin	< LD	0.075	0.25				O-Methylsterigmatocystin	< LD	0.07	0.23				Versicolorin A	< LD	0.05	0.16				Versicolorin C	< LD	0.05	0.16				Averantin	< LD	0.026	0.088				Averufin	< LD	0.021	0.069				Nidurufin	< LD	0.05	0.16
µg/kg	Laberca_17.2242.19	chili/peper	Sterigmatocystin	< LD	0.075	0.25				O-Methylsterigmatocystin	< LD	0.07	0.23				Versicolorin A	< LD	0.05	0.16				Versicolorin C	< LD	0.05	0.16				Averantin	< LD	0.026	0.088				Averufin	< LD	0.021	0.069				Nidurufin	< LD	0.05	0.16
µg/kg	Laberca_17.2242.39	chili/peper	Sterigmatocystin	< LD	0.075	0.25				O-Methylsterigmatocystin	< LD	0.07	0.23				Versicolorin A	< LD	0.05	0.16				Versicolorin C	< LD	0.05	0.16				Averantin	< LD	0.026	0.088				Averufin	< LD	0.021	0.069				Nidurufin	< LD	0.05	0.16
µg/kg	Laberca_17.1916.33	chocolate	Sterigmatocystin	< LD	0.075	0.25				O-Methylsterigmatocystin	< LD	0.07	0.23				Versicolorin A	< LD	0.05	0.16				Versicolorin C	< LD	0.05	0.16				Averantin	< LD	0.026	0.088				Averufin	< LD	0.021	0.069				Nidurufin	< LD	0.05	0.16
µg/kg	Laberca_17.2242.3	chocolate	Sterigmatocystin	< LD	0.075	0.25				O-Methylsterigmatocystin	< LD	0.07	0.23				Versicolorin A	< LD	0.05	0.16				Versicolorin C	< LD	0.05	0.16				Averantin	< LD	0.026	0.088				Averufin	< LD	0.021	0.069				Nidurufin	< LD	0.05	0.16
µg/kg	Laberca_17.1916.32	coffee	Sterigmatocystin	< LD	0.075	0.25				O-Methylsterigmatocystin	< LD	0.07	0.23				Versicolorin A	< LD	0.05	0.16				Versicolorin C	< LD	0.05	0.16				Averantin	< LD	0.026	0.088				Averufin	< LD	0.021	0.069				Nidurufin	< LD	0.05	0.16
µg/kg	Laberca_17.1916.14	concentrated/dehydrated milk	Sterigmatocystin	< LD	0.075	0.25				O-Methylsterigmatocystin	< LD	0.07	0.23				Versicolorin A	< LD	0.05	0.16				Versicolorin C	< LD	0.05	0.16				Averantin	< LD	0.026	0.088				Averufin	< LD	0.021	0.069				Nidurufin	< LD	0.05	0.16
µg/kg	Laberca_17.2019.15	concentrated/dehydrated milk	Sterigmatocystin	< LD	0.075	0.25				O-Methylsterigmatocystin	< LD	0.07	0.23				Versicolorin A	< LD	0.05	0.16				Versicolorin C	< LD	0.05	0.16				Averantin	< LD	0.026	0.088				Averufin	< LD	0.021	0.069				Nidurufin	< LD	0.05	0.16
µg/kg	Laberca_17.2135.32	concentrated/dehydrated milk	Sterigmatocystin	< LD	0.075	0.25				O-Methylsterigmatocystin	< LD	0.07	0.23				Versicolorin A	< LD	0.05	0.16				Versicolorin C	< LD	0.05	0.16				Averantin	< LD	0.026	0.088				Averufin	< LD	0.021	0.069				Nidurufin	< LD	0.05	0.16
µg/kg	Laberca_17.2242.32	concentrated/dehydrated milk	Sterigmatocystin	< LD	0.075	0.25				O-Methylsterigmatocystin	< LD	0.07	0.23				Versicolorin A	< LD	0.05	0.16				Versicolorin C	< LD	0.05	0.16				Averantin	< LD	0.026	0.088				Averufin	< LD	0.021	0.069				Nidurufin	< LD	0.05	0.16
µg/kg	Laberca_17.2019.14	fresh/fermented milk	Sterigmatocystin	< LD	0.075	0.25				O-Methylsterigmatocystin	< LD	0.07	0.23				Versicolorin A	< LD	0.05	0.16				Versicolorin C	< LD	0.05	0.16				Averantin	< LD	0.026	0.088				Averufin	< LD	0.021	0.069				Nidurufin	< LD	0.05	0.16
µg/kg	Laberca_17.2135.18	fresh/fermented milk	Sterigmatocystin	< LD	0.075	0.25				O-Methylsterigmatocystin	< LD	0.07	0.23				Versicolorin A	< LD	0.05	0.16				Versicolorin C	< LD	0.05	0.16				Averantin	< LD	0.026	0.088				Averufin	< LD	0.021	0.069				Nidurufin	< LD	0.05	0.16
µg/kg	Laberca_17.2135.31	fresh/fermented milk	Sterigmatocystin	< LD	0.075	0.25				O-Methylsterigmatocystin	< LD	0.07	0.23				Versicolorin A	< LD	0.05	0.16				Versicolorin C	< LD	0.05	0.16				Averantin	< LD	0.026	0.088				Averufin	< LD	0.021	0.069				Nidurufin	< LD	0.05	0.16
µg/kg	Laberca_17.2242.2	fresh/fermented milk	Sterigmatocystin	< LD	0.075	0.25				O-Methylsterigmatocystin	< LD	0.07	0.23				Versicolorin A	< LD	0.05	0.16				Versicolorin C	< LD	0.05	0.16				Averantin	< LD	0.026	0.088				Averufin	< LD	0.021	0.069				Nidurufin	< LD	0.05	0.16
µg/kg	Laberca_17.2135.34	groundnut oil	Sterigmatocystin	VAL	0.075	0.25	8.31542	4.15771		O-Methylsterigmatocystin	VAL	0.07	0.23	6.69913	3.34957		Versicolorin A	VAL	0.05	0.16	7.6761	3.83805		Versicolorin C	VAL	0.05	0.16	54.9706	27.4853		Averantin	VAL	0.026	0.088	0.739209	0.369605		Averufin	61.445	0.021	0.069	61.445	30.7225		Nidurufin	VAL	0.05	0.16	0.824055
µg/kg	Laberca_17.2242.14	groundnut oil	Sterigmatocystin	VAL	0.075	0.25	8.68224	4.34112		O-Methylsterigmatocystin	VAL	0.07	0.23	4.47588	2.23794		Versicolorin A	VAL	0.05	0.16	1.97953	0.989765		Versicolorin C	VAL	0.05	0.16	7.14072	3.57036		Averantin	VAL	0.026	0.088	0.510096	0.255048		Averufin	7.48695	0.021	0.069	7.48695	3.74347		Nidurufin	VAL	0.05	0.16	0.380068
µg/kg	Laberca_17.1916.18	industrial fermented drink	Sterigmatocystin	< LD	0.075	0.25				O-Methylsterigmatocystin	< LD	0.07	0.23				Versicolorin A	< LD	0.05	0.16				Versicolorin C	< LD	0.05	0.16				Averantin	< LD	0.026	0.088				Averufin	< LD	0.021	0.069				Nidurufin	< LD	0.05	0.16
µg/kg	Laberca_17.2135.36	industrial fermented drink	Sterigmatocystin	< LD	0.075	0.25				O-Methylsterigmatocystin	< LD	0.07	0.23				Versicolorin A	< LD	0.05	0.16				Versicolorin C	< LD	0.05	0.16				Averantin	< LD	0.026	0.088				Averufin	< LD	0.021	0.069				Nidurufin	< LD	0.05	0.16
µg/kg	Laberca_17.2242.36	industrial fermented drink	Sterigmatocystin	< LD	0.075	0.25				O-Methylsterigmatocystin	< LD	0.07	0.23				Versicolorin A	< LD	0.05	0.16				Versicolorin C	< LD	0.05	0.16				Averantin	< LD	0.026	0.088				Averufin	< LD	0.021	0.069				Nidurufin	< LD	0.05	0.16
µg/kg	Laberca_17.1916.2	maize	Sterigmatocystin	< LD	0.075	0.25				O-Methylsterigmatocystin	≥ LD et < LQ	0.07	0.23				Versicolorin A	< LD	0.05	0.16				Versicolorin C	< LD	0.05	0.16				Averantin	< LD	0.026	0.088				Averufin	< LD	0.021	0.069				Nidurufin	< LD	0.05	0.16
µg/kg	Laberca_17.1916.21	maize	Sterigmatocystin	VAL	0.075	0.25	0.964249	0.482124		O-Methylsterigmatocystin	VAL	0.07	0.23	0.930606	0.465303		Versicolorin A	VAL	0.05	0.16	0.763647	0.381824		Versicolorin C	VAL	0.05	0.16	3.75228	1.87614		Averantin	VAL	0.026	0.088	1.37115	0.685574		Averufin	5.53058	0.021	0.069	5.53058	2.76529		Nidurufin	< LD	0.05	0.16
µg/kg	Laberca_17.2019.2	maize	Sterigmatocystin	< LD	0.075	0.25				O-Methylsterigmatocystin	≥ LD et < LQ	0.07	0.23				Versicolorin A	< LD	0.05	0.16				Versicolorin C	VAL	0.05	0.16	1.00164	0.500818		Averantin	< LD	0.026	0.088				Averufin	0.79971	0.021	0.069	0.79971	0.399855		Nidurufin	< LD	0.05	0.16
µg/kg	Laberca_17.2019.24	maize	Sterigmatocystin	< LD	0.075	0.25				O-Methylsterigmatocystin	< LD	0.07	0.23				Versicolorin A	< LD	0.05	0.16				Versicolorin C	< LD	0.05	0.16				Averantin	< LD	0.026	0.088				Averufin	< LD	0.021	0.069				Nidurufin	< LD	0.05	0.16
µg/kg	Laberca_17.2135.8	maize	Sterigmatocystin	< LD	0.075	0.25				O-Methylsterigmatocystin	< LD	0.07	0.23				Versicolorin A	VAL	0.05	0.16	0.242841	0.121421		Versicolorin C	VAL	0.05	0.16	1.68399	0.841993		Averantin	VAL	0.026	0.088	0.235924	0.117962		Averufin	0.727774	0.021	0.069	0.727774	0.363887		Nidurufin	< LD	0.05	0.16
µg/kg	Laberca_17.2135.21	maize	Sterigmatocystin	≥ LD et < LQ	0.075	0.25				O-Methylsterigmatocystin	VAL	0.07	0.23	0.308886	0.154443		Versicolorin A	VAL	0.05	0.16	0.988341	0.49417		Versicolorin C	VAL	0.05	0.16	5.67251	2.83625		Averantin	VAL	0.026	0.088	0.278257	0.139128		Averufin	2.60575	0.021	0.069	2.60575	1.30288		Nidurufin	VAL	0.05	0.16	0.391614
µg/kg	Laberca_17.2242.5	maize	Sterigmatocystin	< LD	0.075	0.25				O-Methylsterigmatocystin	VAL	0.07	0.23	0.431218	0.215609		Versicolorin A	VAL	0.05	0.16	0.335919	0.167959		Versicolorin C	VAL	0.05	0.16	2.17257	1.08629		Averantin	VAL	0.026	0.088	0.207244	0.103622		Averufin	1.1738	0.021	0.069	1.1738	0.586899		Nidurufin	< LD	0.05	0.16
µg/kg	Laberca_17.2242.21	maize	Sterigmatocystin	< LD	0.075	0.25				O-Methylsterigmatocystin	< LD	0.07	0.23				Versicolorin A	< LD	0.05	0.16				Versicolorin C	VAL	0.05	0.16	0.509702	0.254851		Averantin	< LD	0.026	0.088				Averufin	0.195794	0.021	0.069	0.195794	0.097897		Nidurufin	< LD	0.05	0.16
µg/kg	Laberca_18.276-2	maize	Sterigmatocystin	< LD	0.075	0.25				O-Methylsterigmatocystin	< LD	0.07	0.23				Versicolorin A	< LD	0.05	0.16				Versicolorin C	< LD	0.05	0.16				Averantin	< LD	0.026	0.088				Averufin	< LD	0.021	0.069				Nidurufin	< LD	0.05	0.16
µg/kg	Laberca_18.276-9	maize	Sterigmatocystin	< LD	0.075	0.25				O-Methylsterigmatocystin	< LD	0.07	0.23				Versicolorin A	< LD	0.05	0.16				Versicolorin C	< LD	0.05	0.16				Averantin	< LD	0.026	0.088				Averufin	< LD	0.021	0.069				Nidurufin	< LD	0.05	0.16
µg/kg	Laberca_18.276-18	maize	Sterigmatocystin	< LD	0.075	0.25				O-Methylsterigmatocystin	< LD	0.07	0.23				Versicolorin A	< LD	0.05	0.16				Versicolorin C	< LD	0.05	0.16				Averantin	< LD	0.026	0.088				Averufin	< LD	0.021	0.069				Nidurufin	< LD	0.05	0.16
µg/kg	Laberca_18.276-27	maize	Sterigmatocystin	< LD	0.075	0.25				O-Methylsterigmatocystin	< LD	0.07	0.23				Versicolorin A	< LD	0.05	0.16				Versicolorin C	< LD	0.05	0.16				Averantin	VAL	0.026	0.088	0.664162	0.332081		Averufin	1.0162	0.021	0.069	1.0162	0.508098		Nidurufin	< LD	0.05	0.16
µg/kg	Laberca_18.276-33	maize	Sterigmatocystin	< LD	0.075	0.25				O-Methylsterigmatocystin	< LD	0.07	0.23				Versicolorin A	< LD	0.05	0.16				Versicolorin C	< LD	0.05	0.16				Averantin	< LD	0.026	0.088				Averufin	< LD	0.021	0.069				Nidurufin	< LD	0.05	0.16
µg/kg	Laberca_18.276-43	maize	Sterigmatocystin	< LD	0.075	0.25				O-Methylsterigmatocystin	< LD	0.07	0.23				Versicolorin A	< LD	0.05	0.16				Versicolorin C	< LD	0.05	0.16				Averantin	< LD	0.026	0.088				Averufin	< LD	0.021	0.069				Nidurufin	< LD	0.05	0.16
µg/kg	Laberca_18.276-52	maize	Sterigmatocystin	< LD	0.075	0.25				O-Methylsterigmatocystin	< LD	0.07	0.23				Versicolorin A	< LD	0.05	0.16				Versicolorin C	< LD	0.05	0.16				Averantin	< LD	0.026	0.088				Averufin	< LD	0.021	0.069				Nidurufin	< LD	0.05	0.16
µg/kg	Laberca_18.276-62	maize	Sterigmatocystin	< LD	0.075	0.25				O-Methylsterigmatocystin	< LD	0.07	0.23				Versicolorin A	< LD	0.05	0.16				Versicolorin C	< LD	0.05	0.16				Averantin	< LD	0.026	0.088				Averufin	< LD	0.021	0.069				Nidurufin	< LD	0.05	0.16
µg/kg	Laberca_17.2019.5	mil	Sterigmatocystin	VAL	0.075	0.25	4.80028	2.40014		O-Methylsterigmatocystin	< LD	0.07	0.23				Versicolorin A	< LD	0.05	0.16				Versicolorin C	VAL	0.05	0.16	0.507229	0.253615		Averantin	< LD	0.026	0.088				Averufin	0.200841	0.021	0.069	0.200841	0.10042		Nidurufin	< LD	0.05	0.16
µg/kg	Laberca_17.2019.26	mil	Sterigmatocystin	≥ LD et < LQ	0.075	0.25				O-Methylsterigmatocystin	< LD	0.07	0.23				Versicolorin A	< LD	0.05	0.16				Versicolorin C	< LD	0.05	0.16				Averantin	< LD	0.026	0.088				Averufin	0.110778	0.021	0.069	0.110778	0.0553888		Nidurufin	< LD	0.05	0.16
µg/kg	Laberca_17.2135.10	mil	Sterigmatocystin	< LD	0.075	0.25				O-Methylsterigmatocystin	< LD	0.07	0.23				Versicolorin A	< LD	0.05	0.16				Versicolorin C	< LD	0.05	0.16				Averantin	< LD	0.026	0.088				Averufin	0.084249	0.021	0.069	0.084249	0.0421245		Nidurufin	< LD	0.05	0.16
µg/kg	Laberca_18.276-11	mil	Sterigmatocystin	< LD	0.075	0.25				O-Methylsterigmatocystin	< LD	0.07	0.23				Versicolorin A	< LD	0.05	0.16				Versicolorin C	< LD	0.05	0.16				Averantin	< LD	0.026	0.088				Averufin	< LD	0.021	0.069				Nidurufin	< LD	0.05	0.16
µg/kg	Laberca_18.276-36	mil	Sterigmatocystin	< LD	0.075	0.25				O-Methylsterigmatocystin	< LD	0.07	0.23				Versicolorin A	< LD	0.05	0.16				Versicolorin C	< LD	0.05	0.16				Averantin	< LD	0.026	0.088				Averufin	< LD	0.021	0.069				Nidurufin	< LD	0.05	0.16
µg/kg	Laberca_18.276-45	mil	Sterigmatocystin	< LD	0.075	0.25				O-Methylsterigmatocystin	< LD	0.07	0.23				Versicolorin A	< LD	0.05	0.16				Versicolorin C	< LD	0.05	0.16				Averantin	< LD	0.026	0.088				Averufin	< LD	0.021	0.069				Nidurufin	< LD	0.05	0.16
µg/kg	Laberca_18.276-64	mil	Sterigmatocystin	< LD	0.075	0.25				O-Methylsterigmatocystin	< LD	0.07	0.23				Versicolorin A	< LD	0.05	0.16				Versicolorin C	< LD	0.05	0.16				Averantin	< LD	0.026	0.088				Averufin	< LD	0.021	0.069				Nidurufin	< LD	0.05	0.16
µg/kg	Laberca_17.2242.7	millet	Sterigmatocystin	< LD	0.075	0.25				O-Methylsterigmatocystin	< LD	0.07	0.23				Versicolorin A	< LD	0.05	0.16				Versicolorin C	< LD	0.05	0.16				Averantin	< LD	0.026	0.088				Averufin	< LD	0.021	0.069				Nidurufin	< LD	0.05	0.16
µg/kg	Laberca_17.2019.21	mutton/goat	Sterigmatocystin	< LD	0.075	0.25				O-Methylsterigmatocystin	< LD	0.07	0.23				Versicolorin A	< LD	0.05	0.16				Versicolorin C	< LD	0.05	0.16				Averantin	< LD	0.026	0.088				Averufin	< LD	0.021	0.069				Nidurufin	< LD	0.05	0.16
µg/kg	Laberca_17.1916.9	onion & garlic	Sterigmatocystin	< LD	0.075	0.25				O-Methylsterigmatocystin	< LD	0.07	0.23				Versicolorin A	< LD	0.05	0.16				Versicolorin C	< LD	0.05	0.16				Averantin	< LD	0.026	0.088				Averufin	< LD	0.021	0.069				Nidurufin	< LD	0.05	0.16
µg/kg	Laberca_17.1916.25	onion & garlic	Sterigmatocystin	< LD	0.075	0.25				O-Methylsterigmatocystin	< LD	0.07	0.23				Versicolorin A	< LD	0.05	0.16				Versicolorin C	< LD	0.05	0.16				Averantin	< LD	0.026	0.088				Averufin	< LD	0.021	0.069				Nidurufin	< LD	0.05	0.16
µg/kg	Laberca_17.2019.10	onion & garlic	Sterigmatocystin	< LD	0.075	0.25				O-Methylsterigmatocystin	< LD	0.07	0.23				Versicolorin A	< LD	0.05	0.16				Versicolorin C	< LD	0.05	0.16				Averantin	< LD	0.026	0.088				Averufin	< LD	0.021	0.069				Nidurufin	< LD	0.05	0.16
µg/kg	Laberca_17.2019.31	onion & garlic	Sterigmatocystin	< LD	0.075	0.25				O-Methylsterigmatocystin	< LD	0.07	0.23				Versicolorin A	< LD	0.05	0.16				Versicolorin C	< LD	0.05	0.16				Averantin	< LD	0.026	0.088				Averufin	< LD	0.021	0.069				Nidurufin	< LD	0.05	0.16
µg/kg	Laberca_17.2135.15	onion & garlic	Sterigmatocystin	< LD	0.075	0.25				O-Methylsterigmatocystin	< LD	0.07	0.23				Versicolorin A	< LD	0.05	0.16				Versicolorin C	< LD	0.05	0.16				Averantin	< LD	0.026	0.088				Averufin	< LD	0.021	0.069				Nidurufin	< LD	0.05	0.16
µg/kg	Laberca_17.2135.26	onion & garlic	Sterigmatocystin	< LD	0.075	0.25				O-Methylsterigmatocystin	< LD	0.07	0.23				Versicolorin A	< LD	0.05	0.16				Versicolorin C	< LD	0.05	0.16				Averantin	< LD	0.026	0.088				Averufin	< LD	0.021	0.069				Nidurufin	< LD	0.05	0.16
µg/kg	Laberca_17.2242.10	onion & garlic	Sterigmatocystin	< LD	0.075	0.25				O-Methylsterigmatocystin	< LD	0.07	0.23				Versicolorin A	< LD	0.05	0.16				Versicolorin C	< LD	0.05	0.16				Averantin	< LD	0.026	0.088				Averufin	< LD	0.021	0.069				Nidurufin	< LD	0.05	0.16
µg/kg	Laberca_17.2242.29	onion & garlic	Sterigmatocystin	< LD	0.075	0.25				O-Methylsterigmatocystin	< LD	0.07	0.23				Versicolorin A	< LD	0.05	0.16				Versicolorin C	< LD	0.05	0.16				Averantin	< LD	0.026	0.088				Averufin	< LD	0.021	0.069				Nidurufin	< LD	0.05	0.16
µg/kg	Laberca_18.276-7	onion & garlic	Sterigmatocystin	< LD	0.075	0.25				O-Methylsterigmatocystin	< LD	0.07	0.23				Versicolorin A	< LD	0.05	0.16				Versicolorin C	< LD	0.05	0.16				Averantin	< LD	0.026	0.088				Averufin	< LD	0.021	0.069				Nidurufin	< LD	0.05	0.16
µg/kg	Laberca_18.276-16	onion & garlic	Sterigmatocystin	< LD	0.075	0.25				O-Methylsterigmatocystin	< LD	0.07	0.23				Versicolorin A	< LD	0.05	0.16				Versicolorin C	< LD	0.05	0.16				Averantin	< LD	0.026	0.088				Averufin	< LD	0.021	0.069				Nidurufin	< LD	0.05	0.16
µg/kg	Laberca_18.276-25	onion & garlic	Sterigmatocystin	< LD	0.075	0.25				O-Methylsterigmatocystin	< LD	0.07	0.23				Versicolorin A	< LD	0.05	0.16				Versicolorin C	< LD	0.05	0.16				Averantin	< LD	0.026	0.088				Averufin	< LD	0.021	0.069				Nidurufin	< LD	0.05	0.16
µg/kg	Laberca_18.276-31	onion & garlic	Sterigmatocystin	< LD	0.075	0.25				O-Methylsterigmatocystin	< LD	0.07	0.23				Versicolorin A	< LD	0.05	0.16				Versicolorin C	< LD	0.05	0.16				Averantin	< LD	0.026	0.088				Averufin	< LD	0.021	0.069				Nidurufin	< LD	0.05	0.16
µg/kg	Laberca_18.276-41	onion & garlic	Sterigmatocystin	< LD	0.075	0.25				O-Methylsterigmatocystin	< LD	0.07	0.23				Versicolorin A	< LD	0.05	0.16				Versicolorin C	< LD	0.05	0.16				Averantin	< LD	0.026	0.088				Averufin	< LD	0.021	0.069				Nidurufin	< LD	0.05	0.16
µg/kg	Laberca_18.276-50	onion & garlic	Sterigmatocystin	< LD	0.075	0.25				O-Methylsterigmatocystin	< LD	0.07	0.23				Versicolorin A	< LD	0.05	0.16				Versicolorin C	< LD	0.05	0.16				Averantin	< LD	0.026	0.088				Averufin	< LD	0.021	0.069				Nidurufin	< LD	0.05	0.16
µg/kg	Laberca_18.276-60	onion & garlic	Sterigmatocystin	< LD	0.075	0.25				O-Methylsterigmatocystin	< LD	0.07	0.23				Versicolorin A	< LD	0.05	0.16				Versicolorin C	< LD	0.05	0.16				Averantin	< LD	0.026	0.088				Averufin	< LD	0.021	0.069				Nidurufin	< LD	0.05	0.16
µg/kg	Laberca_18.276-67	onion & garlic	Sterigmatocystin	< LD	0.075	0.25				O-Methylsterigmatocystin	< LD	0.07	0.23				Versicolorin A	< LD	0.05	0.16				Versicolorin C	< LD	0.05	0.16				Averantin	< LD	0.026	0.088				Averufin	< LD	0.021	0.069				Nidurufin	< LD	0.05	0.16
µg/kg	Laberca_17.2019.17	other fat/oil	Sterigmatocystin	< LD	0.075	0.25				O-Methylsterigmatocystin	< LD	0.07	0.23				Versicolorin A	< LD	0.05	0.16				Versicolorin C	< LD	0.05	0.16				Averantin	< LD	0.026	0.088				Averufin	< LD	0.021	0.069				Nidurufin	< LD	0.05	0.16
µg/kg	Laberca_17.2135.5	other fat/oil	Sterigmatocystin	< LD	0.075	0.25				O-Methylsterigmatocystin	< LD	0.07	0.23				Versicolorin A	< LD	0.05	0.16				Versicolorin C	< LD	0.05	0.16				Averantin	< LD	0.026	0.088				Averufin	< LD	0.021	0.069				Nidurufin	< LD	0.05	0.16
µg/kg	Laberca_17.2019.32	other nuts/seeds	Sterigmatocystin	< LD	0.075	0.25				O-Methylsterigmatocystin	VAL	0.07	0.23	0.61593	0.307965		Versicolorin A	< LD	0.05	0.16				Versicolorin C	< LD	0.05	0.16				Averantin	< LD	0.026	0.088				Averufin	0.232541	0.021	0.069	0.232541	0.11627		Nidurufin	< LD	0.05	0.16
µg/kg	Laberca_17.2135.2	other nuts/seeds	Sterigmatocystin	≥ LD et < LQ	0.075	0.25				O-Methylsterigmatocystin	VAL	0.07	0.23	0.834481	0.41724		Versicolorin A	VAL	0.05	0.16	1.23491	0.617454		Versicolorin C	VAL	0.05	0.16	2.87413	1.43706		Averantin	VAL	0.026	0.088	0.407012	0.203506		Averufin	4	0.021	0.069	4	2		Nidurufin	VAL	0.05	0.16	0.606376
µg/kg	Laberca_17.2242.11	other nuts/seeds	Sterigmatocystin	< LD	0.075	0.25				O-Methylsterigmatocystin	< LD	0.07	0.23				Versicolorin A	< LD	0.05	0.16				Versicolorin C	< LD	0.05	0.16				Averantin	< LD	0.026	0.088				Averufin	< LD	0.021	0.069				Nidurufin	< LD	0.05	0.16
µg/kg	Laberca_17.1916.16	other vegetal oil	Sterigmatocystin	VAL	0.075	0.25	2.99565	1.49783		O-Methylsterigmatocystin	< LD	0.07	0.23				Versicolorin A	< LD	0.05	0.16				Versicolorin C	< LD	0.05	0.16				Averantin	< LD	0.026	0.088				Averufin	< LD	0.021	0.069				Nidurufin	< LD	0.05	0.16
µg/kg	Laberca_17.1916.28	other vegetal oil	Sterigmatocystin	VAL	0.075	0.25	9.23341	4.61671		O-Methylsterigmatocystin	< LD	0.07	0.23				Versicolorin A	< LD	0.05	0.16				Versicolorin C	< LD	0.05	0.16				Averantin	< LD	0.026	0.088				Averufin	< LD	0.021	0.069				Nidurufin	< LD	0.05	0.16
µg/kg	Laberca_17.2019.16	other vegetal oil	Sterigmatocystin	VAL	0.075	0.25	1.80542	0.902708		O-Methylsterigmatocystin	< LD	0.07	0.23				Versicolorin A	< LD	0.05	0.16				Versicolorin C	VAL	0.05	0.16	2.10457	1.05228		Averantin	< LD	0.026	0.088				Averufin	0.639514	0.021	0.069	0.639514	0.319757		Nidurufin	< LD	0.05	0.16
µg/kg	Laberca_17.2135.4	other vegetal oil	Sterigmatocystin	VAL	0.075	0.25	4.88895	2.44448		O-Methylsterigmatocystin	< LD	0.07	0.23				Versicolorin A	< LD	0.05	0.16				Versicolorin C	< LD	0.05	0.16				Averantin	< LD	0.026	0.088				Averufin	< LD	0.021	0.069				Nidurufin	< LD	0.05	0.16
µg/kg	Laberca_17.2242.34	other vegetal oil	Sterigmatocystin	VAL	0.075	0.25	0.551464	0.275732		O-Methylsterigmatocystin	< LD	0.07	0.23				Versicolorin A	< LD	0.05	0.16				Versicolorin C	< LD	0.05	0.16				Averantin	< LD	0.026	0.088				Averufin	< LD	0.021	0.069				Nidurufin	< LD	0.05	0.16
µg/kg	Laberca_17.1916.10	palm nut	Sterigmatocystin	VAL	0.075	0.25	0.593686	0.296843		O-Methylsterigmatocystin	< LD	0.07	0.23				Versicolorin A	VAL	0.05	0.16	0.743245	0.371622		Versicolorin C	VAL	0.05	0.16	1.31666	0.658331		Averantin	< LD	0.026	0.088				Averufin	0.713473	0.021	0.069	0.713473	0.356737		Nidurufin	< LD	0.05	0.16
µg/kg	Laberca_17.2135.27	palm nut	Sterigmatocystin	< LD	0.075	0.25				O-Methylsterigmatocystin	< LD	0.07	0.23				Versicolorin A	< LD	0.05	0.16				Versicolorin C	< LD	0.05	0.16				Averantin	< LD	0.026	0.088				Averufin	< LD	0.021	0.069				Nidurufin	< LD	0.05	0.16
µg/kg	Laberca_17.1916.15	palm oil	Sterigmatocystin	< LD	0.075	0.25				O-Methylsterigmatocystin	< LD	0.07	0.23				Versicolorin A	< LD	0.05	0.16				Versicolorin C	< LD	0.05	0.16				Averantin	< LD	0.026	0.088				Averufin	< LD	0.021	0.069				Nidurufin	< LD	0.05	0.16
µg/kg	Laberca_17.2019.22	palm oil	Sterigmatocystin	VAL	0.075	0.25	0.598712	0.299356		O-Methylsterigmatocystin	< LD	0.07	0.23				Versicolorin A	VAL	0.05	0.16	0.390193	0.195097		Versicolorin C	VAL	0.05	0.16	1.56729	0.783647		Averantin	< LD	0.026	0.088				Averufin	0.75924	0.021	0.069	0.75924	0.37962		Nidurufin	VAL	0.05	0.16	0.338711
µg/kg	Laberca_17.2135.33	palm oil	Sterigmatocystin	VAL	0.075	0.25	2.39139	1.19569		O-Methylsterigmatocystin	VAL	0.07	0.23	0.863927			Versicolorin A	VAL	0.05	0.16	2.01939	1.00969		Versicolorin C	VAL	0.05	0.16	3.51244	1.75622		Averantin	< LD	0.026	0.088				Averufin	2.49038	0.021	0.069	2.49038	1.24519		Nidurufin	VAL	0.05	0.16	0.323504
µg/kg	Laberca_17.2242.13	palm oil	Sterigmatocystin	VAL	0.075	0.25	1.82045	0.910227		O-Methylsterigmatocystin	< LD	0.07	0.23				Versicolorin A	VAL	0.05	0.16	1.29373	0.646867		Versicolorin C	VAL	0.05	0.16	2.62204	1.31102		Averantin	< LD	0.026	0.088				Averufin	1.86429	0.021	0.069	1.86429	0.932144		Nidurufin	VAL	0.05	0.16	0.438133
µg/kg	Laberca_17.2242.33	palm oil	Sterigmatocystin	VAL	0.075	0.25	5.26528	2.63264		O-Methylsterigmatocystin	< LD	0.07	0.23				Versicolorin A	VAL	0.05	0.16	0.791271	0.395636		Versicolorin C	VAL	0.05	0.16	2.17515	1.08758		Averantin	< LD	0.026	0.088				Averufin	1.31165	0.021	0.069	1.31165	0.655824		Nidurufin	VAL	0.05	0.16	0.36427
µg/kg	Laberca_17.2019.19	pasta	Sterigmatocystin	< LD	0.075	0.25				O-Methylsterigmatocystin	< LD	0.07	0.23				Versicolorin A	< LD	0.05	0.16				Versicolorin C	< LD	0.05	0.16				Averantin	< LD	0.026	0.088				Averufin	< LD	0.021	0.069				Nidurufin	< LD	0.05	0.16
µg/kg	Laberca_17.2135.22	pasta	Sterigmatocystin	< LD	0.075	0.25				O-Methylsterigmatocystin	< LD	0.07	0.23				Versicolorin A	< LD	0.05	0.16				Versicolorin C	< LD	0.05	0.16				Averantin	< LD	0.026	0.088				Averufin	< LD	0.021	0.069				Nidurufin	< LD	0.05	0.16
µg/kg	Laberca_18.276-3	pasta	Sterigmatocystin	≥ LD et < LQ	0.075	0.25				O-Methylsterigmatocystin	< LD	0.07	0.23				Versicolorin A	< LD	0.05	0.16				Versicolorin C	< LD	0.05	0.16				Averantin	< LD	0.026	0.088				Averufin	< LD	0.021	0.069				Nidurufin	< LD	0.05	0.16
µg/kg	Laberca_17.1916.8	peanuts	Sterigmatocystin	< LD	0.075	0.25				O-Methylsterigmatocystin	VAL	0.07	0.23	0.325091	0.162545		Versicolorin A	VAL	0.05	0.16	0.275232	0.137616		Versicolorin C	VAL	0.05	0.16	0.495412	0.247706		Averantin	< LD	0.026	0.088				Averufin	0.623587	0.021	0.069	0.623587	0.311794		Nidurufin	< LD	0.05	0.16
µg/kg	Laberca_17.1916.24	peanuts	Sterigmatocystin	VAL	0.075	0.25	0.74645	0.373225		O-Methylsterigmatocystin	VAL	0.07	0.23	3.75091	1.87545		Versicolorin A	VAL	0.05	0.16	2.18064	1.09032		Versicolorin C	VAL	0.05	0.16	10.5521	5.27607		Averantin	< LD	0.026	0.088				Averufin	7.61867	0.021	0.069	7.61867	3.80933		Nidurufin	VAL	0.05	0.16	0.451787
µg/kg	Laberca_17.2019.9	peanuts	Sterigmatocystin	VAL	0.075	0.25	1.21893	0.609467		O-Methylsterigmatocystin	VAL	0.07	0.23	3.09511	1.54755		Versicolorin A	VAL	0.05	0.16	3.06302	1.53151		Versicolorin C	VAL	0.05	0.16	26.2443	13.1221		Averantin	VAL	0.026	0.088	1.46895	0.734473		Averufin	83.1937	0.021	0.069	83.1937	41.5969		Nidurufin	VAL	0.05	0.16	2.61954
µg/kg	Laberca_17.2019.30	peanuts	Sterigmatocystin	VAL	0.075	0.25	2.90927	1.45464		O-Methylsterigmatocystin	VAL	0.07	0.23	1.93478	0.967391		Versicolorin A	VAL	0.05	0.16	11.7301	5.86506		Versicolorin C	VAL	0.05	0.16	34.7784	17.3892		Averantin	VAL	0.026	0.088	1.33531	0.667653		Averufin	14.7853	0.021	0.069	14.7853	7.39263		Nidurufin	VAL	0.05	0.16	1.96669
µg/kg	Laberca_17.2242.9	peanuts	Sterigmatocystin	VAL	0.075	0.25	0.601479	0.30074		O-Methylsterigmatocystin	VAL	0.07	0.23	2.49457	1.24728		Versicolorin A	VAL	0.05	0.16	1.90626	0.953132		Versicolorin C	VAL	0.05	0.16	9.32491	4.66246		Averantin	< LD	0.026	0.088				Averufin	7.70642	0.021	0.069	7.70642	3.85321		Nidurufin	VAL	0.05	0.16	0.59678
µg/kg	Laberca_18.276-24	peanuts	Sterigmatocystin	< LD	0.075	0.25				O-Methylsterigmatocystin	< LD	0.07	0.23				Versicolorin A	< LD	0.05	0.16				Versicolorin C	< LD	0.05	0.16				Averantin	< LD	0.026	0.088				Averufin	0.986837	0.021	0.069	0.986837	0.493418		Nidurufin	< LD	0.05	0.16
µg/kg	Laberca_18.276-30	peanuts	Sterigmatocystin	VAL	0.075	0.25	0.589349	0.294675		O-Methylsterigmatocystin	VAL	0.07	0.23	3.20471	1.60236		Versicolorin A	VAL	0.05	0.16	4.77331	2.38665		Versicolorin C	VAL	0.05	0.16	24.4964	12.2482		Averantin	VAL	0.026	0.088	1.95969	0.979844		Averufin	15.1044	0.021	0.069	15.1044	7.55219		Nidurufin	VAL	0.05	0.16	1.87815
µg/kg	Laberca_18.276-40	peanuts	Sterigmatocystin	< LD	0.075	0.25				O-Methylsterigmatocystin	< LD	0.07	0.23				Versicolorin A	< LD	0.05	0.16				Versicolorin C	VAL	0.05	0.16	0.531388	0.265694		Averantin	< LD	0.026	0.088				Averufin	0.724239	0.021	0.069	0.724239	0.362119		Nidurufin	< LD	0.05	0.16
µg/kg	Laberca_18.276-49	peanuts	Sterigmatocystin	< LD	0.075	0.25				O-Methylsterigmatocystin	< LD	0.07	0.23				Versicolorin A	VAL	0.05	0.16	0.606391	0.303195		Versicolorin C	VAL	0.05	0.16	0.884608	0.442304		Averantin	< LD	0.026	0.088				Averufin	4.21885	0.021	0.069	4.21885	2.10943		Nidurufin	< LD	0.05	0.16
µg/kg	Laberca_18.276-66	peanuts	Sterigmatocystin	< LD	0.075	0.25				O-Methylsterigmatocystin	VAL	0.07	0.23	0.627627	0.313813		Versicolorin A	VAL	0.05	0.16	0.43737	0.218685		Versicolorin C	VAL	0.05	0.16	1.26032	0.630159		Averantin	< LD	0.026	0.088				Averufin	0.893764	0.021	0.069	0.893764	0.446882		Nidurufin	< LD	0.05	0.16
µg/kg	Laberca_17.2242.28	peas	Sterigmatocystin	< LD	0.075	0.25				O-Methylsterigmatocystin	< LD	0.07	0.23				Versicolorin A	< LD	0.05	0.16				Versicolorin C	< LD	0.05	0.16				Averantin	< LD	0.026	0.088				Averufin	< LD	0.021	0.069				Nidurufin	< LD	0.05	0.16
µg/kg	Laberca_18.276-59	peas	Sterigmatocystin	< LD	0.075	0.25				O-Methylsterigmatocystin	< LD	0.07	0.23				Versicolorin A	< LD	0.05	0.16				Versicolorin C	< LD	0.05	0.16				Averantin	< LD	0.026	0.088				Averufin	< LD	0.021	0.069				Nidurufin	< LD	0.05	0.16
µg/kg	Laberca_17.2135.3	poultry	Sterigmatocystin	< LD	0.075	0.25				O-Methylsterigmatocystin	< LD	0.07	0.23				Versicolorin A	< LD	0.05	0.16				Versicolorin C	< LD	0.05	0.16				Averantin	< LD	0.026	0.088				Averufin	< LD	0.021	0.069				Nidurufin	< LD	0.05	0.16
µg/kg	Laberca_17.1916.12	poultry eggs	Sterigmatocystin	< LD	0.075	0.25				O-Methylsterigmatocystin	< LD	0.07	0.23				Versicolorin A	< LD	0.05	0.16				Versicolorin C	< LD	0.05	0.16				Averantin	< LD	0.026	0.088				Averufin	< LD	0.021	0.069				Nidurufin	< LD	0.05	0.16
µg/kg	Laberca_17.2019.12	poultry eggs	Sterigmatocystin	< LD	0.075	0.25				O-Methylsterigmatocystin	< LD	0.07	0.23				Versicolorin A	< LD	0.05	0.16				Versicolorin C	< LD	0.05	0.16				Averantin	< LD	0.026	0.088				Averufin	< LD	0.021	0.069				Nidurufin	< LD	0.05	0.16
µg/kg	Laberca_17.2135.29	poultry eggs	Sterigmatocystin	< LD	0.075	0.25				O-Methylsterigmatocystin	< LD	0.07	0.23				Versicolorin A	< LD	0.05	0.16				Versicolorin C	< LD	0.05	0.16				Averantin	< LD	0.026	0.088				Averufin	< LD	0.021	0.069				Nidurufin	< LD	0.05	0.16
µg/kg	Laberca_17.2242.31	poultry eggs	Sterigmatocystin	< LD	0.075	0.25				O-Methylsterigmatocystin	< LD	0.07	0.23				Versicolorin A	< LD	0.05	0.16				Versicolorin C	< LD	0.05	0.16				Averantin	< LD	0.026	0.088				Averufin	< LD	0.021	0.069				Nidurufin	< LD	0.05	0.16
µg/kg	Laberca_17.1916.1	rice	Sterigmatocystin	< LD	0.075	0.25				O-Methylsterigmatocystin	< LD	0.07	0.23				Versicolorin A	< LD	0.05	0.16				Versicolorin C	< LD	0.05	0.16				Averantin	< LD	0.026	0.088				Averufin	< LD	0.021	0.069				Nidurufin	< LD	0.05	0.16
µg/kg	Laberca_17.1916.20	rice	Sterigmatocystin	< LD	0.075	0.25				O-Methylsterigmatocystin	< LD	0.07	0.23				Versicolorin A	< LD	0.05	0.16				Versicolorin C	< LD	0.05	0.16				Averantin	< LD	0.026	0.088				Averufin	< LD	0.021	0.069				Nidurufin	< LD	0.05	0.16
µg/kg	Laberca_17.2019.1	rice	Sterigmatocystin	< LD	0.075	0.25				O-Methylsterigmatocystin	< LD	0.07	0.23				Versicolorin A	< LD	0.05	0.16				Versicolorin C	< LD	0.05	0.16				Averantin	< LD	0.026	0.088				Averufin	< LD	0.021	0.069				Nidurufin	< LD	0.05	0.16
µg/kg	Laberca_17.2019.23	rice	Sterigmatocystin	VAL	0.075	0.25	0.519172	0.259586		O-Methylsterigmatocystin	< LD	0.07	0.23				Versicolorin A	< LD	0.05	0.16				Versicolorin C	< LD	0.05	0.16				Averantin	< LD	0.026	0.088				Averufin	< LD	0.021	0.069				Nidurufin	< LD	0.05	0.16
µg/kg	Laberca_17.2135.7	rice	Sterigmatocystin	< LD	0.075	0.25				O-Methylsterigmatocystin	< LD	0.07	0.23				Versicolorin A	< LD	0.05	0.16				Versicolorin C	< LD	0.05	0.16				Averantin	< LD	0.026	0.088				Averufin	< LD	0.021	0.069				Nidurufin	< LD	0.05	0.16
µg/kg	Laberca_17.2135.20	rice	Sterigmatocystin	< LD	0.075	0.25				O-Methylsterigmatocystin	< LD	0.07	0.23				Versicolorin A	< LD	0.05	0.16				Versicolorin C	< LD	0.05	0.16				Averantin	< LD	0.026	0.088				Averufin	< LD	0.021	0.069				Nidurufin	< LD	0.05	0.16
µg/kg	Laberca_17.2242.4	rice	Sterigmatocystin	< LD	0.075	0.25				O-Methylsterigmatocystin	< LD	0.07	0.23				Versicolorin A	< LD	0.05	0.16				Versicolorin C	< LD	0.05	0.16				Averantin	< LD	0.026	0.088				Averufin	< LD	0.021	0.069				Nidurufin	< LD	0.05	0.16
µg/kg	Laberca_17.2242.20	rice	Sterigmatocystin	< LD	0.075	0.25				O-Methylsterigmatocystin	< LD	0.07	0.23				Versicolorin A	< LD	0.05	0.16				Versicolorin C	< LD	0.05	0.16				Averantin	< LD	0.026	0.088				Averufin	< LD	0.021	0.069				Nidurufin	< LD	0.05	0.16
µg/kg	Laberca_18.276-1	rice	Sterigmatocystin	< LD	0.075	0.25				O-Methylsterigmatocystin	< LD	0.07	0.23				Versicolorin A	< LD	0.05	0.16				Versicolorin C	< LD	0.05	0.16				Averantin	< LD	0.026	0.088				Averufin	< LD	0.021	0.069				Nidurufin	< LD	0.05	0.16
µg/kg	Laberca_18.276-8	rice	Sterigmatocystin	≥ LD et < LQ	0.075	0.25				O-Methylsterigmatocystin	≥ LD et < LQ	0.07	0.23				Versicolorin A	< LD	0.05	0.16				Versicolorin C	VAL	0.05	0.16	0.402268	0.201134		Averantin	< LD	0.026	0.088				Averufin	0.337296	0.021	0.069	0.337296	0.168648		Nidurufin	< LD	0.05	0.16
µg/kg	Laberca_18.276-17	rice	Sterigmatocystin	< LD	0.075	0.25				O-Methylsterigmatocystin	< LD	0.07	0.23				Versicolorin A	< LD	0.05	0.16				Versicolorin C	< LD	0.05	0.16				Averantin	< LD	0.026	0.088				Averufin	< LD	0.021	0.069				Nidurufin	< LD	0.05	0.16
µg/kg	Laberca_18.276-26	rice	Sterigmatocystin	< LD	0.075	0.25				O-Methylsterigmatocystin	≥ LD et < LQ	0.07	0.23				Versicolorin A	< LD	0.05	0.16				Versicolorin C	< LD	0.05	0.16				Averantin	< LD	0.026	0.088				Averufin	0.376411	0.021	0.069	0.376411	0.188205		Nidurufin	< LD	0.05	0.16
µg/kg	Laberca_18.276-32	rice	Sterigmatocystin	< LD	0.075	0.25				O-Methylsterigmatocystin	< LD	0.07	0.23				Versicolorin A	< LD	0.05	0.16				Versicolorin C	< LD	0.05	0.16				Averantin	< LD	0.026	0.088				Averufin	< LD	0.021	0.069				Nidurufin	< LD	0.05	0.16
µg/kg	Laberca_18.276-42	rice	Sterigmatocystin	< LD	0.075	0.25				O-Methylsterigmatocystin	< LD	0.07	0.23				Versicolorin A	< LD	0.05	0.16				Versicolorin C	< LD	0.05	0.16				Averantin	< LD	0.026	0.088				Averufin	< LD	0.021	0.069				Nidurufin	< LD	0.05	0.16
µg/kg	Laberca_18.276-51	rice	Sterigmatocystin	VAL	0.075	0.25	0.717937	0.358968		O-Methylsterigmatocystin	< LD	0.07	0.23				Versicolorin A	< LD	0.05	0.16				Versicolorin C	VAL	0.05	0.16	1.01924	0.50962		Averantin	< LD	0.026	0.088				Averufin	0.559576	0.021	0.069	0.559576	0.279788		Nidurufin	< LD	0.05	0.16
µg/kg	Laberca_18.276-61	rice	Sterigmatocystin	≥ LD et < LQ	0.075	0.25				O-Methylsterigmatocystin	< LD	0.07	0.23				Versicolorin A	< LD	0.05	0.16				Versicolorin C	< LD	0.05	0.16				Averantin	< LD	0.026	0.088				Averufin	< LD	0.021	0.069				Nidurufin	< LD	0.05	0.16
µg/kg	Laberca_17.1916.13	smoked fish	Sterigmatocystin	< LD	0.075	0.25				O-Methylsterigmatocystin	< LD	0.07	0.23				Versicolorin A	< LD	0.05	0.16				Versicolorin C	< LD	0.05	0.16				Averantin	< LD	0.026	0.088				Averufin	< LD	0.021	0.069				Nidurufin	< LD	0.05	0.16
µg/kg	Laberca_17.1916.27	smoked fish	Sterigmatocystin	< LD	0.075	0.25				O-Methylsterigmatocystin	< LD	0.07	0.23				Versicolorin A	< LD	0.05	0.16				Versicolorin C	< LD	0.05	0.16				Averantin	< LD	0.026	0.088				Averufin	< LD	0.021	0.069				Nidurufin	< LD	0.05	0.16
µg/kg	Laberca_17.2019.13	smoked fish	Sterigmatocystin	< LD	0.075	0.25				O-Methylsterigmatocystin	VAL	0.07	0.23	1.67159	0.835797		Versicolorin A	VAL	0.05	0.16	2.63111	1.31556		Versicolorin C	< LD	0.05	0.16				Averantin	VAL	0.026	0.088	0.195362	0.0976809		Averufin	2.97426	0.021	0.069	2.97426	1.48713		Nidurufin	VAL	0.05	0.16	0.305743
µg/kg	Laberca_17.2019.33	smoked fish	Sterigmatocystin	< LD	0.075	0.25				O-Methylsterigmatocystin	< LD	0.07	0.23				Versicolorin A	< LD	0.05	0.16				Versicolorin C	< LD	0.05	0.16				Averantin	< LD	0.026	0.088				Averufin	0.165554	0.021	0.069	0.165554	0.0827772		Nidurufin	< LD	0.05	0.16
µg/kg	Laberca_17.2135.17	smoked fish	Sterigmatocystin	< LD	0.075	0.25				O-Methylsterigmatocystin	< LD	0.07	0.23				Versicolorin A	< LD	0.05	0.16				Versicolorin C	< LD	0.05	0.16				Averantin	< LD	0.026	0.088				Averufin	< LD	0.021	0.069				Nidurufin	< LD	0.05	0.16
µg/kg	Laberca_17.2135.30	smoked fish	Sterigmatocystin	< LD	0.075	0.25				O-Methylsterigmatocystin	< LD	0.07	0.23				Versicolorin A	< LD	0.05	0.16				Versicolorin C	< LD	0.05	0.16				Averantin	< LD	0.026	0.088				Averufin	< LD	0.021	0.069				Nidurufin	< LD	0.05	0.16
µg/kg	Laberca_17.1916.22	Sorgho	Sterigmatocystin	< LD	0.075	0.25				O-Methylsterigmatocystin	< LD	0.07	0.23				Versicolorin A	< LD	0.05	0.16				Versicolorin C	VAL	0.05	0.16	0.232543	0.116272		Averantin	< LD	0.026	0.088				Averufin	0.269517	0.021	0.069	0.269517	0.134759		Nidurufin	< LD	0.05	0.16
µg/kg	Laberca_17.2019.4	Sorgho	Sterigmatocystin	< LD	0.075	0.25				O-Methylsterigmatocystin	< LD	0.07	0.23				Versicolorin A	< LD	0.05	0.16				Versicolorin C	< LD	0.05	0.16				Averantin	< LD	0.026	0.088				Averufin	< LD	0.021	0.069				Nidurufin	< LD	0.05	0.16
µg/kg	Laberca_17.2019.25	Sorgho	Sterigmatocystin	VAL	0.075	0.25	2.41246	1.20623		O-Methylsterigmatocystin	< LD	0.07	0.23				Versicolorin A	< LD	0.05	0.16				Versicolorin C	VAL	0.05	0.16	0.461426	0.230713		Averantin	< LD	0.026	0.088				Averufin	0.193538	0.021	0.069	0.193538	0.096769		Nidurufin	< LD	0.05	0.16
µg/kg	Laberca_17.2135.9	Sorgho	Sterigmatocystin	VAL	0.075	0.25	0.479372	0.239686		O-Methylsterigmatocystin	< LD	0.07	0.23				Versicolorin A	< LD	0.05	0.16				Versicolorin C	VAL	0.05	0.16	0.438943	0.219472		Averantin	≥ LD et < LQ	0.026	0.088				Averufin	0.149065	0.021	0.069	0.149065	0.0745325		Nidurufin	< LD	0.05	0.16
µg/kg	Laberca_18.276-10	Sorgho	Sterigmatocystin	< LD	0.075	0.25				O-Methylsterigmatocystin	< LD	0.07	0.23				Versicolorin A	< LD	0.05	0.16				Versicolorin C	< LD	0.05	0.16				Averantin	< LD	0.026	0.088				Averufin	< LD	0.021	0.069				Nidurufin	< LD	0.05	0.16
µg/kg	Laberca_18.276-28	Sorgho	Sterigmatocystin	< LD	0.075	0.25				O-Methylsterigmatocystin	< LD	0.07	0.23				Versicolorin A	< LD	0.05	0.16				Versicolorin C	< LD	0.05	0.16				Averantin	< LD	0.026	0.088				Averufin	0.488667	0.021	0.069	0.488667	0.244334		Nidurufin	< LD	0.05	0.16
µg/kg	Laberca_18.276-35	Sorgho	Sterigmatocystin	< LD	0.075	0.25				O-Methylsterigmatocystin	< LD	0.07	0.23				Versicolorin A	< LD	0.05	0.16				Versicolorin C	< LD	0.05	0.16				Averantin	< LD	0.026	0.088				Averufin	< LD	0.021	0.069				Nidurufin	< LD	0.05	0.16
µg/kg	Laberca_18.276-44	Sorgho	Sterigmatocystin	VAL	0.075	0.25	1.4348	0.717401		O-Methylsterigmatocystin	< LD	0.07	0.23				Versicolorin A	< LD	0.05	0.16				Versicolorin C	VAL	0.05	0.16	2.26777	1.13388		Averantin	VAL	0.026	0.088	0.79061	0.395305		Averufin	0.952366	0.021	0.069	0.952366	0.476183		Nidurufin	< LD	0.05	0.16
µg/kg	Laberca_18.276-63	Sorgho	Sterigmatocystin	< LD	0.075	0.25				O-Methylsterigmatocystin	< LD	0.07	0.23				Versicolorin A	< LD	0.05	0.16				Versicolorin C	< LD	0.05	0.16				Averantin	< LD	0.026	0.088				Averufin	< LD	0.021	0.069				Nidurufin	< LD	0.05	0.16
µg/kg	Laberca_17.2242.6	sorghum	Sterigmatocystin	< LD	0.075	0.25				O-Methylsterigmatocystin	< LD	0.07	0.23				Versicolorin A	< LD	0.05	0.16				Versicolorin C	< LD	0.05	0.16				Averantin	< LD	0.026	0.088				Averufin	< LD	0.021	0.069				Nidurufin	< LD	0.05	0.16
µg/kg	Laberca_17.1916.19	sugar	Sterigmatocystin	< LD	0.075	0.25				O-Methylsterigmatocystin	< LD	0.07	0.23				Versicolorin A	< LD	0.05	0.16				Versicolorin C	< LD	0.05	0.16				Averantin	< LD	0.026	0.088				Averufin	< LD	0.021	0.069				Nidurufin	< LD	0.05	0.16
µg/kg	Laberca_17.1916.30	sugar	Sterigmatocystin	< LD	0.075	0.25				O-Methylsterigmatocystin	< LD	0.07	0.23				Versicolorin A	< LD	0.05	0.16				Versicolorin C	< LD	0.05	0.16				Averantin	< LD	0.026	0.088				Averufin	< LD	0.021	0.069				Nidurufin	< LD	0.05	0.16
µg/kg	Laberca_17.2019.18	sugar	Sterigmatocystin	< LD	0.075	0.25				O-Methylsterigmatocystin	< LD	0.07	0.23				Versicolorin A	< LD	0.05	0.16				Versicolorin C	< LD	0.05	0.16				Averantin	< LD	0.026	0.088				Averufin	< LD	0.021	0.069				Nidurufin	< LD	0.05	0.16
µg/kg	Laberca_17.2019.34	sugar	Sterigmatocystin	< LD	0.075	0.25				O-Methylsterigmatocystin	< LD	0.07	0.23				Versicolorin A	< LD	0.05	0.16				Versicolorin C	< LD	0.05	0.16				Averantin	< LD	0.026	0.088				Averufin	< LD	0.021	0.069				Nidurufin	< LD	0.05	0.16
µg/kg	Laberca_17.2135.6	sugar	Sterigmatocystin	< LD	0.075	0.25				O-Methylsterigmatocystin	< LD	0.07	0.23				Versicolorin A	< LD	0.05	0.16				Versicolorin C	< LD	0.05	0.16				Averantin	< LD	0.026	0.088				Averufin	< LD	0.021	0.069				Nidurufin	< LD	0.05	0.16
µg/kg	Laberca_17.2242.17	sugar	Sterigmatocystin	< LD	0.075	0.25				O-Methylsterigmatocystin	< LD	0.07	0.23				Versicolorin A	< LD	0.05	0.16				Versicolorin C	< LD	0.05	0.16				Averantin	< LD	0.026	0.088				Averufin	< LD	0.021	0.069				Nidurufin	< LD	0.05	0.16
µg/kg	Laberca_17.2242.37	sugar	Sterigmatocystin	< LD	0.075	0.25				O-Methylsterigmatocystin	< LD	0.07	0.23				Versicolorin A	< LD	0.05	0.16				Versicolorin C	< LD	0.05	0.16				Averantin	< LD	0.026	0.088				Averufin	< LD	0.021	0.069				Nidurufin	< LD	0.05	0.16
µg/kg	Laberca_17.1916.17	traditional fermented drink	Sterigmatocystin	< LD	0.075	0.25				O-Methylsterigmatocystin	< LD	0.07	0.23				Versicolorin A	< LD	0.05	0.16				Versicolorin C	< LD	0.05	0.16				Averantin	< LD	0.026	0.088				Averufin	< LD	0.021	0.069				Nidurufin	< LD	0.05	0.16
µg/kg	Laberca_17.1916.29	traditional fermented drink	Sterigmatocystin	< LD	0.075	0.25				O-Methylsterigmatocystin	< LD	0.07	0.23				Versicolorin A	< LD	0.05	0.16				Versicolorin C	< LD	0.05	0.16				Averantin	< LD	0.026	0.088				Averufin	≥ LD et < LQ	0.021	0.069				Nidurufin	< LD	0.05	0.16
µg/kg	Laberca_17.2242.16	traditional fermented drink	Sterigmatocystin	< LD	0.075	0.25				O-Methylsterigmatocystin	< LD	0.07	0.23				Versicolorin A	< LD	0.05	0.16				Versicolorin C	< LD	0.05	0.16				Averantin	< LD	0.026	0.088				Averufin	< LD	0.021	0.069				Nidurufin	< LD	0.05	0.16
µg/kg	Laberca_17.2242.35	traditional fermented drink	Sterigmatocystin	< LD	0.075	0.25				O-Methylsterigmatocystin	< LD	0.07	0.23				Versicolorin A	< LD	0.05	0.16				Versicolorin C	< LD	0.05	0.16				Averantin	< LD	0.026	0.088				Averufin	< LD	0.021	0.069				Nidurufin	< LD	0.05	0.16
µg/kg	Laberca_17.2135.19	traditional soft drink	Sterigmatocystin	< LD	0.075	0.25				O-Methylsterigmatocystin	< LD	0.07	0.23				Versicolorin A	< LD	0.05	0.16				Versicolorin C	< LD	0.05	0.16				Averantin	< LD	0.026	0.088				Averufin	< LD	0.021	0.069				Nidurufin	< LD	0.05	0.16
µg/kg	Laberca_17.2135.35	traditional soft drink	Sterigmatocystin	< LD	0.075	0.25				O-Methylsterigmatocystin	< LD	0.07	0.23				Versicolorin A	< LD	0.05	0.16				Versicolorin C	< LD	0.05	0.16				Averantin	< LD	0.026	0.088				Averufin	< LD	0.021	0.069				Nidurufin	< LD	0.05	0.16
µg/kg	Laberca_17.2242.15	traditional soft drink	Sterigmatocystin	< LD	0.075	0.25				O-Methylsterigmatocystin	< LD	0.07	0.23				Versicolorin A	< LD	0.05	0.16				Versicolorin C	< LD	0.05	0.16				Averantin	< LD	0.026	0.088				Averufin	< LD	0.021	0.069				Nidurufin	< LD	0.05	0.16
µg/kg	Laberca_17.1916.3	wheat/bread	Sterigmatocystin	< LD	0.075	0.25				O-Methylsterigmatocystin	< LD	0.07	0.23				Versicolorin A	< LD	0.05	0.16				Versicolorin C	< LD	0.05	0.16				Averantin	< LD	0.026	0.088				Averufin	< LD	0.021	0.069				Nidurufin	< LD	0.05	0.16
µg/kg	Laberca_17.2019.3	wheat/bread	Sterigmatocystin	< LD	0.075	0.25				O-Methylsterigmatocystin	< LD	0.07	0.23				Versicolorin A	< LD	0.05	0.16				Versicolorin C	< LD	0.05	0.16				Averantin	< LD	0.026	0.088				Averufin	< LD	0.021	0.069				Nidurufin	< LD	0.05	0.16
µg/kg	Laberca_17.2242.22	wheat/bread	Sterigmatocystin	< LD	0.075	0.25				O-Methylsterigmatocystin	< LD	0.07	0.23				Versicolorin A	< LD	0.05	0.16				Versicolorin C	< LD	0.05	0.16				Averantin	< LD	0.026	0.088				Averufin	< LD	0.021	0.069				Nidurufin	< LD	0.05	0.16
µg/kg	Laberca_18.276-19	wheat/bread	Sterigmatocystin	< LD	0.075	0.25				O-Methylsterigmatocystin	< LD	0.07	0.23				Versicolorin A	< LD	0.05	0.16				Versicolorin C	< LD	0.05	0.16				Averantin	< LD	0.026	0.088				Averufin	< LD	0.021	0.069				Nidurufin	< LD	0.05	0.16
µg/kg	Laberca_18.276-34	wheat/bread	Sterigmatocystin	< LD	0.075	0.25				O-Methylsterigmatocystin	< LD	0.07	0.23				Versicolorin A	< LD	0.05	0.16				Versicolorin C	< LD	0.05	0.16				Averantin	< LD	0.026	0.088				Averufin	< LD	0.021	0.069				Nidurufin	< LD	0.05	0.16
µg/kg	Laberca_18.276-53	wheat/bread	Sterigmatocystin	< LD	0.075	0.25				O-Methylsterigmatocystin	< LD	0.07	0.23				Versicolorin A	< LD	0.05	0.16				Versicolorin C	< LD	0.05	0.16				Averantin	< LD	0.026	0.088				Averufin	< LD	0.021	0.069				Nidurufin	< LD	0.05	0.16
µg/kg	Laberca_17.2242.26	yam dry	Sterigmatocystin	< LD	0.075	0.25				O-Methylsterigmatocystin	< LD	0.07	0.23				Versicolorin A	< LD	0.05	0.16				Versicolorin C	VAL	0.05	0.16	0.157176	0.0785881		Averantin	< LD	0.026	0.088				Averufin	< LD	0.021	0.069				Nidurufin	< LD	0.05	0.16
µg/kg	Laberca_18.276-57	yam dry	Sterigmatocystin	< LD	0.075	0.25				O-Methylsterigmatocystin	< LD	0.07	0.23				Versicolorin A	< LD	0.05	0.16				Versicolorin C	< LD	0.05	0.16				Averantin	< LD	0.026	0.088				Averufin	< LD	0.021	0.069				Nidurufin	< LD	0.05	0.16
µg/kg	Laberca_17.1916.6	yam fresh	Sterigmatocystin	< LD	0.075	0.25				O-Methylsterigmatocystin	< LD	0.07	0.23				Versicolorin A	< LD	0.05	0.16				Versicolorin C	< LD	0.05	0.16				Averantin	< LD	0.026	0.088				Averufin	< LD	0.021	0.069				Nidurufin	< LD	0.05	0.16
µg/kg	Laberca_17.2019.7	yam fresh	Sterigmatocystin	< LD	0.075	0.25				O-Methylsterigmatocystin	< LD	0.07	0.23				Versicolorin A	< LD	0.05	0.16				Versicolorin C	< LD	0.05	0.16				Averantin	< LD	0.026	0.088				Averufin	< LD	0.021	0.069				Nidurufin	< LD	0.05	0.16
µg/kg	Laberca_17.2135.13	yam fresh	Sterigmatocystin	< LD	0.075	0.25				O-Methylsterigmatocystin	< LD	0.07	0.23				Versicolorin A	< LD	0.05	0.16				Versicolorin C	< LD	0.05	0.16				Averantin	< LD	0.026	0.088				Averufin	< LD	0.021	0.069				Nidurufin	< LD	0.05	0.16
µg/kg	Laberca_17.2135.24	yam fresh	Sterigmatocystin	< LD	0.075	0.25				O-Methylsterigmatocystin	< LD	0.07	0.23				Versicolorin A	< LD	0.05	0.16				Versicolorin C	< LD	0.05	0.16				Averantin	< LD	0.026	0.088				Averufin	< LD	0.021	0.069				Nidurufin	< LD	0.05	0.16
µg/kg	Laberca_17.2242.25	yam fresh	Sterigmatocystin	< LD	0.075	0.25				O-Methylsterigmatocystin	< LD	0.07	0.23				Versicolorin A	< LD	0.05	0.16				Versicolorin C	< LD	0.05	0.16				Averantin	< LD	0.026	0.088				Averufin	< LD	0.021	0.069				Nidurufin	< LD	0.05	0.16
µg/kg	Laberca_18.276-5	yam fresh	Sterigmatocystin	< LD	0.075	0.25				O-Methylsterigmatocystin	< LD	0.07	0.23				Versicolorin A	< LD	0.05	0.16				Versicolorin C	< LD	0.05	0.16				Averantin	< LD	0.026	0.088				Averufin	< LD	0.021	0.069				Nidurufin	< LD	0.05	0.16
µg/kg	Laberca_18.276-14	yam fresh	Sterigmatocystin	< LD	0.075	0.25				O-Methylsterigmatocystin	< LD	0.07	0.23				Versicolorin A	< LD	0.05	0.16				Versicolorin C	< LD	0.05	0.16				Averantin	< LD	0.026	0.088				Averufin	< LD	0.021	0.069				Nidurufin	< LD	0.05	0.16
µg/kg	Laberca_18.276-22	yam fresh	Sterigmatocystin	< LD	0.075	0.25				O-Methylsterigmatocystin	< LD	0.07	0.23				Versicolorin A	< LD	0.05	0.16				Versicolorin C	< LD	0.05	0.16				Averantin	< LD	0.026	0.088				Averufin	< LD	0.021	0.069				Nidurufin	< LD	0.05	0.16
µg/kg	Laberca_18.276-38	yam fresh	Sterigmatocystin	< LD	0.075	0.25				O-Methylsterigmatocystin	< LD	0.07	0.23				Versicolorin A	< LD	0.05	0.16				Versicolorin C	< LD	0.05	0.16				Averantin	< LD	0.026	0.088				Averufin	< LD	0.021	0.069				Nidurufin	< LD	0.05	0.16
µg/kg	Laberca_18.276-56	yam fresh	Sterigmatocystin	< LD	0.075	0.25				O-Methylsterigmatocystin	< LD	0.07	0.23				Versicolorin A	< LD	0.05	0.16				Versicolorin C	< LD	0.05	0.16				Averantin	< LD	0.026	0.088				Averufin	< LD	0.021	0.069				Nidurufin	< LD	0.05	0.16
																																				0
[truncated: 51 more columns]

## Sheet: Aspergillus_metabolites
			maize, peanuts							beans, cassava, drinks, maize, nuts, oil							cassava, maize, millet, smoked fish, peanuts, rice, sorghum							palm oil							palm oil							palm oil, palm nut
Unit	Code échantillon	Item alimentaire	Substance	Type de résultat	LD (µg/kg)	LQ (µg/kg)	Concentration	Incertitude (+/-)	blc (mg/kg)	Substance	Type de résultat	LD (µg/kg)	LQ (mg/kg)	Concentration	Incertitude (+/-)	blc (mg/kg)	Substance	Type de résultat	LD (µg/kg)	LQ (µg/kg)	Concentration	Incertitude (+/-)	blc (mg/kg)	Substance	Type de résultat	LD (µg/kg)	LQ (µg/kg)	Concentration	Incertitude (+/-)	blc (mg/kg)	Substance	Type de résultat	LD (µg/kg)	LQ (µg/kg)	Concentration	Incertitude (+/-)	blc (mg/kg)	Substance	Type de résultat	LD (µg/kg)	LQ (µg/kg)	Concentration	Incertitude (+/-)	blc (mg/kg)	Substance	Type de résultat	LD (µg/kg)	LQ (µg/kg)	Concentration
µg/kg	Laberca_17.1916.7	beans	Cyclopiazonic acid	< LD	4	12				Kojic acid	< LD	20	68				3-Nitropropionic acid	< LD	0.75	2.5				Helvolic acid	< LD	2.1	6.9				Gliotoxin	< LD	1.2	4				Bisdethiomethylgliotoxin	< LD	1.1	3.5				Fumagillin	< LD	10	30
µg/kg	Laberca_17.1916.23	beans	Cyclopiazonic acid	< LD	4	12				Kojic acid	VAL	20	68	70.0432	35.0216		3-Nitropropionic acid	< LD	0.75	2.5				Helvolic acid	< LD	2.1	6.9				Gliotoxin	< LD	1.2	4				Bisdethiomethylgliotoxin	< LD	1.1	3.5				Fumagillin	< LD	10	30
µg/kg	Laberca_17.2019.8	beans	Cyclopiazonic acid	< LD	4	12				Kojic acid	< LD	20	68				3-Nitropropionic acid	< LD	0.75	2.5				Helvolic acid	< LD	2.1	6.9				Gliotoxin	< LD	1.2	4				Bisdethiomethylgliotoxin	< LD	1.1	3.5				Fumagillin	< LD	10	30
µg/kg	Laberca_17.2019.29	beans	Cyclopiazonic acid	< LD	4	12				Kojic acid	< LD	20	68				3-Nitropropionic acid	< LD	0.75	2.5				Helvolic acid	< LD	2.1	6.9				Gliotoxin	< LD	1.2	4				Bisdethiomethylgliotoxin	< LD	1.1	3.5				Fumagillin	< LD	10	30
µg/kg	Laberca_17.2135.14	beans	Cyclopiazonic acid	< LD	4	12				Kojic acid	VAL	20	68	68.7865	34.3932		3-Nitropropionic acid	VAL	0.75	2.5	32.871	16.4355		Helvolic acid	< LD	2.1	6.9				Gliotoxin	< LD	1.2	4				Bisdethiomethylgliotoxin	< LD	1.1	3.5				Fumagillin	< LD	10	30
µg/kg	Laberca_17.2135.25	beans	Cyclopiazonic acid	< LD	4	12				Kojic acid	< LD	20	68				3-Nitropropionic acid	< LD	0.75	2.5				Helvolic acid	< LD	2.1	6.9				Gliotoxin	< LD	1.2	4				Bisdethiomethylgliotoxin	< LD	1.1	3.5				Fumagillin	< LD	10	30
µg/kg	Laberca_17.2242.8	beans	Cyclopiazonic acid	< LD	4	12				Kojic acid	≥ LD et < LQ	20	68				3-Nitropropionic acid	< LD	0.75	2.5				Helvolic acid	< LD	2.1	6.9				Gliotoxin	< LD	1.2	4				Bisdethiomethylgliotoxin	< LD	1.1	3.5				Fumagillin	< LD	10	30
µg/kg	Laberca_17.2242.27	beans	Cyclopiazonic acid	< LD	4	12				Kojic acid	VAL	20	68	86.3417	43.1709		3-Nitropropionic acid	< LD	0.75	2.5				Helvolic acid	< LD	2.1	6.9				Gliotoxin	< LD	1.2	4				Bisdethiomethylgliotoxin	< LD	1.1	3.5				Fumagillin	< LD	10	30
µg/kg	Laberca_18.276-6	beans	Cyclopiazonic acid	VAL	4	12	14.4003	7.20014		Kojic acid	VAL	20	68	120.97	60.4849		3-Nitropropionic acid	< LD	0.75	2.5				Helvolic acid	< LD	2.1	6.9				Gliotoxin	< LD	1.2	4				Bisdethiomethylgliotoxin	< LD	1.1	3.5				Fumagillin	< LD	10	30
µg/kg	Laberca_18.276-15	beans	Cyclopiazonic acid	< LD	4	12				Kojic acid	≥ LD et < LQ	20	68				3-Nitropropionic acid	< LD	0.75	2.5				Helvolic acid	< LD	2.1	6.9				Gliotoxin	< LD	1.2	4				Bisdethiomethylgliotoxin	< LD	1.1	3.5				Fumagillin	< LD	10	30
µg/kg	Laberca_18.276-23	beans	Cyclopiazonic acid	< LD	4	12				Kojic acid	< LD	20	68				3-Nitropropionic acid	< LD	0.75	2.5				Helvolic acid	< LD	2.1	6.9				Gliotoxin	< LD	1.2	4				Bisdethiomethylgliotoxin	< LD	1.1	3.5				Fumagillin	< LD	10	30
µg/kg	Laberca_18.276-29	beans	Cyclopiazonic acid	< LD	4	12				Kojic acid	VAL	20	68	113.823	56.9117		3-Nitropropionic acid	< LD	0.75	2.5				Helvolic acid	< LD	2.1	6.9				Gliotoxin	< LD	1.2	4				Bisdethiomethylgliotoxin	< LD	1.1	3.5				Fumagillin	< LD	10	30
µg/kg	Laberca_18.276-39	beans	Cyclopiazonic acid	< LD	4	12				Kojic acid	< LD	20	68				3-Nitropropionic acid	< LD	0.75	2.5				Helvolic acid	< LD	2.1	6.9				Gliotoxin	< LD	1.2	4				Bisdethiomethylgliotoxin	< LD	1.1	3.5				Fumagillin	< LD	10	30
µg/kg	Laberca_18.276-48	beans	Cyclopiazonic acid	< LD	4	12				Kojic acid	≥ LD et < LQ	20	68				3-Nitropropionic acid	< LD	0.75	2.5				Helvolic acid	< LD	2.1	6.9				Gliotoxin	< LD	1.2	4				Bisdethiomethylgliotoxin	< LD	1.1	3.5				Fumagillin	< LD	10	30
µg/kg	Laberca_18.276-58	beans	Cyclopiazonic acid	< LD	4	12				Kojic acid	≥ LD et < LQ	20	68				3-Nitropropionic acid	< LD	0.75	2.5				Helvolic acid	< LD	2.1	6.9				Gliotoxin	< LD	1.2	4				Bisdethiomethylgliotoxin	< LD	1.1	3.5				Fumagillin	< LD	10	30
µg/kg	Laberca_18.276-65	beans	Cyclopiazonic acid	< LD	4	12				Kojic acid	≥ LD et < LQ	20	68				3-Nitropropionic acid	< LD	0.75	2.5				Helvolic acid	< LD	2.1	6.9				Gliotoxin	< LD	1.2	4				Bisdethiomethylgliotoxin	< LD	1.1	3.5				Fumagillin	< LD	10	30
µg/kg	Laberca_17.1916.11	beef	Cyclopiazonic acid	< LD	4	12				Kojic acid	< LD	20	68				3-Nitropropionic acid	< LD	0.75	2.5				Helvolic acid	< LD	2.1	6.9				Gliotoxin	< LD	1.2	4				Bisdethiomethylgliotoxin	< LD	1.1	3.5				Fumagillin	< LD	10	30
µg/kg	Laberca_17.1916.26	beef	Cyclopiazonic acid	< LD	4	12				Kojic acid	< LD	20	68				3-Nitropropionic acid	< LD	0.75	2.5				Helvolic acid	< LD	2.1	6.9				Gliotoxin	< LD	1.2	4				Bisdethiomethylgliotoxin	< LD	1.1	3.5				Fumagillin	< LD	10	30
µg/kg	Laberca_17.2019.11	beef	Cyclopiazonic acid	< LD	4	12				Kojic acid	< LD	20	68				3-Nitropropionic acid	< LD	0.75	2.5				Helvolic acid	< LD	2.1	6.9				Gliotoxin	< LD	1.2	4				Bisdethiomethylgliotoxin	< LD	1.1	3.5				Fumagillin	< LD	10	30
µg/kg	Laberca_17.2135.16	beef	Cyclopiazonic acid	< LD	4	12				Kojic acid	< LD	20	68				3-Nitropropionic acid	< LD	0.75	2.5				Helvolic acid	< LD	2.1	6.9				Gliotoxin	< LD	1.2	4				Bisdethiomethylgliotoxin	< LD	1.1	3.5				Fumagillin	< LD	10	30
µg/kg	Laberca_17.2135.28	beef	Cyclopiazonic acid	< LD	4	12				Kojic acid	< LD	20	68				3-Nitropropionic acid	< LD	0.75	2.5				Helvolic acid	< LD	2.1	6.9				Gliotoxin	< LD	1.2	4				Bisdethiomethylgliotoxin	< LD	1.1	3.5				Fumagillin	< LD	10	30
µg/kg	Laberca_17.2242.12	beef	Cyclopiazonic acid	< LD	4	12				Kojic acid	< LD	20	68				3-Nitropropionic acid	< LD	0.75	2.5				Helvolic acid	< LD	2.1	6.9				Gliotoxin	< LD	1.2	4				Bisdethiomethylgliotoxin	< LD	1.1	3.5				Fumagillin	< LD	10	30
µg/kg	Laberca_17.2242.30	beef	Cyclopiazonic acid	< LD	4	12				Kojic acid	< LD	20	68				3-Nitropropionic acid	< LD	0.75	2.5				Helvolic acid	< LD	2.1	6.9				Gliotoxin	< LD	1.2	4				Bisdethiomethylgliotoxin	< LD	1.1	3.5				Fumagillin	< LD	10	30
µg/kg	Laberca_17.1916.31	broth/bouillon cube	Cyclopiazonic acid	< LD	4	12				Kojic acid	< LD	20	68				3-Nitropropionic acid	< LD	0.75	2.5				Helvolic acid	< LD	2.1	6.9				Gliotoxin	< LD	1.2	4				Bisdethiomethylgliotoxin	< LD	1.1	3.5				Fumagillin	< LD	10	30
µg/kg	Laberca_17.2242.18	broth/bouillon cube	Cyclopiazonic acid	< LD	4	12				Kojic acid	< LD	20	68				3-Nitropropionic acid	< LD	0.75	2.5				Helvolic acid	< LD	2.1	6.9				Gliotoxin	< LD	1.2	4				Bisdethiomethylgliotoxin	< LD	1.1	3.5				Fumagillin	< LD	10	30
µg/kg	Laberca_17.2242.38	broth/bouillon cube	Cyclopiazonic acid	< LD	4	12				Kojic acid	< LD	20	68				3-Nitropropionic acid	< LD	0.75	2.5				Helvolic acid	< LD	2.1	6.9				Gliotoxin	< LD	1.2	4				Bisdethiomethylgliotoxin	< LD	1.1	3.5				Fumagillin	< LD	10	30
µg/kg	Laberca_17.2019.20	cashew nut	Cyclopiazonic acid	< LD	4	12				Kojic acid	VAL	20	68	194.304	97.1522		3-Nitropropionic acid	VAL	0.75	2.5	8.48062	4.24031		Helvolic acid	< LD	2.1	6.9				Gliotoxin	< LD	1.2	4				Bisdethiomethylgliotoxin	< LD	1.1	3.5				Fumagillin	< LD	10	30
µg/kg	Laberca_17.2135.1	cashew nut	Cyclopiazonic acid	< LD	4	12				Kojic acid	VAL	20	68	81.0834	40.5417		3-Nitropropionic acid	< LD	0.75	2.5				Helvolic acid	< LD	2.1	6.9				Gliotoxin	< LD	1.2	4				Bisdethiomethylgliotoxin	< LD	1.1	3.5				Fumagillin	< LD	10	30
µg/kg	Laberca_17.2242.1	cashew nut	Cyclopiazonic acid	< LD	4	12				Kojic acid	VAL	20	68	159.247	79.6235		3-Nitropropionic acid	< LD	0.75	2.5				Helvolic acid	< LD	2.1	6.9				Gliotoxin	< LD	1.2	4				Bisdethiomethylgliotoxin	< LD	1.1	3.5				Fumagillin	< LD	10	30
µg/kg	Laberca_17.1916.5	cassava dry	Cyclopiazonic acid	< LD	4	12				Kojic acid	≥ LD et < LQ	20	68				3-Nitropropionic acid	< LD	0.75	2.5				Helvolic acid	< LD	2.1	6.9				Gliotoxin	< LD	1.2	4				Bisdethiomethylgliotoxin	< LD	1.1	3.5				Fumagillin	< LD	10	30
µg/kg	Laberca_17.2019.6	cassava dry	Cyclopiazonic acid	< LD	4	12				Kojic acid	VAL	20	68	2764.1	1382.05		3-Nitropropionic acid	VAL	0.75	2.5	119.501	59.7507		Helvolic acid	< LD	2.1	6.9				Gliotoxin	< LD	1.2	4				Bisdethiomethylgliotoxin	< LD	1.1	3.5				Fumagillin	< LD	10	30
µg/kg	Laberca_17.2019.28	cassava dry	Cyclopiazonic acid	< LD	4	12				Kojic acid	VAL	20	68	1333.76	666.881		3-Nitropropionic acid	< LD	0.75	2.5				Helvolic acid	< LD	2.1	6.9				Gliotoxin	< LD	1.2	4				Bisdethiomethylgliotoxin	< LD	1.1	3.5				Fumagillin	< LD	10	30
µg/kg	Laberca_17.2135.12	cassava dry	Cyclopiazonic acid	< LD	4	12				Kojic acid	≥ LD et < LQ	20	68				3-Nitropropionic acid	< LD	0.75	2.5				Helvolic acid	< LD	2.1	6.9				Gliotoxin	< LD	1.2	4				Bisdethiomethylgliotoxin	< LD	1.1	3.5				Fumagillin	< LD	10	30
µg/kg	Laberca_17.2135.23	cassava dry	Cyclopiazonic acid	< LD	4	12				Kojic acid	< LD	20	68				3-Nitropropionic acid	< LD	0.75	2.5				Helvolic acid	< LD	2.1	6.9				Gliotoxin	< LD	1.2	4				Bisdethiomethylgliotoxin	< LD	1.1	3.5				Fumagillin	< LD	10	30
µg/kg	Laberca_17.2242.24	cassava dry	Cyclopiazonic acid	< LD	4	12				Kojic acid	VAL	20	68	99.104	49.552		3-Nitropropionic acid	< LD	0.75	2.5				Helvolic acid	< LD	2.1	6.9				Gliotoxin	< LD	1.2	4				Bisdethiomethylgliotoxin	< LD	1.1	3.5				Fumagillin	< LD	10	30
µg/kg	Laberca_18.276-4	cassava dry	Cyclopiazonic acid	< LD	4	12				Kojic acid	≥ LD et < LQ	20	68				3-Nitropropionic acid	< LD	0.75	2.5				Helvolic acid	< LD	2.1	6.9				Gliotoxin	< LD	1.2	4				Bisdethiomethylgliotoxin	< LD	1.1	3.5				Fumagillin	< LD	10	30
µg/kg	Laberca_18.276-13	cassava dry	Cyclopiazonic acid	< LD	4	12				Kojic acid	≥ LD et < LQ	20	68				3-Nitropropionic acid	< LD	0.75	2.5				Helvolic acid	< LD	2.1	6.9				Gliotoxin	< LD	1.2	4				Bisdethiomethylgliotoxin	< LD	1.1	3.5				Fumagillin	< LD	10	30
µg/kg	Laberca_18.276-21	cassava dry	Cyclopiazonic acid	< LD	4	12				Kojic acid	< LD	20	68				3-Nitropropionic acid	VAL	0.75	2.5	23.7091	11.8546		Helvolic acid	< LD	2.1	6.9				Gliotoxin	< LD	1.2	4				Bisdethiomethylgliotoxin	< LD	1.1	3.5				Fumagillin	< LD	10	30
µg/kg	Laberca_18.276-37	cassava dry	Cyclopiazonic acid	< LD	4	12				Kojic acid	VAL	20	68	183.808	91.9041		3-Nitropropionic acid	< LD	0.75	2.5				Helvolic acid	< LD	2.1	6.9				Gliotoxin	< LD	1.2	4				Bisdethiomethylgliotoxin	< LD	1.1	3.5				Fumagillin	< LD	10	30
µg/kg	Laberca_18.276-47	cassava dry	Cyclopiazonic acid	< LD	4	12				Kojic acid	VAL	20	68	1438.92	719.459		3-Nitropropionic acid	< LD	0.75	2.5				Helvolic acid	< LD	2.1	6.9				Gliotoxin	< LD	1.2	4				Bisdethiomethylgliotoxin	< LD	1.1	3.5				Fumagillin	< LD	10	30
µg/kg	Laberca_18.276-55	cassava dry	Cyclopiazonic acid	< LD	4	12				Kojic acid	≥ LD et < LQ	20	68				3-Nitropropionic acid	< LD	0.75	2.5				Helvolic acid	< LD	2.1	6.9				Gliotoxin	< LD	1.2	4				Bisdethiomethylgliotoxin	< LD	1.1	3.5				Fumagillin	< LD	10	30
µg/kg	Laberca_17.1916.4	cassava fresh	Cyclopiazonic acid	< LD	4	12				Kojic acid	< LD	20	68				3-Nitropropionic acid	< LD	0.75	2.5				Helvolic acid	< LD	2.1	6.9				Gliotoxin	< LD	1.2	4				Bisdethiomethylgliotoxin	< LD	1.1	3.5				Fumagillin	< LD	10	30
µg/kg	Laberca_17.2019.27	cassava fresh	Cyclopiazonic acid	< LD	4	12				Kojic acid	< LD	20	68				3-Nitropropionic acid	< LD	0.75	2.5				Helvolic acid	< LD	2.1	6.9				Gliotoxin	< LD	1.2	4				Bisdethiomethylgliotoxin	< LD	1.1	3.5				Fumagillin	< LD	10	30
µg/kg	Laberca_17.2135.11	cassava fresh	Cyclopiazonic acid	< LD	4	12				Kojic acid	< LD	20	68				3-Nitropropionic acid	< LD	0.75	2.5				Helvolic acid	< LD	2.1	6.9				Gliotoxin	< LD	1.2	4				Bisdethiomethylgliotoxin	< LD	1.1	3.5				Fumagillin	< LD	10	30
µg/kg	Laberca_17.2242.23	cassava fresh	Cyclopiazonic acid	< LD	4	12				Kojic acid	< LD	20	68				3-Nitropropionic acid	< LD	0.75	2.5				Helvolic acid	< LD	2.1	6.9				Gliotoxin	< LD	1.2	4				Bisdethiomethylgliotoxin	< LD	1.1	3.5				Fumagillin	< LD	10	30
µg/kg	Laberca_18.276-12	cassava fresh	Cyclopiazonic acid	< LD	4	12				Kojic acid	< LD	20	68				3-Nitropropionic acid	< LD	0.75	2.5				Helvolic acid	< LD	2.1	6.9				Gliotoxin	< LD	1.2	4				Bisdethiomethylgliotoxin	< LD	1.1	3.5				Fumagillin	< LD	10	30
µg/kg	Laberca_18.276-20	cassava fresh	Cyclopiazonic acid	< LD	4	12				Kojic acid	≥ LD et < LQ	20	68				3-Nitropropionic acid	< LD	0.75	2.5				Helvolic acid	< LD	2.1	6.9				Gliotoxin	< LD	1.2	4				Bisdethiomethylgliotoxin	< LD	1.1	3.5				Fumagillin	< LD	10	30
µg/kg	Laberca_18.276-46	cassava fresh	Cyclopiazonic acid	< LD	4	12				Kojic acid	< LD	20	68				3-Nitropropionic acid	< LD	0.75	2.5				Helvolic acid	< LD	2.1	6.9				Gliotoxin	< LD	1.2	4				Bisdethiomethylgliotoxin	< LD	1.1	3.5				Fumagillin	< LD	10	30
µg/kg	Laberca_18.276-54	cassava fresh	Cyclopiazonic acid	< LD	4	12				Kojic acid	< LD	20	68				3-Nitropropionic acid	< LD	0.75	2.5				Helvolic acid	< LD	2.1	6.9				Gliotoxin	< LD	1.2	4				Bisdethiomethylgliotoxin	< LD	1.1	3.5				Fumagillin	< LD	10	30
µg/kg	Laberca_17.2135.37	chili/peper	Cyclopiazonic acid	< LD	4	12				Kojic acid	< LD	20	68				3-Nitropropionic acid	< LD	0.75	2.5				Helvolic acid	< LD	2.1	6.9				Gliotoxin	< LD	1.2	4				Bisdethiomethylgliotoxin	< LD	1.1	3.5				Fumagillin	< LD	10	30
µg/kg	Laberca_17.2242.19	chili/peper	Cyclopiazonic acid	< LD	4	12				Kojic acid	< LD	20	68				3-Nitropropionic acid	< LD	0.75	2.5				Helvolic acid	< LD	2.1	6.9				Gliotoxin	< LD	1.2	4				Bisdethiomethylgliotoxin	< LD	1.1	3.5				Fumagillin	< LD	10	30
µg/kg	Laberca_17.2242.39	chili/peper	Cyclopiazonic acid	< LD	4	12				Kojic acid	< LD	20	68				3-Nitropropionic acid	< LD	0.75	2.5				Helvolic acid	< LD	2.1	6.9				Gliotoxin	< LD	1.2	4				Bisdethiomethylgliotoxin	< LD	1.1	3.5				Fumagillin	< LD	10	30
µg/kg	Laberca_17.1916.33	chocolate	Cyclopiazonic acid	< LD	4	12				Kojic acid	< LD	20	68				3-Nitropropionic acid	< LD	0.75	2.5				Helvolic acid	< LD	2.1	6.9				Gliotoxin	< LD	1.2	4				Bisdethiomethylgliotoxin	< LD	1.1	3.5				Fumagillin	< LD	10	30
µg/kg	Laberca_17.2242.3	chocolate	Cyclopiazonic acid	< LD	4	12				Kojic acid	< LD	20	68				3-Nitropropionic acid	< LD	0.75	2.5				Helvolic acid	< LD	2.1	6.9				Gliotoxin	< LD	1.2	4				Bisdethiomethylgliotoxin	< LD	1.1	3.5				Fumagillin	< LD	10	30
µg/kg	Laberca_17.1916.32	coffee	Cyclopiazonic acid	< LD	4	12				Kojic acid	< LD	20	68				3-Nitropropionic acid	< LD	0.75	2.5				Helvolic acid	< LD	2.1	6.9				Gliotoxin	< LD	1.2	4				Bisdethiomethylgliotoxin	< LD	1.1	3.5				Fumagillin	< LD	10	30
µg/kg	Laberca_17.1916.14	concentrated/dehydrated milk	Cyclopiazonic acid	< LD	4	12				Kojic acid	< LD	20	68				3-Nitropropionic acid	< LD	0.75	2.5				Helvolic acid	< LD	2.1	6.9				Gliotoxin	< LD	1.2	4				Bisdethiomethylgliotoxin	< LD	1.1	3.5				Fumagillin	< LD	10	30
µg/kg	Laberca_17.2019.15	concentrated/dehydrated milk	Cyclopiazonic acid	< LD	4	12				Kojic acid	< LD	20	68				3-Nitropropionic acid	< LD	0.75	2.5				Helvolic acid	< LD	2.1	6.9				Gliotoxin	< LD	1.2	4				Bisdethiomethylgliotoxin	< LD	1.1	3.5				Fumagillin	< LD	10	30
µg/kg	Laberca_17.2135.32	concentrated/dehydrated milk	Cyclopiazonic acid	< LD	4	12				Kojic acid	< LD	20	68				3-Nitropropionic acid	< LD	0.75	2.5				Helvolic acid	< LD	2.1	6.9				Gliotoxin	< LD	1.2	4				Bisdethiomethylgliotoxin	< LD	1.1	3.5				Fumagillin	< LD	10	30
µg/kg	Laberca_17.2242.32	concentrated/dehydrated milk	Cyclopiazonic acid	< LD	4	12				Kojic acid	< LD	20	68				3-Nitropropionic acid	< LD	0.75	2.5				Helvolic acid	< LD	2.1	6.9				Gliotoxin	< LD	1.2	4				Bisdethiomethylgliotoxin	< LD	1.1	3.5				Fumagillin	< LD	10	30
µg/kg	Laberca_17.2019.14	fresh/fermented milk	Cyclopiazonic acid	< LD	4	12				Kojic acid	< LD	20	68				3-Nitropropionic acid	< LD	0.75	2.5				Helvolic acid	< LD	2.1	6.9				Gliotoxin	< LD	1.2	4				Bisdethiomethylgliotoxin	< LD	1.1	3.5				Fumagillin	< LD	10	30
µg/kg	Laberca_17.2135.18	fresh/fermented milk	Cyclopiazonic acid	< LD	4	12				Kojic acid	< LD	20	68				3-Nitropropionic acid	< LD	0.75	2.5				Helvolic acid	< LD	2.1	6.9				Gliotoxin	< LD	1.2	4				Bisdethiomethylgliotoxin	< LD	1.1	3.5				Fumagillin	< LD	10	30
µg/kg	Laberca_17.2135.31	fresh/fermented milk	Cyclopiazonic acid	< LD	4	12				Kojic acid	< LD	20	68				3-Nitropropionic acid	< LD	0.75	2.5				Helvolic acid	< LD	2.1	6.9				Gliotoxin	< LD	1.2	4				Bisdethiomethylgliotoxin	< LD	1.1	3.5				Fumagillin	< LD	10	30
µg/kg	Laberca_17.2242.2	fresh/fermented milk	Cyclopiazonic acid	< LD	4	12				Kojic acid	< LD	20	68				3-Nitropropionic acid	< LD	0.75	2.5				Helvolic acid	< LD	2.1	6.9				Gliotoxin	< LD	1.2	4				Bisdethiomethylgliotoxin	< LD	1.1	3.5				Fumagillin	< LD	10	30
µg/kg	Laberca_17.2135.34	groundnut oil	Cyclopiazonic acid	< LD	4	12				Kojic acid	VAL	20	68	125.27	62.6352		3-Nitropropionic acid	< LD	0.75	2.5				Helvolic acid	< LD	2.1	6.9				Gliotoxin	< LD	1.2	4				Bisdethiomethylgliotoxin	< LD	1.1	3.5				Fumagillin	< LD	10	30
µg/kg	Laberca_17.2242.14	groundnut oil	Cyclopiazonic acid	< LD	4	12				Kojic acid	≥ LD et < LQ	20	68				3-Nitropropionic acid	< LD	0.75	2.5				Helvolic acid	< LD	2.1	6.9				Gliotoxin	< LD	1.2	4				Bisdethiomethylgliotoxin	< LD	1.1	3.5				Fumagillin	< LD	10	30
µg/kg	Laberca_17.1916.18	industrial fermented drink	Cyclopiazonic acid	< LD	4	12				Kojic acid	≥ LD et < LQ	20	68				3-Nitropropionic acid	< LD	0.75	2.5				Helvolic acid	< LD	2.1	6.9				Gliotoxin	< LD	1.2	4				Bisdethiomethylgliotoxin	< LD	1.1	3.5				Fumagillin	< LD	10	30
µg/kg	Laberca_17.2135.36	industrial fermented drink	Cyclopiazonic acid	< LD	4	12				Kojic acid	VAL	20	68	111.302	55.6509		3-Nitropropionic acid	< LD	0.75	2.5				Helvolic acid	< LD	2.1	6.9				Gliotoxin	< LD	1.2	4				Bisdethiomethylgliotoxin	< LD	1.1	3.5				Fumagillin	< LD	10	30
µg/kg	Laberca_17.2242.36	industrial fermented drink	Cyclopiazonic acid	< LD	4	12				Kojic acid	< LD	20	68				3-Nitropropionic acid	< LD	0.75	2.5				Helvolic acid	< LD	2.1	6.9				Gliotoxin	< LD	1.2	4				Bisdethiomethylgliotoxin	< LD	1.1	3.5				Fumagillin	< LD	10	30
µg/kg	Laberca_17.1916.2	maize	Cyclopiazonic acid	< LD	4	12				Kojic acid	VAL	20	68	399.97	199.985		3-Nitropropionic acid	VAL	0.75	2.5	11.6275	5.81377		Helvolic acid	< LD	2.1	6.9				Gliotoxin	< LD	1.2	4				Bisdethiomethylgliotoxin	< LD	1.1	3.5				Fumagillin	< LD	10	30
µg/kg	Laberca_17.1916.21	maize	Cyclopiazonic acid	< LD	4	12				Kojic acid	VAL	20	68	2166.75	1083.38		3-Nitropropionic acid	VAL	0.75	2.5	13.2875	6.64374		Helvolic acid	< LD	2.1	6.9				Gliotoxin	< LD	1.2	4				Bisdethiomethylgliotoxin	< LD	1.1	3.5				Fumagillin	< LD	10	30
µg/kg	Laberca_17.2019.2	maize	Cyclopiazonic acid	< LD	4	12				Kojic acid	< LD	20	68				3-Nitropropionic acid	< LD	0.75	2.5				Helvolic acid	< LD	2.1	6.9				Gliotoxin	< LD	1.2	4				Bisdethiomethylgliotoxin	< LD	1.1	3.5				Fumagillin	< LD	10	30
µg/kg	Laberca_17.2019.24	maize	Cyclopiazonic acid	< LD	4	12				Kojic acid	≥ LD et < LQ	20	68				3-Nitropropionic acid	VAL	0.75	2.5	6.16473	3.08237		Helvolic acid	< LD	2.1	6.9				Gliotoxin	< LD	1.2	4				Bisdethiomethylgliotoxin	< LD	1.1	3.5				Fumagillin	< LD	10	30
µg/kg	Laberca_17.2135.8	maize	Cyclopiazonic acid	VAL	4	12				Kojic acid	VAL	20	68	303.245	151.623		3-Nitropropionic acid	VAL	0.75	2.5	11.9832	5.99162		Helvolic acid	< LD	2.1	6.9				Gliotoxin	< LD	1.2	4				Bisdethiomethylgliotoxin	< LD	1.1	3.5				Fumagillin	< LD	10	30
µg/kg	Laberca_17.2135.21	maize	Cyclopiazonic acid	VAL	4	12	34.4551	17.2276		Kojic acid	VAL	20	68	1054.72	527.361		3-Nitropropionic acid	VAL	0.75	2.5	20.6387	10.3193		Helvolic acid	< LD	2.1	6.9				Gliotoxin	< LD	1.2	4				Bisdethiomethylgliotoxin	< LD	1.1	3.5				Fumagillin	< LD	10	30
µg/kg	Laberca_17.2242.5	maize	Cyclopiazonic acid	< LD	4	12				Kojic acid	VAL	20	68	246.638	123.319		3-Nitropropionic acid	< LD	0.75	2.5				Helvolic acid	< LD	2.1	6.9				Gliotoxin	< LD	1.2	4				Bisdethiomethylgliotoxin	< LD	1.1	3.5				Fumagillin	< LD	10	30
µg/kg	Laberca_17.2242.21	maize	Cyclopiazonic acid	< LD	4	12				Kojic acid	VAL	20	68	131.614	65.807		3-Nitropropionic acid	< LD	0.75	2.5				Helvolic acid	< LD	2.1	6.9				Gliotoxin	< LD	1.2	4				Bisdethiomethylgliotoxin	< LD	1.1	3.5				Fumagillin	< LD	10	30
µg/kg	Laberca_18.276-2	maize	Cyclopiazonic acid	< LD	4	12				Kojic acid	≥ LD et < LQ	20	68				3-Nitropropionic acid	< LD	0.75	2.5				Helvolic acid	< LD	2.1	6.9				Gliotoxin	< LD	1.2	4				Bisdethiomethylgliotoxin	< LD	1.1	3.5				Fumagillin	< LD	10	30
µg/kg	Laberca_18.276-9	maize	Cyclopiazonic acid	< LD	4	12				Kojic acid	< LD	20	68				3-Nitropropionic acid	VAL	0.75	2.5	4.95613	2.47806		Helvolic acid	< LD	2.1	6.9				Gliotoxin	< LD	1.2	4				Bisdethiomethylgliotoxin	< LD	1.1	3.5				Fumagillin	< LD	10	30
µg/kg	Laberca_18.276-18	maize	Cyclopiazonic acid	< LD	4	12				Kojic acid	< LD	20	68				3-Nitropropionic acid	VAL	0.75	2.5	10.347	5.1735		Helvolic acid	< LD	2.1	6.9				Gliotoxin	< LD	1.2	4				Bisdethiomethylgliotoxin	< LD	1.1	3.5				Fumagillin	< LD	10	30
µg/kg	Laberca_18.276-27	maize	Cyclopiazonic acid	< LD	4	12				Kojic acid	≥ LD et < LQ	20	68				3-Nitropropionic acid	< LD	0.75	2.5				Helvolic acid	< LD	2.1	6.9				Gliotoxin	< LD	1.2	4				Bisdethiomethylgliotoxin	< LD	1.1	3.5				Fumagillin	< LD	10	30
µg/kg	Laberca_18.276-33	maize	Cyclopiazonic acid	< LD	4	12				Kojic acid	< LD	20	68				3-Nitropropionic acid	VAL	0.75	2.5	275.709	137.855		Helvolic acid	< LD	2.1	6.9				Gliotoxin	< LD	1.2	4				Bisdethiomethylgliotoxin	< LD	1.1	3.5				Fumagillin	< LD	10	30
µg/kg	Laberca_18.276-43	maize	Cyclopiazonic acid	< LD	4	12				Kojic acid	≥ LD et < LQ	20	68				3-Nitropropionic acid	< LD	0.75	2.5				Helvolic acid	< LD	2.1	6.9				Gliotoxin	< LD	1.2	4				Bisdethiomethylgliotoxin	< LD	1.1	3.5				Fumagillin	< LD	10	30
µg/kg	Laberca_18.276-52	maize	Cyclopiazonic acid	< LD	4	12				Kojic acid	≥ LD et < LQ	20	68				3-Nitropropionic acid	< LD	0.75	2.5				Helvolic acid	< LD	2.1	6.9				Gliotoxin	< LD	1.2	4				Bisdethiomethylgliotoxin	< LD	1.1	3.5				Fumagillin	< LD	10	30
µg/kg	Laberca_18.276-62	maize	Cyclopiazonic acid	< LD	4	12				Kojic acid	< LD	20	68				3-Nitropropionic acid	< LD	0.75	2.5				Helvolic acid	< LD	2.1	6.9				Gliotoxin	< LD	1.2	4				Bisdethiomethylgliotoxin	< LD	1.1	3.5				Fumagillin	< LD	10	30
µg/kg	Laberca_17.2019.5	mil	Cyclopiazonic acid	< LD	4	12				Kojic acid	< LD	20	68				3-Nitropropionic acid	< LD	0.75	2.5				Helvolic acid	< LD	2.1	6.9				Gliotoxin	< LD	1.2	4				Bisdethiomethylgliotoxin	< LD	1.1	3.5				Fumagillin	< LD	10	30
µg/kg	Laberca_17.2019.26	mil	Cyclopiazonic acid	< LD	4	12				Kojic acid	< LD	20	68				3-Nitropropionic acid	< LD	0.75	2.5				Helvolic acid	< LD	2.1	6.9				Gliotoxin	< LD	1.2	4				Bisdethiomethylgliotoxin	< LD	1.1	3.5				Fumagillin	< LD	10	30
µg/kg	Laberca_17.2135.10	mil	Cyclopiazonic acid	< LD	4	12				Kojic acid	< LD	20	68				3-Nitropropionic acid	VAL	0.75	2.5	164.816	82.4079		Helvolic acid	< LD	2.1	6.9				Gliotoxin	< LD	1.2	4				Bisdethiomethylgliotoxin	< LD	1.1	3.5				Fumagillin	< LD	10	30
µg/kg	Laberca_18.276-11	mil	Cyclopiazonic acid	< LD	4	12				Kojic acid	< LD	20	68				3-Nitropropionic acid	< LD	0.75	2.5				Helvolic acid	< LD	2.1	6.9				Gliotoxin	< LD	1.2	4				Bisdethiomethylgliotoxin	< LD	1.1	3.5				Fumagillin	< LD	10	30
µg/kg	Laberca_18.276-36	mil	Cyclopiazonic acid	< LD	4	12				Kojic acid	VAL	20	68	271.003	135.501		3-Nitropropionic acid	VAL	0.75	2.5	4.47344	2.23672		Helvolic acid	< LD	2.1	6.9				Gliotoxin	< LD	1.2	4				Bisdethiomethylgliotoxin	< LD	1.1	3.5				Fumagillin	< LD	10	30
µg/kg	Laberca_18.276-45	mil	Cyclopiazonic acid	< LD	4	12				Kojic acid	< LD	20	68				3-Nitropropionic acid	< LD	0.75	2.5				Helvolic acid	< LD	2.1	6.9				Gliotoxin	< LD	1.2	4				Bisdethiomethylgliotoxin	< LD	1.1	3.5				Fumagillin	< LD	10	30
µg/kg	Laberca_18.276-64	mil	Cyclopiazonic acid	< LD	4	12				Kojic acid	< LD	20	68				3-Nitropropionic acid	VAL	0.75	2.5	58.6711	29.3356		Helvolic acid	< LD	2.1	6.9				Gliotoxin	< LD	1.2	4				Bisdethiomethylgliotoxin	< LD	1.1	3.5				Fumagillin	< LD	10	30
µg/kg	Laberca_17.2242.7	millet	Cyclopiazonic acid	< LD	4	12				Kojic acid	< LD	20	68				3-Nitropropionic acid	< LD	0.75	2.5				Helvolic acid	< LD	2.1	6.9				Gliotoxin	< LD	1.2	4				Bisdethiomethylgliotoxin	< LD	1.1	3.5				Fumagillin	< LD	10	30
µg/kg	Laberca_17.2019.21	mutton/goat	Cyclopiazonic acid	< LD	4	12				Kojic acid	< LD	20	68				3-Nitropropionic acid	VAL	0.75	2.5	10.5241	5.26203		Helvolic acid	< LD	2.1	6.9				Gliotoxin	< LD	1.2	4				Bisdethiomethylgliotoxin	< LD	1.1	3.5				Fumagillin	< LD	10	30
µg/kg	Laberca_17.1916.9	onion & garlic	Cyclopiazonic acid	< LD	4	12				Kojic acid	< LD	20	68				3-Nitropropionic acid	< LD	0.75	2.5				Helvolic acid	< LD	2.1	6.9				Gliotoxin	< LD	1.2	4				Bisdethiomethylgliotoxin	< LD	1.1	3.5				Fumagillin	< LD	10	30
µg/kg	Laberca_17.1916.25	onion & garlic	Cyclopiazonic acid	< LD	4	12				Kojic acid	< LD	20	68				3-Nitropropionic acid	< LD	0.75	2.5				Helvolic acid	< LD	2.1	6.9				Gliotoxin	< LD	1.2	4				Bisdethiomethylgliotoxin	< LD	1.1	3.5				Fumagillin	< LD	10	30
µg/kg	Laberca_17.2019.10	onion & garlic	Cyclopiazonic acid	< LD	4	12				Kojic acid	< LD	20	68				3-Nitropropionic acid	VAL	0.75	2.5	4.05995	2.02997		Helvolic acid	< LD	2.1	6.9				Gliotoxin	< LD	1.2	4				Bisdethiomethylgliotoxin	< LD	1.1	3.5				Fumagillin	< LD	10	30
µg/kg	Laberca_17.2019.31	onion & garlic	Cyclopiazonic acid	< LD	4	12				Kojic acid	< LD	20	68				3-Nitropropionic acid	< LD	0.75	2.5				Helvolic acid	< LD	2.1	6.9				Gliotoxin	< LD	1.2	4				Bisdethiomethylgliotoxin	< LD	1.1	3.5				Fumagillin	< LD	10	30
µg/kg	Laberca_17.2135.15	onion & garlic	Cyclopiazonic acid	< LD	4	12				Kojic acid	VAL	20	68	191.639	95.8194		3-Nitropropionic acid	< LD	0.75	2.5				Helvolic acid	< LD	2.1	6.9				Gliotoxin	< LD	1.2	4				Bisdethiomethylgliotoxin	< LD	1.1	3.5				Fumagillin	< LD	10	30
µg/kg	Laberca_17.2135.26	onion & garlic	Cyclopiazonic acid	< LD	4	12				Kojic acid	< LD	20	68				3-Nitropropionic acid	< LD	0.75	2.5				Helvolic acid	< LD	2.1	6.9				Gliotoxin	< LD	1.2	4				Bisdethiomethylgliotoxin	< LD	1.1	3.5				Fumagillin	< LD	10	30
µg/kg	Laberca_17.2242.10	onion & garlic	Cyclopiazonic acid	< LD	4	12				Kojic acid	< LD	20	68				3-Nitropropionic acid	< LD	0.75	2.5				Helvolic acid	< LD	2.1	6.9				Gliotoxin	< LD	1.2	4				Bisdethiomethylgliotoxin	< LD	1.1	3.5				Fumagillin	< LD	10	30
µg/kg	Laberca_17.2242.29	onion & garlic	Cyclopiazonic acid	< LD	4	12				Kojic acid	< LD	20	68				3-Nitropropionic acid	< LD	0.75	2.5				Helvolic acid	< LD	2.1	6.9				Gliotoxin	< LD	1.2	4				Bisdethiomethylgliotoxin	< LD	1.1	3.5				Fumagillin	< LD	10	30
µg/kg	Laberca_18.276-7	onion & garlic	Cyclopiazonic acid	< LD	4	12				Kojic acid	< LD	20	68				3-Nitropropionic acid	< LD	0.75	2.5				Helvolic acid	< LD	2.1	6.9				Gliotoxin	< LD	1.2	4				Bisdethiomethylgliotoxin	< LD	1.1	3.5				Fumagillin	< LD	10	30
µg/kg	Laberca_18.276-16	onion & garlic	Cyclopiazonic acid	< LD	4	12				Kojic acid	< LD	20	68				3-Nitropropionic acid	< LD	0.75	2.5				Helvolic acid	< LD	2.1	6.9				Gliotoxin	< LD	1.2	4				Bisdethiomethylgliotoxin	< LD	1.1	3.5				Fumagillin	< LD	10	30
µg/kg	Laberca_18.276-25	onion & garlic	Cyclopiazonic acid	< LD	4	12				Kojic acid	VAL	20	68	69.3416	34.6708		3-Nitropropionic acid	< LD	0.75	2.5				Helvolic acid	< LD	2.1	6.9				Gliotoxin	< LD	1.2	4				Bisdethiomethylgliotoxin	< LD	1.1	3.5				Fumagillin	< LD	10	30
µg/kg	Laberca_18.276-31	onion & garlic	Cyclopiazonic acid	< LD	4	12				Kojic acid	< LD	20	68				3-Nitropropionic acid	< LD	0.75	2.5				Helvolic acid	< LD	2.1	6.9				Gliotoxin	< LD	1.2	4				Bisdethiomethylgliotoxin	< LD	1.1	3.5				Fumagillin	< LD	10	30
µg/kg	Laberca_18.276-41	onion & garlic	Cyclopiazonic acid	< LD	4	12				Kojic acid	< LD	20	68				3-Nitropropionic acid	< LD	0.75	2.5				Helvolic acid	< LD	2.1	6.9				Gliotoxin	< LD	1.2	4				Bisdethiomethylgliotoxin	< LD	1.1	3.5				Fumagillin	< LD	10	30
µg/kg	Laberca_18.276-50	onion & garlic	Cyclopiazonic acid	< LD	4	12				Kojic acid	< LD	20	68				3-Nitropropionic acid	< LD	0.75	2.5				Helvolic acid	< LD	2.1	6.9				Gliotoxin	< LD	1.2	4				Bisdethiomethylgliotoxin	< LD	1.1	3.5				Fumagillin	< LD	10	30
µg/kg	Laberca_18.276-60	onion & garlic	Cyclopiazonic acid	< LD	4	12				Kojic acid	< LD	20	68				3-Nitropropionic acid	< LD	0.75	2.5				Helvolic acid	< LD	2.1	6.9				Gliotoxin	< LD	1.2	4				Bisdethiomethylgliotoxin	< LD	1.1	3.5				Fumagillin	< LD	10	30
µg/kg	Laberca_18.276-67	onion & garlic	Cyclopiazonic acid	< LD	4	12				Kojic acid	≥ LD et < LQ	20	68				3-Nitropropionic acid	< LD	0.75	2.5				Helvolic acid	< LD	2.1	6.9				Gliotoxin	< LD	1.2	4				Bisdethiomethylgliotoxin	< LD	1.1	3.5				Fumagillin	< LD	10	30
µg/kg	Laberca_17.2019.17	other fat/oil	Cyclopiazonic acid	< LD	4	12				Kojic acid	< LD	20	68				3-Nitropropionic acid	< LD	0.75	2.5				Helvolic acid	< LD	2.1	6.9				Gliotoxin	< LD	1.2	4				Bisdethiomethylgliotoxin	< LD	1.1	3.5				Fumagillin	< LD	10	30
µg/kg	Laberca_17.2135.5	other fat/oil	Cyclopiazonic acid	< LD	4	12				Kojic acid	≥ LD et < LQ	20	68				3-Nitropropionic acid	< LD	0.75	2.5				Helvolic acid	< LD	2.1	6.9				Gliotoxin	< LD	1.2	4				Bisdethiomethylgliotoxin	< LD	1.1	3.5				Fumagillin	< LD	10	30
µg/kg	Laberca_17.2019.32	other nuts/seeds	Cyclopiazonic acid	< LD	4	12				Kojic acid	< LD	20	68				3-Nitropropionic acid	< LD	0.75	2.5				Helvolic acid	< LD	2.1	6.9				Gliotoxin	< LD	1.2	4				Bisdethiomethylgliotoxin	< LD	1.1	3.5				Fumagillin	< LD	10	30
µg/kg	Laberca_17.2135.2	other nuts/seeds	Cyclopiazonic acid	VAL	4	12	13.4707	6.73536		Kojic acid	VAL	20	68	839.683	419.841		3-Nitropropionic acid	VAL	0.75	2.5	3.31713	1.65856		Helvolic acid	< LD	2.1	6.9				Gliotoxin	< LD	1.2	4				Bisdethiomethylgliotoxin	< LD	1.1	3.5				Fumagillin	< LD	10	30
µg/kg	Laberca_17.2242.11	other nuts/seeds	Cyclopiazonic acid	< LD	4	12				Kojic acid	< LD	20	68				3-Nitropropionic acid	< LD	0.75	2.5				Helvolic acid	< LD	2.1	6.9				Gliotoxin	< LD	1.2	4				Bisdethiomethylgliotoxin	< LD	1.1	3.5				Fumagillin	< LD	10	30
µg/kg	Laberca_17.1916.16	other vegetal oil	Cyclopiazonic acid	< LD	4	12				Kojic acid	< LD	20	68				3-Nitropropionic acid	< LD	0.75	2.5				Helvolic acid	< LD	2.1	6.9				Gliotoxin	< LD	1.2	4				Bisdethiomethylgliotoxin	< LD	1.1	3.5				Fumagillin	< LD	10	30
µg/kg	Laberca_17.1916.28	other vegetal oil	Cyclopiazonic acid	< LD	4	12				Kojic acid	< LD	20	68				3-Nitropropionic acid	< LD	0.75	2.5				Helvolic acid	< LD	2.1	6.9				Gliotoxin	< LD	1.2	4				Bisdethiomethylgliotoxin	< LD	1.1	3.5				Fumagillin	< LD	10	30
µg/kg	Laberca_17.2019.16	other vegetal oil	Cyclopiazonic acid	< LD	4	12				Kojic acid	VAL	20	68	582.201	291.101		3-Nitropropionic acid	< LD	0.75	2.5				Helvolic acid	< LD	2.1	6.9				Gliotoxin	< LD	1.2	4				Bisdethiomethylgliotoxin	VAL	1.1	3.5	5.2003	2.60015		Fumagillin	VAL	10	30	73.9372
µg/kg	Laberca_17.2135.4	other vegetal oil	Cyclopiazonic acid	< LD	4	12				Kojic acid	< LD	20	68				3-Nitropropionic acid	< LD	0.75	2.5				Helvolic acid	< LD	2.1	6.9				Gliotoxin	< LD	1.2	4				Bisdethiomethylgliotoxin	< LD	1.1	3.5				Fumagillin	< LD	10	30
µg/kg	Laberca_17.2242.34	other vegetal oil	Cyclopiazonic acid	< LD	4	12				Kojic acid	< LD	20	68				3-Nitropropionic acid	< LD	0.75	2.5				Helvolic acid	< LD	2.1	6.9				Gliotoxin	< LD	1.2	4				Bisdethiomethylgliotoxin	< LD	1.1	3.5				Fumagillin	< LD	10	30
µg/kg	Laberca_17.1916.10	palm nut	Cyclopiazonic acid	< LD	4	12				Kojic acid	< LD	20	68				3-Nitropropionic acid	< LD	0.75	2.5				Helvolic acid	< LD	2.1	6.9				Gliotoxin	< LD	1.2	4				Bisdethiomethylgliotoxin	VAL	1.1	3.5	35.8246	17.9123		Fumagillin	< LD	10	30
µg/kg	Laberca_17.2135.27	palm nut	Cyclopiazonic acid	< LD	4	12				Kojic acid	VAL	20	68	436.587	218.294		3-Nitropropionic acid	< LD	0.75	2.5				Helvolic acid	< LD	2.1	6.9				Gliotoxin	< LD	1.2	4				Bisdethiomethylgliotoxin	< LD	1.1	3.5				Fumagillin	< LD	10	30
µg/kg	Laberca_17.1916.15	palm oil	Cyclopiazonic acid	< LD	4	12				Kojic acid	< LD	20	68				3-Nitropropionic acid	< LD	0.75	2.5				Helvolic acid	< LD	2.1	6.9				Gliotoxin	< LD	1.2	4				Bisdethiomethylgliotoxin	< LD	1.1	3.5				Fumagillin	< LD	10	30
µg/kg	Laberca_17.2019.22	palm oil	Cyclopiazonic acid	< LD	4	12				Kojic acid	< LD	20	68				3-Nitropropionic acid	< LD	0.75	2.5				Helvolic acid	VAL	2.1	6.9	14.5113	7.25563		Gliotoxin	VAL	1.2	4	28.6003	14.3002		Bisdethiomethylgliotoxin	VAL	1.1	3.5	39.1336	19.5668		Fumagillin	< LD	10	30
µg/kg	Laberca_17.2135.33	palm oil	Cyclopiazonic acid	< LD	4	12				Kojic acid	VAL	20	68	158.136	79.0678		3-Nitropropionic acid	< LD	0.75	2.5				Helvolic acid	VAL	2.1	6.9	31.107	15.5535		Gliotoxin	VAL	1.2	4	61.3026	30.6513		Bisdethiomethylgliotoxin	VAL	1.1	3.5	137.368	68.6839		Fumagillin	VAL	10	30	43.7492
µg/kg	Laberca_17.2242.13	palm oil	Cyclopiazonic acid	< LD	4	12				Kojic acid	< LD	20	68				3-Nitropropionic acid	< LD	0.75	2.5				Helvolic acid	< LD	2.1	6.9				Gliotoxin	VAL	1.2	4	16.8042	8.4021		Bisdethiomethylgliotoxin	VAL	1.1	3.5	81.4815	40.7407		Fumagillin	< LD	10	30
µg/kg	Laberca_17.2242.33	palm oil	Cyclopiazonic acid	< LD	4	12				Kojic acid	VAL	20	68	229.13	114.565		3-Nitropropionic acid	< LD	0.75	2.5				Helvolic acid	VAL	2.1	6.9	23.3364	11.6682		Gliotoxin	VAL	1.2	4	64.4013	32.2006		Bisdethiomethylgliotoxin	VAL	1.1	3.5	251.984	125.992		Fumagillin	≥ LD et < LQ	10	30
µg/kg	Laberca_17.2019.19	pasta	Cyclopiazonic acid	< LD	4	12				Kojic acid	< LD	20	68				3-Nitropropionic acid	VAL	0.75	2.5	4.0338	2.0169		Helvolic acid	< LD	2.1	6.9				Gliotoxin	< LD	1.2	4				Bisdethiomethylgliotoxin	< LD	1.1	3.5				Fumagillin	< LD	10	30
µg/kg	Laberca_17.2135.22	pasta	Cyclopiazonic acid	< LD	4	12				Kojic acid	< LD	20	68				3-Nitropropionic acid	< LD	0.75	2.5				Helvolic acid	< LD	2.1	6.9				Gliotoxin	< LD	1.2	4				Bisdethiomethylgliotoxin	< LD	1.1	3.5				Fumagillin	< LD	10	30
µg/kg	Laberca_18.276-3	pasta	Cyclopiazonic acid	< LD	4	12				Kojic acid	< LD	20	68				3-Nitropropionic acid	< LD	0.75	2.5				Helvolic acid	< LD	2.1	6.9				Gliotoxin	< LD	1.2	4				Bisdethiomethylgliotoxin	< LD	1.1	3.5				Fumagillin	< LD	10	30
µg/kg	Laberca_17.1916.8	peanuts	Cyclopiazonic acid	< LD	4	12				Kojic acid	VAL	20	68	90.0951	45.0475		3-Nitropropionic acid	VAL	0.75	2.5	5.3227	2.66135		Helvolic acid	< LD	2.1	6.9				Gliotoxin	< LD	1.2	4				Bisdethiomethylgliotoxin	< LD	1.1	3.5				Fumagillin	< LD	10	30
µg/kg	Laberca_17.1916.24	peanuts	Cyclopiazonic acid	< LD	4	12				Kojic acid	VAL	20	68	821.43	410.715		3-Nitropropionic acid	VAL	0.75	2.5	7.13511	3.56756		Helvolic acid	< LD	2.1	6.9				Gliotoxin	< LD	1.2	4				Bisdethiomethylgliotoxin	< LD	1.1	3.5				Fumagillin	< LD	10	30
µg/kg	Laberca_17.2019.9	peanuts	Cyclopiazonic acid	≥ LD et < LQ	4	12				Kojic acid	VAL	20	68	498.578	249.289		3-Nitropropionic acid	VAL	0.75	2.5	4.72401	2.36201		Helvolic acid	< LD	2.1	6.9				Gliotoxin	< LD	1.2	4				Bisdethiomethylgliotoxin	< LD	1.1	3.5				Fumagillin	< LD	10	30
µg/kg	Laberca_17.2019.30	peanuts	Cyclopiazonic acid	≥ LD et < LQ	4	12				Kojic acid	VAL	20	68	364.345	182.173		3-Nitropropionic acid	VAL	0.75	2.5	10.9522	5.47612		Helvolic acid	< LD	2.1	6.9				Gliotoxin	< LD	1.2	4				Bisdethiomethylgliotoxin	< LD	1.1	3.5				Fumagillin	< LD	10	30
µg/kg	Laberca_17.2242.9	peanuts	Cyclopiazonic acid	< LD	4	12				Kojic acid	VAL	20	68	3434.36	1717.18		3-Nitropropionic acid	VAL	0.75	2.5	18.806	9.40302		Helvolic acid	< LD	2.1	6.9				Gliotoxin	< LD	1.2	4				Bisdethiomethylgliotoxin	< LD	1.1	3.5				Fumagillin	< LD	10	30
µg/kg	Laberca_18.276-24	peanuts	Cyclopiazonic acid	< LD	4	12				Kojic acid	≥ LD et < LQ	20	68				3-Nitropropionic acid	< LD	0.75	2.5				Helvolic acid	< LD	2.1	6.9				Gliotoxin	< LD	1.2	4				Bisdethiomethylgliotoxin	< LD	1.1	3.5				Fumagillin	< LD	10	30
µg/kg	Laberca_18.276-30	peanuts	Cyclopiazonic acid	VAL	4	12	31.7175	15.8587		Kojic acid	VAL	20	68	98.7839	49.3919		3-Nitropropionic acid	< LD	0.75	2.5				Helvolic acid	< LD	2.1	6.9				Gliotoxin	< LD	1.2	4				Bisdethiomethylgliotoxin	< LD	1.1	3.5				Fumagillin	< LD	10	30
µg/kg	Laberca_18.276-40	peanuts	Cyclopiazonic acid	< LD	4	12				Kojic acid	< LD	20	68				3-Nitropropionic acid	< LD	0.75	2.5				Helvolic acid	< LD	2.1	6.9				Gliotoxin	< LD	1.2	4				Bisdethiomethylgliotoxin	< LD	1.1	3.5				Fumagillin	< LD	10	30
µg/kg	Laberca_18.276-49	peanuts	Cyclopiazonic acid	< LD	4	12				Kojic acid	< LD	20	68				3-Nitropropionic acid	< LD	0.75	2.5				Helvolic acid	< LD	2.1	6.9				Gliotoxin	< LD	1.2	4				Bisdethiomethylgliotoxin	< LD	1.1	3.5				Fumagillin	< LD	10	30
µg/kg	Laberca_18.276-66	peanuts	Cyclopiazonic acid	≥ LD et < LQ	4	12				Kojic acid	< LD	20	68				3-Nitropropionic acid	< LD	0.75	2.5				Helvolic acid	< LD	2.1	6.9				Gliotoxin	< LD	1.2	4				Bisdethiomethylgliotoxin	< LD	1.1	3.5				Fumagillin	< LD	10	30
µg/kg	Laberca_17.2242.28	peas	Cyclopiazonic acid	< LD	4	12				Kojic acid	< LD	20	68				3-Nitropropionic acid	< LD	0.75	2.5				Helvolic acid	< LD	2.1	6.9				Gliotoxin	< LD	1.2	4				Bisdethiomethylgliotoxin	< LD	1.1	3.5				Fumagillin	< LD	10	30
µg/kg	Laberca_18.276-59	peas	Cyclopiazonic acid	< LD	4	12				Kojic acid	< LD	20	68				3-Nitropropionic acid	VAL	0.75	2.5	10.5324	5.2662		Helvolic acid	< LD	2.1	6.9				Gliotoxin	< LD	1.2	4				Bisdethiomethylgliotoxin	< LD	1.1	3.5				Fumagillin	< LD	10	30
µg/kg	Laberca_17.2135.3	poultry	Cyclopiazonic acid	< LD	4	12				Kojic acid	< LD	20	68				3-Nitropropionic acid	< LD	0.75	2.5				Helvolic acid	< LD	2.1	6.9				Gliotoxin	< LD	1.2	4				Bisdethiomethylgliotoxin	< LD	1.1	3.5				Fumagillin	< LD	10	30
µg/kg	Laberca_17.1916.12	poultry eggs	Cyclopiazonic acid	< LD	4	12				Kojic acid	< LD	20	68				3-Nitropropionic acid	< LD	0.75	2.5				Helvolic acid	< LD	2.1	6.9				Gliotoxin	< LD	1.2	4				Bisdethiomethylgliotoxin	< LD	1.1	3.5				Fumagillin	< LD	10	30
µg/kg	Laberca_17.2019.12	poultry eggs	Cyclopiazonic acid	< LD	4	12				Kojic acid	< LD	20	68				3-Nitropropionic acid	< LD	0.75	2.5				Helvolic acid	< LD	2.1	6.9				Gliotoxin	< LD	1.2	4				Bisdethiomethylgliotoxin	< LD	1.1	3.5				Fumagillin	< LD	10	30
µg/kg	Laberca_17.2135.29	poultry eggs	Cyclopiazonic acid	< LD	4	12				Kojic acid	< LD	20	68				3-Nitropropionic acid	< LD	0.75	2.5				Helvolic acid	< LD	2.1	6.9				Gliotoxin	< LD	1.2	4				Bisdethiomethylgliotoxin	< LD	1.1	3.5				Fumagillin	< LD	10	30
µg/kg	Laberca_17.2242.31	poultry eggs	Cyclopiazonic acid	< LD	4	12				Kojic acid	< LD	20	68				3-Nitropropionic acid	< LD	0.75	2.5				Helvolic acid	< LD	2.1	6.9				Gliotoxin	< LD	1.2	4				Bisdethiomethylgliotoxin	< LD	1.1	3.5				Fumagillin	< LD	10	30
µg/kg	Laberca_17.1916.1	rice	Cyclopiazonic acid	< LD	4	12				Kojic acid	< LD	20	68				3-Nitropropionic acid	< LD	0.75	2.5				Helvolic acid	< LD	2.1	6.9				Gliotoxin	< LD	1.2	4				Bisdethiomethylgliotoxin	< LD	1.1	3.5				Fumagillin	< LD	10	30
µg/kg	Laberca_17.1916.20	rice	Cyclopiazonic acid	< LD	4	12				Kojic acid	≥ LD et < LQ	20	68				3-Nitropropionic acid	< LD	0.75	2.5				Helvolic acid	< LD	2.1	6.9				Gliotoxin	< LD	1.2	4				Bisdethiomethylgliotoxin	< LD	1.1	3.5				Fumagillin	< LD	10	30
µg/kg	Laberca_17.2019.1	rice	Cyclopiazonic acid	< LD	4	12				Kojic acid	< LD	20	68				3-Nitropropionic acid	≥ LD et < LQ	0.75	2.5				Helvolic acid	< LD	2.1	6.9				Gliotoxin	< LD	1.2	4				Bisdethiomethylgliotoxin	< LD	1.1	3.5				Fumagillin	< LD	10	30
µg/kg	Laberca_17.2019.23	rice	Cyclopiazonic acid	< LD	4	12				Kojic acid	VAL	20	68	198.883	99.4415		3-Nitropropionic acid	VAL	0.75	2.5	3.96885	1.98442		Helvolic acid	< LD	2.1	6.9				Gliotoxin	< LD	1.2	4				Bisdethiomethylgliotoxin	< LD	1.1	3.5				Fumagillin	< LD	10	30
µg/kg	Laberca_17.2135.7	rice	Cyclopiazonic acid	< LD	4	12				Kojic acid	< LD	20	68				3-Nitropropionic acid	< LD	0.75	2.5				Helvolic acid	< LD	2.1	6.9				Gliotoxin	< LD	1.2	4				Bisdethiomethylgliotoxin	< LD	1.1	3.5				Fumagillin	< LD	10	30
µg/kg	Laberca_17.2135.20	rice	Cyclopiazonic acid	< LD	4	12				Kojic acid	< LD	20	68				3-Nitropropionic acid	< LD	0.75	2.5				Helvolic acid	< LD	2.1	6.9				Gliotoxin	< LD	1.2	4				Bisdethiomethylgliotoxin	< LD	1.1	3.5				Fumagillin	< LD	10	30
µg/kg	Laberca_17.2242.4	rice	Cyclopiazonic acid	< LD	4	12				Kojic acid	< LD	20	68				3-Nitropropionic acid	< LD	0.75	2.5				Helvolic acid	< LD	2.1	6.9				Gliotoxin	< LD	1.2	4				Bisdethiomethylgliotoxin	< LD	1.1	3.5				Fumagillin	< LD	10	30
µg/kg	Laberca_17.2242.20	rice	Cyclopiazonic acid	< LD	4	12				Kojic acid	VAL	20	68	97.3759	48.688		3-Nitropropionic acid	VAL	0.75	2.5	4.03765	2.01883		Helvolic acid	< LD	2.1	6.9				Gliotoxin	< LD	1.2	4				Bisdethiomethylgliotoxin	< LD	1.1	3.5				Fumagillin	< LD	10	30
µg/kg	Laberca_18.276-1	rice	Cyclopiazonic acid	< LD	4	12				Kojic acid	< LD	20	68				3-Nitropropionic acid	< LD	0.75	2.5				Helvolic acid	< LD	2.1	6.9				Gliotoxin	< LD	1.2	4				Bisdethiomethylgliotoxin	< LD	1.1	3.5				Fumagillin	< LD	10	30
µg/kg	Laberca_18.276-8	rice	Cyclopiazonic acid	< LD	4	12				Kojic acid	< LD	20	68				3-Nitropropionic acid	< LD	0.75	2.5				Helvolic acid	< LD	2.1	6.9				Gliotoxin	< LD	1.2	4				Bisdethiomethylgliotoxin	< LD	1.1	3.5				Fumagillin	< LD	10	30
µg/kg	Laberca_18.276-17	rice	Cyclopiazonic acid	< LD	4	12				Kojic acid	< LD	20	68				3-Nitropropionic acid	< LD	0.75	2.5				Helvolic acid	< LD	2.1	6.9				Gliotoxin	< LD	1.2	4				Bisdethiomethylgliotoxin	< LD	1.1	3.5				Fumagillin	< LD	10	30
µg/kg	Laberca_18.276-26	rice	Cyclopiazonic acid	< LD	4	12				Kojic acid	≥ LD et < LQ	20	68				3-Nitropropionic acid	< LD	0.75	2.5				Helvolic acid	< LD	2.1	6.9				Gliotoxin	< LD	1.2	4				Bisdethiomethylgliotoxin	< LD	1.1	3.5				Fumagillin	< LD	10	30
µg/kg	Laberca_18.276-32	rice	Cyclopiazonic acid	< LD	4	12				Kojic acid	< LD	20	68				3-Nitropropionic acid	< LD	0.75	2.5				Helvolic acid	< LD	2.1	6.9				Gliotoxin	< LD	1.2	4				Bisdethiomethylgliotoxin	< LD	1.1	3.5				Fumagillin	< LD	10	30
µg/kg	Laberca_18.276-42	rice	Cyclopiazonic acid	< LD	4	12				Kojic acid	< LD	20	68				3-Nitropropionic acid	< LD	0.75	2.5				Helvolic acid	< LD	2.1	6.9				Gliotoxin	< LD	1.2	4				Bisdethiomethylgliotoxin	< LD	1.1	3.5				Fumagillin	< LD	10	30
µg/kg	Laberca_18.276-51	rice	Cyclopiazonic acid	< LD	4	12				Kojic acid	< LD	20	68				3-Nitropropionic acid	VAL	0.75	2.5	5.29432	2.64716		Helvolic acid	< LD	2.1	6.9				Gliotoxin	< LD	1.2	4				Bisdethiomethylgliotoxin	< LD	1.1	3.5				Fumagillin	< LD	10	30
µg/kg	Laberca_18.276-61	rice	Cyclopiazonic acid	< LD	4	12				Kojic acid	< LD	20	68				3-Nitropropionic acid	< LD	0.75	2.5				Helvolic acid	< LD	2.1	6.9				Gliotoxin	< LD	1.2	4				Bisdethiomethylgliotoxin	< LD	1.1	3.5				Fumagillin	< LD	10	30
µg/kg	Laberca_17.1916.13	smoked fish	Cyclopiazonic acid	< LD	4	12				Kojic acid	< LD	20	68				3-Nitropropionic acid	< LD	0.75	2.5				Helvolic acid	< LD	2.1	6.9				Gliotoxin	< LD	1.2	4				Bisdethiomethylgliotoxin	< LD	1.1	3.5				Fumagillin	< LD	10	30
µg/kg	Laberca_17.1916.27	smoked fish	Cyclopiazonic acid	< LD	4	12				Kojic acid	< LD	20	68				3-Nitropropionic acid	< LD	0.75	2.5				Helvolic acid	< LD	2.1	6.9				Gliotoxin	< LD	1.2	4				Bisdethiomethylgliotoxin	< LD	1.1	3.5				Fumagillin	< LD	10	30
µg/kg	Laberca_17.2019.13	smoked fish	Cyclopiazonic acid	≥ LD et < LQ	4	12				Kojic acid	< LD	20	68				3-Nitropropionic acid	VAL	0.75	2.5	34.2612	17.1306		Helvolic acid	< LD	2.1	6.9				Gliotoxin	< LD	1.2	4				Bisdethiomethylgliotoxin	< LD	1.1	3.5				Fumagillin	< LD	10	30
µg/kg	Laberca_17.2019.33	smoked fish	Cyclopiazonic acid	< LD	4	12				Kojic acid	< LD	20	68				3-Nitropropionic acid	VAL	0.75	2.5	837.895	418.947		Helvolic acid	< LD	2.1	6.9				Gliotoxin	< LD	1.2	4				Bisdethiomethylgliotoxin	< LD	1.1	3.5				Fumagillin	< LD	10	30
µg/kg	Laberca_17.2135.17	smoked fish	Cyclopiazonic acid	< LD	4	12				Kojic acid	< LD	20	68				3-Nitropropionic acid	< LD	0.75	2.5				Helvolic acid	< LD	2.1	6.9				Gliotoxin	< LD	1.2	4				Bisdethiomethylgliotoxin	< LD	1.1	3.5				Fumagillin	< LD	10	30
µg/kg	Laberca_17.2135.30	smoked fish	Cyclopiazonic acid	< LD	4	12				Kojic acid	< LD	20	68				3-Nitropropionic acid	< LD	0.75	2.5				Helvolic acid	< LD	2.1	6.9				Gliotoxin	< LD	1.2	4				Bisdethiomethylgliotoxin	< LD	1.1	3.5				Fumagillin	< LD	10	30
µg/kg	Laberca_17.1916.22	Sorgho	Cyclopiazonic acid	< LD	4	12				Kojic acid	VAL	20	68	261.54	130.77		3-Nitropropionic acid	VAL	0.75	2.5	3.11543	1.55772		Helvolic acid	< LD	2.1	6.9				Gliotoxin	< LD	1.2	4				Bisdethiomethylgliotoxin	< LD	1.1	3.5				Fumagillin	< LD	10	30
µg/kg	Laberca_17.2019.4	Sorgho	Cyclopiazonic acid	< LD	4	12				Kojic acid	< LD	20	68				3-Nitropropionic acid	VAL	0.75	2.5	2.76355	1.38178		Helvolic acid	< LD	2.1	6.9				Gliotoxin	< LD	1.2	4				Bisdethiomethylgliotoxin	< LD	1.1	3.5				Fumagillin	< LD	10	30
µg/kg	Laberca_17.2019.25	Sorgho	Cyclopiazonic acid	< LD	4	12				Kojic acid	< LD	20	68				3-Nitropropionic acid	< LD	0.75	2.5				Helvolic acid	< LD	2.1	6.9				Gliotoxin	< LD	1.2	4				Bisdethiomethylgliotoxin	< LD	1.1	3.5				Fumagillin	< LD	10	30
µg/kg	Laberca_17.2135.9	Sorgho	Cyclopiazonic acid	< LD	4	12				Kojic acid	< LD	20	68				3-Nitropropionic acid	VAL	0.75	2.5	15.1528	7.57641		Helvolic acid	< LD	2.1	6.9				Gliotoxin	< LD	1.2	4				Bisdethiomethylgliotoxin	< LD	1.1	3.5				Fumagillin	< LD	10	30
µg/kg	Laberca_18.276-10	Sorgho	Cyclopiazonic acid	< LD	4	12				Kojic acid	≥ LD et < LQ	20	68				3-Nitropropionic acid	VAL	0.75	2.5	31.45	15.725		Helvolic acid	< LD	2.1	6.9				Gliotoxin	< LD	1.2	4				Bisdethiomethylgliotoxin	< LD	1.1	3.5				Fumagillin	< LD	10	30
µg/kg	Laberca_18.276-28	Sorgho	Cyclopiazonic acid	< LD	4	12				Kojic acid	≥ LD et < LQ	20	68				3-Nitropropionic acid	VAL	0.75	2.5	5.70734	2.85367		Helvolic acid	< LD	2.1	6.9				Gliotoxin	< LD	1.2	4				Bisdethiomethylgliotoxin	< LD	1.1	3.5				Fumagillin	< LD	10	30
µg/kg	Laberca_18.276-35	Sorgho	Cyclopiazonic acid	< LD	4	12				Kojic acid	< LD	20	68				3-Nitropropionic acid	< LD	0.75	2.5				Helvolic acid	< LD	2.1	6.9				Gliotoxin	< LD	1.2	4				Bisdethiomethylgliotoxin	< LD	1.1	3.5				Fumagillin	< LD	10	30
µg/kg	Laberca_18.276-44	Sorgho	Cyclopiazonic acid	< LD	4	12				Kojic acid	≥ LD et < LQ	20	68				3-Nitropropionic acid	VAL	0.75	2.5	5.36023	2.68011		Helvolic acid	< LD	2.1	6.9				Gliotoxin	< LD	1.2	4				Bisdethiomethylgliotoxin	< LD	1.1	3.5				Fumagillin	< LD	10	30
µg/kg	Laberca_18.276-63	Sorgho	Cyclopiazonic acid	< LD	4	12				Kojic acid	< LD	20	68				3-Nitropropionic acid	< LD	0.75	2.5				Helvolic acid	< LD	2.1	6.9				Gliotoxin	< LD	1.2	4				Bisdethiomethylgliotoxin	< LD	1.1	3.5				Fumagillin	< LD	10	30
µg/kg	Laberca_17.2242.6	sorghum	Cyclopiazonic acid	< LD	4	12				Kojic acid	< LD	20	68				3-Nitropropionic acid	< LD	0.75	2.5				Helvolic acid	< LD	2.1	6.9				Gliotoxin	< LD	1.2	4				Bisdethiomethylgliotoxin	< LD	1.1	3.5				Fumagillin	< LD	10	30
µg/kg	Laberca_17.1916.19	sugar	Cyclopiazonic acid	< LD	4	12				Kojic acid	< LD	20	68				3-Nitropropionic acid	< LD	0.75	2.5				Helvolic acid	< LD	2.1	6.9				Gliotoxin	< LD	1.2	4				Bisdethiomethylgliotoxin	< LD	1.1	3.5				Fumagillin	< LD	10	30
µg/kg	Laberca_17.1916.30	sugar	Cyclopiazonic acid	< LD	4	12				Kojic acid	< LD	20	68				3-Nitropropionic acid	< LD	0.75	2.5				Helvolic acid	< LD	2.1	6.9				Gliotoxin	< LD	1.2	4				Bisdethiomethylgliotoxin	< LD	1.1	3.5				Fumagillin	< LD	10	30
µg/kg	Laberca_17.2019.18	sugar	Cyclopiazonic acid	< LD	4	12				Kojic acid	< LD	20	68				3-Nitropropionic acid	< LD	0.75	2.5				Helvolic acid	< LD	2.1	6.9				Gliotoxin	< LD	1.2	4				Bisdethiomethylgliotoxin	< LD	1.1	3.5				Fumagillin	< LD	10	30
µg/kg	Laberca_17.2019.34	sugar	Cyclopiazonic acid	< LD	4	12				Kojic acid	< LD	20	68				3-Nitropropionic acid	< LD	0.75	2.5				Helvolic acid	< LD	2.1	6.9				Gliotoxin	< LD	1.2	4				Bisdethiomethylgliotoxin	< LD	1.1	3.5				Fumagillin	< LD	10	30
µg/kg	Laberca_17.2135.6	sugar	Cyclopiazonic acid	< LD	4	12				Kojic acid	< LD	20	68				3-Nitropropionic acid	< LD	0.75	2.5				Helvolic acid	< LD	2.1	6.9				Gliotoxin	< LD	1.2	4				Bisdethiomethylgliotoxin	< LD	1.1	3.5				Fumagillin	< LD	10	30
µg/kg	Laberca_17.2242.17	sugar	Cyclopiazonic acid	< LD	4	12				Kojic acid	< LD	20	68				3-Nitropropionic acid	< LD	0.75	2.5				Helvolic acid	< LD	2.1	6.9				Gliotoxin	< LD	1.2	4				Bisdethiomethylgliotoxin	< LD	1.1	3.5				Fumagillin	< LD	10	30
µg/kg	Laberca_17.2242.37	sugar	Cyclopiazonic acid	< LD	4	12				Kojic acid	< LD	20	68				3-Nitropropionic acid	< LD	0.75	2.5				Helvolic acid	< LD	2.1	6.9				Gliotoxin	< LD	1.2	4				Bisdethiomethylgliotoxin	< LD	1.1	3.5				Fumagillin	< LD	10	30
µg/kg	Laberca_17.1916.17	traditional fermented drink	Cyclopiazonic acid	< LD	4	12				Kojic acid	< LD	20	68				3-Nitropropionic acid	< LD	0.75	2.5				Helvolic acid	< LD	2.1	6.9				Gliotoxin	< LD	1.2	4				Bisdethiomethylgliotoxin	< LD	1.1	3.5				Fumagillin	< LD	10	30
µg/kg	Laberca_17.1916.29	traditional fermented drink	Cyclopiazonic acid	< LD	4	12				Kojic acid	VAL	20	68	4990.54	2495.27		3-Nitropropionic acid	VAL	0.75	2.5	72.4907	36.2454		Helvolic acid	< LD	2.1	6.9				Gliotoxin	< LD	1.2	4				Bisdethiomethylgliotoxin	< LD	1.1	3.5				Fumagillin	< LD	10	30
µg/kg	Laberca_17.2242.16	traditional fermented drink	Cyclopiazonic acid	< LD	4	12				Kojic acid	< LD	20	68				3-Nitropropionic acid	< LD	0.75	2.5				Helvolic acid	< LD	2.1	6.9				Gliotoxin	< LD	1.2	4				Bisdethiomethylgliotoxin	< LD	1.1	3.5				Fumagillin	< LD	10	30
µg/kg	Laberca_17.2242.35	traditional fermented drink	Cyclopiazonic acid	< LD	4	12				Kojic acid	< LD	20	68				3-Nitropropionic acid	< LD	0.75	2.5				Helvolic acid	< LD	2.1	6.9				Gliotoxin	< LD	1.2	4				Bisdethiomethylgliotoxin	< LD	1.1	3.5				Fumagillin	< LD	10	30
µg/kg	Laberca_17.2135.19	traditional soft drink	Cyclopiazonic acid	< LD	4	12				Kojic acid	VAL	20	68	205.053	102.526		3-Nitropropionic acid	< LD	0.75	2.5				Helvolic acid	< LD	2.1	6.9				Gliotoxin	< LD	1.2	4				Bisdethiomethylgliotoxin	< LD	1.1	3.5				Fumagillin	< LD	10	30
µg/kg	Laberca_17.2135.35	traditional soft drink	Cyclopiazonic acid	< LD	4	12				Kojic acid	VAL	20	68	376.043	188.022		3-Nitropropionic acid	< LD	0.75	2.5				Helvolic acid	< LD	2.1	6.9				Gliotoxin	< LD	1.2	4				Bisdethiomethylgliotoxin	< LD	1.1	3.5				Fumagillin	< LD	10	30
µg/kg	Laberca_17.2242.15	traditional soft drink	Cyclopiazonic acid	< LD	4	12				Kojic acid	≥ LD et < LQ	20	68				3-Nitropropionic acid	< LD	0.75	2.5				Helvolic acid	< LD	2.1	6.9				Gliotoxin	< LD	1.2	4				Bisdethiomethylgliotoxin	< LD	1.1	3.5				Fumagillin	< LD	10	30
µg/kg	Laberca_17.1916.3	wheat/bread	Cyclopiazonic acid	< LD	4	12				Kojic acid	< LD	20	68				3-Nitropropionic acid	< LD	0.75	2.5				Helvolic acid	< LD	2.1	6.9				Gliotoxin	< LD	1.2	4				Bisdethiomethylgliotoxin	< LD	1.1	3.5				Fumagillin	< LD	10	30
µg/kg	Laberca_17.2019.3	wheat/bread	Cyclopiazonic acid	< LD	4	12				Kojic acid	< LD	20	68				3-Nitropropionic acid	< LD	0.75	2.5				Helvolic acid	< LD	2.1	6.9				Gliotoxin	< LD	1.2	4				Bisdethiomethylgliotoxin	< LD	1.1	3.5				Fumagillin	< LD	10	30
µg/kg	Laberca_17.2242.22	wheat/bread	Cyclopiazonic acid	< LD	4	12				Kojic acid	VAL	20	68	163.61	81.8051		3-Nitropropionic acid	< LD	0.75	2.5				Helvolic acid	< LD	2.1	6.9				Gliotoxin	< LD	1.2	4				Bisdethiomethylgliotoxin	< LD	1.1	3.5				Fumagillin	< LD	10	30
µg/kg	Laberca_18.276-19	wheat/bread	Cyclopiazonic acid	< LD	4	12				Kojic acid	< LD	20	68				3-Nitropropionic acid	< LD	0.75	2.5				Helvolic acid	< LD	2.1	6.9				Gliotoxin	< LD	1.2	4				Bisdethiomethylgliotoxin	< LD	1.1	3.5				Fumagillin	< LD	10	30
µg/kg	Laberca_18.276-34	wheat/bread	Cyclopiazonic acid	< LD	4	12				Kojic acid	< LD	20	68				3-Nitropropionic acid	< LD	0.75	2.5				Helvolic acid	< LD	2.1	6.9				Gliotoxin	< LD	1.2	4				Bisdethiomethylgliotoxin	< LD	1.1	3.5				Fumagillin	< LD	10	30
µg/kg	Laberca_18.276-53	wheat/bread	Cyclopiazonic acid	< LD	4	12				Kojic acid	< LD	20	68				3-Nitropropionic acid	< LD	0.75	2.5				Helvolic acid	< LD	2.1	6.9				Gliotoxin	< LD	1.2	4				Bisdethiomethylgliotoxin	< LD	1.1	3.5				Fumagillin	< LD	10	30
µg/kg	Laberca_17.2242.26	yam dry	Cyclopiazonic acid	< LD	4	12				Kojic acid	VAL	20	68	601.105	300.553		3-Nitropropionic acid	VAL	0.75	2.5	22.2847	11.1423		Helvolic acid	< LD	2.1	6.9				Gliotoxin	< LD	1.2	4				Bisdethiomethylgliotoxin	< LD	1.1	3.5				Fumagillin	< LD	10	30
µg/kg	Laberca_18.276-57	yam dry	Cyclopiazonic acid	< LD	4	12				Kojic acid	≥ LD et < LQ	20	68				3-Nitropropionic acid	VAL	0.75	2.5	9.69356	4.84678		Helvolic acid	< LD	2.1	6.9				Gliotoxin	< LD	1.2	4				Bisdethiomethylgliotoxin	< LD	1.1	3.5				Fumagillin	< LD	10	30
µg/kg	Laberca_17.1916.6	yam fresh	Cyclopiazonic acid	< LD	4	12				Kojic acid	< LD	20	68				3-Nitropropionic acid	< LD	0.75	2.5				Helvolic acid	< LD	2.1	6.9				Gliotoxin	< LD	1.2	4				Bisdethiomethylgliotoxin	< LD	1.1	3.5				Fumagillin	< LD	10	30
µg/kg	Laberca_17.2019.7	yam fresh	Cyclopiazonic acid	< LD	4	12				Kojic acid	< LD	20	68				3-Nitropropionic acid	< LD	0.75	2.5				Helvolic acid	< LD	2.1	6.9				Gliotoxin	< LD	1.2	4				Bisdethiomethylgliotoxin	< LD	1.1	3.5				Fumagillin	< LD	10	30
µg/kg	Laberca_17.2135.13	yam fresh	Cyclopiazonic acid	< LD	4	12				Kojic acid	< LD	20	68				3-Nitropropionic acid	< LD	0.75	2.5				Helvolic acid	< LD	2.1	6.9				Gliotoxin	< LD	1.2	4				Bisdethiomethylgliotoxin	< LD	1.1	3.5				Fumagillin	< LD	10	30
µg/kg	Laberca_17.2135.24	yam fresh	Cyclopiazonic acid	< LD	4	12				Kojic acid	< LD	20	68				3-Nitropropionic acid	< LD	0.75	2.5				Helvolic acid	< LD	2.1	6.9				Gliotoxin	< LD	1.2	4				Bisdethiomethylgliotoxin	< LD	1.1	3.5				Fumagillin	< LD	10	30
µg/kg	Laberca_17.2242.25	yam fresh	Cyclopiazonic acid	< LD	4	12				Kojic acid	< LD	20	68				3-Nitropropionic acid	< LD	0.75	2.5				Helvolic acid	< LD	2.1	6.9				Gliotoxin	< LD	1.2	4				Bisdethiomethylgliotoxin	< LD	1.1	3.5				Fumagillin	< LD	10	30
µg/kg	Laberca_18.276-5	yam fresh	Cyclopiazonic acid	< LD	4	12				Kojic acid	< LD	20	68				3-Nitropropionic acid	< LD	0.75	2.5				Helvolic acid	< LD	2.1	6.9				Gliotoxin	< LD	1.2	4				Bisdethiomethylgliotoxin	< LD	1.1	3.5				Fumagillin	< LD	10	30
µg/kg	Laberca_18.276-14	yam fresh	Cyclopiazonic acid	< LD	4	12				Kojic acid	< LD	20	68				3-Nitropropionic acid	< LD	0.75	2.5				Helvolic acid	< LD	2.1	6.9				Gliotoxin	< LD	1.2	4				Bisdethiomethylgliotoxin	< LD	1.1	3.5				Fumagillin	< LD	10	30
µg/kg	Laberca_18.276-22	yam fresh	Cyclopiazonic acid	< LD	4	12				Kojic acid	≥ LD et < LQ	20	68				3-Nitropropionic acid	< LD	0.75	2.5				Helvolic acid	< LD	2.1	6.9				Gliotoxin	< LD	1.2	4				Bisdethiomethylgliotoxin	< LD	1.1	3.5				Fumagillin	< LD	10	30
µg/kg	Laberca_18.276-38	yam fresh	Cyclopiazonic acid	< LD	4	12				Kojic acid	< LD	20	68				3-Nitropropionic acid	< LD	0.75	2.5				Helvolic acid	< LD	2.1	6.9				Gliotoxin	< LD	1.2	4				Bisdethiomethylgliotoxin	< LD	1.1	3.5				Fumagillin	< LD	10	30
µg/kg	Laberca_18.276-56	yam fresh	Cyclopiazonic acid	< LD	4	12				Kojic acid	< LD	20	68				3-Nitropropionic acid	< LD	0.75	2.5				Helvolic acid	< LD	2.1	6.9				Gliotoxin	< LD	1.2	4				Bisdethiomethylgliotoxin	< LD	1.1	3.5				Fumagillin	< LD	10	30
[truncated: 142 more columns]

## Sheet: Fusarium metabolites
			wheat, pasta														sorghum							wheat
Unit	Code échantillon	Item alimentaire	Substance	Type de résultat	LD (µg/kg)	LQ (µg/kg)	Concentration	Incertitude (+/-)	blc (mg/kg)	Substance	Type de résultat	LD (µg/kg)	LQ (mg/kg)	Concentration	Incertitude (+/-)	blc (mg/kg)	Substance	Type de résultat	LD (µg/kg)	LQ (µg/kg)	Concentration	Incertitude (+/-)	blc (mg/kg)	Substance	Type de résultat	LD (µg/kg)	LQ (µg/kg)	Concentration	Incertitude (+/-)	blc (mg/kg)	Substance	Type de résultat	LD (µg/kg)	LQ (µg/kg)	Concentration	Incertitude (+/-)	blc (mg/kg)	Substance	Type de résultat	LD (µg/kg)	LQ (µg/kg)	Concentration	Incertitude (+/-)	blc (mg/kg)	Substance	Type de résultat	LD (µg/kg)	LQ (µg/kg)	Concentration
µg/kg	Laberca_17.1916.7	beans	DON-3-glucoside	< LD	0.5	1.5				Nivalenol	< LD	0.8	2.6				Beauvericin	< LD	0.1	0.3				Enniatin A	< LD	0.01	0.033				Enniatin A1	< LD	0.06	0.2				Enniatin B	< LD	0.012	0.042				Enniatin B1	< LD	0.033	0.11
µg/kg	Laberca_17.1916.23	beans	DON-3-glucoside	< LD	0.5	1.5				Nivalenol	< LD	0.8	2.6				Beauvericin	< LD	0.1	0.3				Enniatin A	< LD	0.01	0.033				Enniatin A1	< LD	0.06	0.2				Enniatin B	< LD	0.012	0.042				Enniatin B1	< LD	0.033	0.11
µg/kg	Laberca_17.2019.8	beans	DON-3-glucoside	< LD	0.5	1.5				Nivalenol	< LD	0.8	2.6				Beauvericin	< LD	0.1	0.3				Enniatin A	< LD	0.01	0.033				Enniatin A1	< LD	0.06	0.2				Enniatin B	< LD	0.012	0.042				Enniatin B1	< LD	0.033	0.11
µg/kg	Laberca_17.2019.29	beans	DON-3-glucoside	< LD	0.5	1.5				Nivalenol	< LD	0.8	2.6				Beauvericin	< LD	0.1	0.3				Enniatin A	< LD	0.01	0.033				Enniatin A1	< LD	0.06	0.2				Enniatin B	< LD	0.012	0.042				Enniatin B1	< LD	0.033	0.11
µg/kg	Laberca_17.2135.14	beans	DON-3-glucoside	< LD	0.5	1.5				Nivalenol	< LD	0.8	2.6				Beauvericin	< LD	0.1	0.3				Enniatin A	< LD	0.01	0.033				Enniatin A1	< LD	0.06	0.2				Enniatin B	< LD	0.012	0.042				Enniatin B1	< LD	0.033	0.11
µg/kg	Laberca_17.2135.25	beans	DON-3-glucoside	< LD	0.5	1.5				Nivalenol	< LD	0.8	2.6				Beauvericin	< LD	0.1	0.3				Enniatin A	< LD	0.01	0.033				Enniatin A1	< LD	0.06	0.2				Enniatin B	< LD	0.012	0.042				Enniatin B1	< LD	0.033	0.11
µg/kg	Laberca_17.2242.8	beans	DON-3-glucoside	< LD	0.5	1.5				Nivalenol	< LD	0.8	2.6				Beauvericin	< LD	0.1	0.3				Enniatin A	< LD	0.01	0.033				Enniatin A1	< LD	0.06	0.2				Enniatin B	< LD	0.012	0.042				Enniatin B1	< LD	0.033	0.11
µg/kg	Laberca_17.2242.27	beans	DON-3-glucoside	< LD	0.5	1.5				Nivalenol	< LD	0.8	2.6				Beauvericin	< LD	0.1	0.3				Enniatin A	< LD	0.01	0.033				Enniatin A1	< LD	0.06	0.2				Enniatin B	< LD	0.012	0.042				Enniatin B1	< LD	0.033	0.11
µg/kg	Laberca_18.276-6	beans	DON-3-glucoside	< LD	0.5	1.5				Nivalenol	< LD	0.8	2.6				Beauvericin	< LD	0.1	0.3				Enniatin A	< LD	0.01	0.033				Enniatin A1	< LD	0.06	0.2				Enniatin B	< LD	0.012	0.042				Enniatin B1	< LD	0.033	0.11
µg/kg	Laberca_18.276-15	beans	DON-3-glucoside	< LD	0.5	1.5				Nivalenol	< LD	0.8	2.6				Beauvericin	< LD	0.1	0.3				Enniatin A	< LD	0.01	0.033				Enniatin A1	< LD	0.06	0.2				Enniatin B	< LD	0.012	0.042				Enniatin B1	< LD	0.033	0.11
µg/kg	Laberca_18.276-23	beans	DON-3-glucoside	< LD	0.5	1.5				Nivalenol	< LD	0.8	2.6				Beauvericin	< LD	0.1	0.3				Enniatin A	< LD	0.01	0.033				Enniatin A1	< LD	0.06	0.2				Enniatin B	< LD	0.012	0.042				Enniatin B1	< LD	0.033	0.11
µg/kg	Laberca_18.276-29	beans	DON-3-glucoside	< LD	0.5	1.5				Nivalenol	< LD	0.8	2.6				Beauvericin	< LD	0.1	0.3				Enniatin A	< LD	0.01	0.033				Enniatin A1	< LD	0.06	0.2				Enniatin B	< LD	0.012	0.042				Enniatin B1	< LD	0.033	0.11
µg/kg	Laberca_18.276-39	beans	DON-3-glucoside	< LD	0.5	1.5				Nivalenol	< LD	0.8	2.6				Beauvericin	< LD	0.1	0.3				Enniatin A	< LD	0.01	0.033				Enniatin A1	< LD	0.06	0.2				Enniatin B	< LD	0.012	0.042				Enniatin B1	< LD	0.033	0.11
µg/kg	Laberca_18.276-48	beans	DON-3-glucoside	< LD	0.5	1.5				Nivalenol	< LD	0.8	2.6				Beauvericin	< LD	0.1	0.3				Enniatin A	< LD	0.01	0.033				Enniatin A1	< LD	0.06	0.2				Enniatin B	< LD	0.012	0.042				Enniatin B1	< LD	0.033	0.11
µg/kg	Laberca_18.276-58	beans	DON-3-glucoside	< LD	0.5	1.5				Nivalenol	< LD	0.8	2.6				Beauvericin	< LD	0.1	0.3				Enniatin A	< LD	0.01	0.033				Enniatin A1	< LD	0.06	0.2				Enniatin B	< LD	0.012	0.042				Enniatin B1	< LD	0.033	0.11
µg/kg	Laberca_18.276-65	beans	DON-3-glucoside	< LD	0.5	1.5				Nivalenol	< LD	0.8	2.6				Beauvericin	< LD	0.1	0.3				Enniatin A	< LD	0.01	0.033				Enniatin A1	< LD	0.06	0.2				Enniatin B	< LD	0.012	0.042				Enniatin B1	< LD	0.033	0.11
µg/kg	Laberca_17.1916.11	beef	DON-3-glucoside	< LD	0.5	1.5				Nivalenol	< LD	0.8	2.6				Beauvericin	< LD	0.1	0.3				Enniatin A	< LD	0.01	0.033				Enniatin A1	< LD	0.06	0.2				Enniatin B	< LD	0.012	0.042				Enniatin B1	< LD	0.033	0.11
µg/kg	Laberca_17.1916.26	beef	DON-3-glucoside	< LD	0.5	1.5				Nivalenol	< LD	0.8	2.6				Beauvericin	< LD	0.1	0.3				Enniatin A	< LD	0.01	0.033				Enniatin A1	< LD	0.06	0.2				Enniatin B	< LD	0.012	0.042				Enniatin B1	< LD	0.033	0.11
µg/kg	Laberca_17.2019.11	beef	DON-3-glucoside	< LD	0.5	1.5				Nivalenol	< LD	0.8	2.6				Beauvericin	< LD	0.1	0.3				Enniatin A	< LD	0.01	0.033				Enniatin A1	< LD	0.06	0.2				Enniatin B	< LD	0.012	0.042				Enniatin B1	< LD	0.033	0.11
µg/kg	Laberca_17.2135.16	beef	DON-3-glucoside	< LD	0.5	1.5				Nivalenol	< LD	0.8	2.6				Beauvericin	< LD	0.1	0.3				Enniatin A	< LD	0.01	0.033				Enniatin A1	< LD	0.06	0.2				Enniatin B	< LD	0.012	0.042				Enniatin B1	< LD	0.033	0.11
µg/kg	Laberca_17.2135.28	beef	DON-3-glucoside	< LD	0.5	1.5				Nivalenol	< LD	0.8	2.6				Beauvericin	< LD	0.1	0.3				Enniatin A	< LD	0.01	0.033				Enniatin A1	< LD	0.06	0.2				Enniatin B	< LD	0.012	0.042				Enniatin B1	< LD	0.033	0.11
µg/kg	Laberca_17.2242.12	beef	DON-3-glucoside	< LD	0.5	1.5				Nivalenol	< LD	0.8	2.6				Beauvericin	< LD	0.1	0.3				Enniatin A	< LD	0.01	0.033				Enniatin A1	< LD	0.06	0.2				Enniatin B	≥ LD et < LQ	0.012	0.042				Enniatin B1	< LD	0.033	0.11
µg/kg	Laberca_17.2242.30	beef	DON-3-glucoside	< LD	0.5	1.5				Nivalenol	< LD	0.8	2.6				Beauvericin	< LD	0.1	0.3				Enniatin A	< LD	0.01	0.033				Enniatin A1	< LD	0.06	0.2				Enniatin B	VAL	0.012	0.042	0.0812959	0.0406479		Enniatin B1	< LD	0.033	0.11
µg/kg	Laberca_17.1916.31	broth/bouillon cube	DON-3-glucoside	< LD	0.5	1.5				Nivalenol	< LD	0.8	2.6				Beauvericin	< LD	0.1	0.3				Enniatin A	< LD	0.01	0.033				Enniatin A1	≥ LD et < LQ	0.06	0.2				Enniatin B	VAL	0.012	0.042	0.169404	0.0847021		Enniatin B1	VAL	0.033	0.11	0.315671
µg/kg	Laberca_17.2242.18	broth/bouillon cube	DON-3-glucoside	< LD	0.5	1.5				Nivalenol	< LD	0.8	2.6				Beauvericin	< LD	0.1	0.3				Enniatin A	< LD	0.01	0.033				Enniatin A1	< LD	0.06	0.2				Enniatin B	VAL	0.012	0.042	0.0593366	0.0296683		Enniatin B1	VAL	0.033	0.11	0.145465
µg/kg	Laberca_17.2242.38	broth/bouillon cube	DON-3-glucoside	< LD	0.5	1.5				Nivalenol	< LD	0.8	2.6				Beauvericin	< LD	0.1	0.3				Enniatin A	< LD	0.01	0.033				Enniatin A1	< LD	0.06	0.2				Enniatin B	≥ LD et < LQ	0.012	0.042				Enniatin B1	< LD	0.033	0.11
µg/kg	Laberca_17.2019.20	cashew nut	DON-3-glucoside	< LD	0.5	1.5				Nivalenol	< LD	0.8	2.6				Beauvericin	< LD	0.1	0.3				Enniatin A	< LD	0.01	0.033				Enniatin A1	< LD	0.06	0.2				Enniatin B	< LD	0.012	0.042				Enniatin B1	< LD	0.033	0.11
µg/kg	Laberca_17.2135.1	cashew nut	DON-3-glucoside	< LD	0.5	1.5				Nivalenol	< LD	0.8	2.6				Beauvericin	< LD	0.1	0.3				Enniatin A	< LD	0.01	0.033				Enniatin A1	< LD	0.06	0.2				Enniatin B	< LD	0.012	0.042				Enniatin B1	< LD	0.033	0.11
µg/kg	Laberca_17.2242.1	cashew nut	DON-3-glucoside	< LD	0.5	1.5				Nivalenol	< LD	0.8	2.6				Beauvericin	< LD	0.1	0.3				Enniatin A	< LD	0.01	0.033				Enniatin A1	< LD	0.06	0.2				Enniatin B	< LD	0.012	0.042				Enniatin B1	< LD	0.033	0.11
µg/kg	Laberca_17.1916.5	cassava dry	DON-3-glucoside	< LD	0.5	1.5				Nivalenol	< LD	0.8	2.6				Beauvericin	< LD	0.1	0.3				Enniatin A	< LD	0.01	0.033				Enniatin A1	< LD	0.06	0.2				Enniatin B	< LD	0.012	0.042				Enniatin B1	< LD	0.033	0.11
µg/kg	Laberca_17.2019.6	cassava dry	DON-3-glucoside	< LD	0.5	1.5				Nivalenol	< LD	0.8	2.6				Beauvericin	< LD	0.1	0.3				Enniatin A	< LD	0.01	0.033				Enniatin A1	< LD	0.06	0.2				Enniatin B	< LD	0.012	0.042				Enniatin B1	< LD	0.033	0.11
µg/kg	Laberca_17.2019.28	cassava dry	DON-3-glucoside	< LD	0.5	1.5				Nivalenol	< LD	0.8	2.6				Beauvericin	< LD	0.1	0.3				Enniatin A	< LD	0.01	0.033				Enniatin A1	< LD	0.06	0.2				Enniatin B	< LD	0.012	0.042				Enniatin B1	< LD	0.033	0.11
µg/kg	Laberca_17.2135.12	cassava dry	DON-3-glucoside	< LD	0.5	1.5				Nivalenol	< LD	0.8	2.6				Beauvericin	< LD	0.1	0.3				Enniatin A	< LD	0.01	0.033				Enniatin A1	< LD	0.06	0.2				Enniatin B	< LD	0.012	0.042				Enniatin B1	< LD	0.033	0.11
µg/kg	Laberca_17.2135.23	cassava dry	DON-3-glucoside	< LD	0.5	1.5				Nivalenol	< LD	0.8	2.6				Beauvericin	< LD	0.1	0.3				Enniatin A	< LD	0.01	0.033				Enniatin A1	< LD	0.06	0.2				Enniatin B	< LD	0.012	0.042				Enniatin B1	< LD	0.033	0.11
µg/kg	Laberca_17.2242.24	cassava dry	DON-3-glucoside	< LD	0.5	1.5				Nivalenol	< LD	0.8	2.6				Beauvericin	< LD	0.1	0.3				Enniatin A	< LD	0.01	0.033				Enniatin A1	< LD	0.06	0.2				Enniatin B	< LD	0.012	0.042				Enniatin B1	< LD	0.033	0.11
µg/kg	Laberca_18.276-4	cassava dry	DON-3-glucoside	< LD	0.5	1.5				Nivalenol	< LD	0.8	2.6				Beauvericin	< LD	0.1	0.3				Enniatin A	< LD	0.01	0.033				Enniatin A1	< LD	0.06	0.2				Enniatin B	< LD	0.012	0.042				Enniatin B1	< LD	0.033	0.11
µg/kg	Laberca_18.276-13	cassava dry	DON-3-glucoside	< LD	0.5	1.5				Nivalenol	< LD	0.8	2.6				Beauvericin	< LD	0.1	0.3				Enniatin A	< LD	0.01	0.033				Enniatin A1	< LD	0.06	0.2				Enniatin B	< LD	0.012	0.042				Enniatin B1	< LD	0.033	0.11
µg/kg	Laberca_18.276-21	cassava dry	DON-3-glucoside	≥ LD et < LQ	0.5	1.5				Nivalenol	VAL	0.8	2.6	52.5932	26.2966		Beauvericin	< LD	0.1	0.3				Enniatin A	< LD	0.01	0.033				Enniatin A1	< LD	0.06	0.2				Enniatin B	< LD	0.012	0.042				Enniatin B1	< LD	0.033	0.11
µg/kg	Laberca_18.276-37	cassava dry	DON-3-glucoside	< LD	0.5	1.5				Nivalenol	< LD	0.8	2.6				Beauvericin	< LD	0.1	0.3				Enniatin A	< LD	0.01	0.033				Enniatin A1	< LD	0.06	0.2				Enniatin B	< LD	0.012	0.042				Enniatin B1	< LD	0.033	0.11
µg/kg	Laberca_18.276-47	cassava dry	DON-3-glucoside	< LD	0.5	1.5				Nivalenol	< LD	0.8	2.6				Beauvericin	< LD	0.1	0.3				Enniatin A	< LD	0.01	0.033				Enniatin A1	< LD	0.06	0.2				Enniatin B	≥ LD et < LQ	0.012	0.042				Enniatin B1	< LD	0.033	0.11
µg/kg	Laberca_18.276-55	cassava dry	DON-3-glucoside	< LD	0.5	1.5				Nivalenol	< LD	0.8	2.6				Beauvericin	< LD	0.1	0.3				Enniatin A	< LD	0.01	0.033				Enniatin A1	< LD	0.06	0.2				Enniatin B	< LD	0.012	0.042				Enniatin B1	< LD	0.033	0.11
µg/kg	Laberca_17.1916.4	cassava fresh	DON-3-glucoside	< LD	0.5	1.5				Nivalenol	< LD	0.8	2.6				Beauvericin	< LD	0.1	0.3				Enniatin A	< LD	0.01	0.033				Enniatin A1	< LD	0.06	0.2				Enniatin B	< LD	0.012	0.042				Enniatin B1	< LD	0.033	0.11
µg/kg	Laberca_17.2019.27	cassava fresh	DON-3-glucoside	< LD	0.5	1.5				Nivalenol	< LD	0.8	2.6				Beauvericin	< LD	0.1	0.3				Enniatin A	< LD	0.01	0.033				Enniatin A1	< LD	0.06	0.2				Enniatin B	< LD	0.012	0.042				Enniatin B1	< LD	0.033	0.11
µg/kg	Laberca_17.2135.11	cassava fresh	DON-3-glucoside	< LD	0.5	1.5				Nivalenol	< LD	0.8	2.6				Beauvericin	< LD	0.1	0.3				Enniatin A	< LD	0.01	0.033				Enniatin A1	< LD	0.06	0.2				Enniatin B	< LD	0.012	0.042				Enniatin B1	< LD	0.033	0.11
µg/kg	Laberca_17.2242.23	cassava fresh	DON-3-glucoside	< LD	0.5	1.5				Nivalenol	< LD	0.8	2.6				Beauvericin	< LD	0.1	0.3				Enniatin A	< LD	0.01	0.033				Enniatin A1	< LD	0.06	0.2				Enniatin B	< LD	0.012	0.042				Enniatin B1	< LD	0.033	0.11
µg/kg	Laberca_18.276-12	cassava fresh	DON-3-glucoside	< LD	0.5	1.5				Nivalenol	< LD	0.8	2.6				Beauvericin	< LD	0.1	0.3				Enniatin A	< LD	0.01	0.033				Enniatin A1	< LD	0.06	0.2				Enniatin B	< LD	0.012	0.042				Enniatin B1	< LD	0.033	0.11
µg/kg	Laberca_18.276-20	cassava fresh	DON-3-glucoside	< LD	0.5	1.5				Nivalenol	< LD	0.8	2.6				Beauvericin	< LD	0.1	0.3				Enniatin A	< LD	0.01	0.033				Enniatin A1	< LD	0.06	0.2				Enniatin B	< LD	0.012	0.042				Enniatin B1	< LD	0.033	0.11
µg/kg	Laberca_18.276-46	cassava fresh	DON-3-glucoside	< LD	0.5	1.5				Nivalenol	< LD	0.8	2.6				Beauvericin	< LD	0.1	0.3				Enniatin A	< LD	0.01	0.033				Enniatin A1	< LD	0.06	0.2				Enniatin B	< LD	0.012	0.042				Enniatin B1	< LD	0.033	0.11
µg/kg	Laberca_18.276-54	cassava fresh	DON-3-glucoside	< LD	0.5	1.5				Nivalenol	< LD	0.8	2.6				Beauvericin	< LD	0.1	0.3				Enniatin A	< LD	0.01	0.033				Enniatin A1	< LD	0.06	0.2				Enniatin B	≥ LD et < LQ	0.012	0.042				Enniatin B1	< LD	0.033	0.11
µg/kg	Laberca_17.2135.37	chili/peper	DON-3-glucoside	< LD	0.5	1.5				Nivalenol	< LD	0.8	2.6				Beauvericin	< LD	0.1	0.3				Enniatin A	< LD	0.01	0.033				Enniatin A1	< LD	0.06	0.2				Enniatin B	< LD	0.012	0.042				Enniatin B1	< LD	0.033	0.11
µg/kg	Laberca_17.2242.19	chili/peper	DON-3-glucoside	< LD	0.5	1.5				Nivalenol	< LD	0.8	2.6				Beauvericin	< LD	0.1	0.3				Enniatin A	< LD	0.01	0.033				Enniatin A1	< LD	0.06	0.2				Enniatin B	< LD	0.012	0.042				Enniatin B1	< LD	0.033	0.11
µg/kg	Laberca_17.2242.39	chili/peper	DON-3-glucoside	< LD	0.5	1.5				Nivalenol	< LD	0.8	2.6				Beauvericin	< LD	0.1	0.3				Enniatin A	< LD	0.01	0.033				Enniatin A1	< LD	0.06	0.2				Enniatin B	< LD	0.012	0.042				Enniatin B1	< LD	0.033	0.11
µg/kg	Laberca_17.1916.33	chocolate	DON-3-glucoside	< LD	0.5	1.5				Nivalenol	< LD	0.8	2.6				Beauvericin	< LD	0.1	0.3				Enniatin A	< LD	0.01	0.033				Enniatin A1	< LD	0.06	0.2				Enniatin B	< LD	0.012	0.042				Enniatin B1	< LD	0.033	0.11
µg/kg	Laberca_17.2242.3	chocolate	DON-3-glucoside	< LD	0.5	1.5				Nivalenol	< LD	0.8	2.6				Beauvericin	< LD	0.1	0.3				Enniatin A	< LD	0.01	0.033				Enniatin A1	< LD	0.06	0.2				Enniatin B	< LD	0.012	0.042				Enniatin B1	< LD	0.033	0.11
µg/kg	Laberca_17.1916.32	coffee	DON-3-glucoside	< LD	0.5	1.5				Nivalenol	< LD	0.8	2.6				Beauvericin	< LD	0.1	0.3				Enniatin A	< LD	0.01	0.033				Enniatin A1	< LD	0.06	0.2				Enniatin B	< LD	0.012	0.042				Enniatin B1	< LD	0.033	0.11
µg/kg	Laberca_17.1916.14	concentrated/dehydrated milk	DON-3-glucoside	< LD	0.5	1.5				Nivalenol	< LD	0.8	2.6				Beauvericin	< LD	0.1	0.3				Enniatin A	< LD	0.01	0.033				Enniatin A1	< LD	0.06	0.2				Enniatin B	VAL	0.012	0.042	0.307704	0.153852		Enniatin B1	≥ LD et < LQ	0.033	0.11
µg/kg	Laberca_17.2019.15	concentrated/dehydrated milk	DON-3-glucoside	< LD	0.5	1.5				Nivalenol	< LD	0.8	2.6				Beauvericin	< LD	0.1	0.3				Enniatin A	< LD	0.01	0.033				Enniatin A1	< LD	0.06	0.2				Enniatin B	VAL	0.012	0.042	0.0806239	0.040312		Enniatin B1	< LD	0.033	0.11
µg/kg	Laberca_17.2135.32	concentrated/dehydrated milk	DON-3-glucoside	< LD	0.5	1.5				Nivalenol	VAL	0.8	2.6	4.67662	2.33831		Beauvericin	< LD	0.1	0.3				Enniatin A	< LD	0.01	0.033				Enniatin A1	< LD	0.06	0.2				Enniatin B	VAL	0.012	0.042	0.0650849	0.0325425		Enniatin B1	< LD	0.033	0.11
µg/kg	Laberca_17.2242.32	concentrated/dehydrated milk	DON-3-glucoside	< LD	0.5	1.5				Nivalenol	< LD	0.8	2.6				Beauvericin	< LD	0.1	0.3				Enniatin A	< LD	0.01	0.033				Enniatin A1	< LD	0.06	0.2				Enniatin B	VAL	0.012	0.042	0.149605	0.0748023		Enniatin B1	< LD	0.033	0.11
µg/kg	Laberca_17.2019.14	fresh/fermented milk	DON-3-glucoside	< LD	0.5	1.5				Nivalenol	< LD	0.8	2.6				Beauvericin	< LD	0.1	0.3				Enniatin A	< LD	0.01	0.033				Enniatin A1	< LD	0.06	0.2				Enniatin B	< LD	0.012	0.042				Enniatin B1	< LD	0.033	0.11
µg/kg	Laberca_17.2135.18	fresh/fermented milk	DON-3-glucoside	< LD	0.5	1.5				Nivalenol	< LD	0.8	2.6				Beauvericin	< LD	0.1	0.3				Enniatin A	< LD	0.01	0.033				Enniatin A1	< LD	0.06	0.2				Enniatin B	< LD	0.012	0.042				Enniatin B1	< LD	0.033	0.11
µg/kg	Laberca_17.2135.31	fresh/fermented milk	DON-3-glucoside	< LD	0.5	1.5				Nivalenol	< LD	0.8	2.6				Beauvericin	< LD	0.1	0.3				Enniatin A	< LD	0.01	0.033				Enniatin A1	< LD	0.06	0.2				Enniatin B	≥ LD et < LQ	0.012	0.042				Enniatin B1	< LD	0.033	0.11
µg/kg	Laberca_17.2242.2	fresh/fermented milk	DON-3-glucoside	< LD	0.5	1.5				Nivalenol	< LD	0.8	2.6				Beauvericin	< LD	0.1	0.3				Enniatin A	< LD	0.01	0.033				Enniatin A1	< LD	0.06	0.2				Enniatin B	< LD	0.012	0.042				Enniatin B1	< LD	0.033	0.11
µg/kg	Laberca_17.2135.34	groundnut oil	DON-3-glucoside	< LD	0.5	1.5				Nivalenol	< LD	0.8	2.6				Beauvericin	< LD	0.1	0.3				Enniatin A	< LD	0.01	0.033				Enniatin A1	< LD	0.06	0.2				Enniatin B	< LD	0.012	0.042				Enniatin B1	< LD	0.033	0.11
µg/kg	Laberca_17.2242.14	groundnut oil	DON-3-glucoside	< LD	0.5	1.5				Nivalenol	< LD	0.8	2.6				Beauvericin	< LD	0.1	0.3				Enniatin A	< LD	0.01	0.033				Enniatin A1	< LD	0.06	0.2				Enniatin B	< LD	0.012	0.042				Enniatin B1	< LD	0.033	0.11
µg/kg	Laberca_17.1916.18	industrial fermented drink	DON-3-glucoside	< LD	0.5	1.5				Nivalenol	< LD	0.8	2.6				Beauvericin	< LD	0.1	0.3				Enniatin A	< LD	0.01	0.033				Enniatin A1	< LD	0.06	0.2				Enniatin B	< LD	0.012	0.042				Enniatin B1	< LD	0.033	0.11
µg/kg	Laberca_17.2135.36	industrial fermented drink	DON-3-glucoside	VAL	0.5	1.5	1.74722	0.873608		Nivalenol	< LD	0.8	2.6				Beauvericin	< LD	0.1	0.3				Enniatin A	< LD	0.01	0.033				Enniatin A1	< LD	0.06	0.2				Enniatin B	< LD	0.012	0.042				Enniatin B1	< LD	0.033	0.11
µg/kg	Laberca_17.2242.36	industrial fermented drink	DON-3-glucoside	< LD	0.5	1.5				Nivalenol	< LD	0.8	2.6				Beauvericin	< LD	0.1	0.3				Enniatin A	< LD	0.01	0.033				Enniatin A1	< LD	0.06	0.2				Enniatin B	≥ LD et < LQ	0.012	0.042				Enniatin B1	< LD	0.033	0.11
µg/kg	Laberca_17.1916.2	maize	DON-3-glucoside	≥ LD et < LQ	0.5	1.5				Nivalenol	VAL	0.8	2.6	17.7988	8.89939		Beauvericin	< LD	0.1	0.3				Enniatin A	< LD	0.01	0.033				Enniatin A1	< LD	0.06	0.2				Enniatin B	< LD	0.012	0.042				Enniatin B1	< LD	0.033	0.11
µg/kg	Laberca_17.1916.21	maize	DON-3-glucoside	< LD	0.5	1.5				Nivalenol	≥ LD et < LQ	0.8	2.6				Beauvericin	< LD	0.1	0.3				Enniatin A	< LD	0.01	0.033				Enniatin A1	< LD	0.06	0.2				Enniatin B	< LD	0.012	0.042				Enniatin B1	< LD	0.033	0.11
µg/kg	Laberca_17.2019.2	maize	DON-3-glucoside	< LD	0.5	1.5				Nivalenol	< LD	0.8	2.6				Beauvericin	< LD	0.1	0.3				Enniatin A	< LD	0.01	0.033				Enniatin A1	< LD	0.06	0.2				Enniatin B	< LD	0.012	0.042				Enniatin B1	< LD	0.033	0.11
µg/kg	Laberca_17.2019.24	maize	DON-3-glucoside	< LD	0.5	1.5				Nivalenol	< LD	0.8	2.6				Beauvericin	< LD	0.1	0.3				Enniatin A	< LD	0.01	0.033				Enniatin A1	< LD	0.06	0.2				Enniatin B	< LD	0.012	0.042				Enniatin B1	< LD	0.033	0.11
µg/kg	Laberca_17.2135.8	maize	DON-3-glucoside	< LD	0.5	1.5				Nivalenol	≥ LD et < LQ	0.8	2.6				Beauvericin	< LD	0.1	0.3				Enniatin A	< LD	0.01	0.033				Enniatin A1	< LD	0.06	0.2				Enniatin B	< LD	0.012	0.042				Enniatin B1	< LD	0.033	0.11
µg/kg	Laberca_17.2135.21	maize	DON-3-glucoside	< LD	0.5	1.5				Nivalenol	< LD	0.8	2.6				Beauvericin	< LD	0.1	0.3				Enniatin A	< LD	0.01	0.033				Enniatin A1	< LD	0.06	0.2				Enniatin B	< LD	0.012	0.042				Enniatin B1	< LD	0.033	0.11
µg/kg	Laberca_17.2242.5	maize	DON-3-glucoside	< LD	0.5	1.5				Nivalenol	< LD	0.8	2.6				Beauvericin	< LD	0.1	0.3				Enniatin A	< LD	0.01	0.033				Enniatin A1	< LD	0.06	0.2				Enniatin B	< LD	0.012	0.042				Enniatin B1	< LD	0.033	0.11
µg/kg	Laberca_17.2242.21	maize	DON-3-glucoside	< LD	0.5	1.5				Nivalenol	< LD	0.8	2.6				Beauvericin	< LD	0.1	0.3				Enniatin A	< LD	0.01	0.033				Enniatin A1	< LD	0.06	0.2				Enniatin B	< LD	0.012	0.042				Enniatin B1	< LD	0.033	0.11
µg/kg	Laberca_18.276-2	maize	DON-3-glucoside	< LD	0.5	1.5				Nivalenol	< LD	0.8	2.6				Beauvericin	< LD	0.1	0.3				Enniatin A	< LD	0.01	0.033				Enniatin A1	< LD	0.06	0.2				Enniatin B	< LD	0.012	0.042				Enniatin B1	< LD	0.033	0.11
µg/kg	Laberca_18.276-9	maize	DON-3-glucoside	< LD	0.5	1.5				Nivalenol	< LD	0.8	2.6				Beauvericin	< LD	0.1	0.3				Enniatin A	< LD	0.01	0.033				Enniatin A1	< LD	0.06	0.2				Enniatin B	< LD	0.012	0.042				Enniatin B1	< LD	0.033	0.11
µg/kg	Laberca_18.276-18	maize	DON-3-glucoside	VAL	0.5	1.5	1.49771	0.748855		Nivalenol	VAL	0.8	2.6	51.249	25.6245		Beauvericin	< LD	0.1	0.3				Enniatin A	< LD	0.01	0.033				Enniatin A1	< LD	0.06	0.2				Enniatin B	< LD	0.012	0.042				Enniatin B1	< LD	0.033	0.11
µg/kg	Laberca_18.276-27	maize	DON-3-glucoside	< LD	0.5	1.5				Nivalenol	< LD	0.8	2.6				Beauvericin	< LD	0.1	0.3				Enniatin A	< LD	0.01	0.033				Enniatin A1	< LD	0.06	0.2				Enniatin B	< LD	0.012	0.042				Enniatin B1	< LD	0.033	0.11
µg/kg	Laberca_18.276-33	maize	DON-3-glucoside	< LD	0.5	1.5				Nivalenol	< LD	0.8	2.6				Beauvericin	< LD	0.1	0.3				Enniatin A	< LD	0.01	0.033				Enniatin A1	< LD	0.06	0.2				Enniatin B	< LD	0.012	0.042				Enniatin B1	< LD	0.033	0.11
µg/kg	Laberca_18.276-43	maize	DON-3-glucoside	< LD	0.5	1.5				Nivalenol	< LD	0.8	2.6				Beauvericin	< LD	0.1	0.3				Enniatin A	< LD	0.01	0.033				Enniatin A1	< LD	0.06	0.2				Enniatin B	< LD	0.012	0.042				Enniatin B1	< LD	0.033	0.11
µg/kg	Laberca_18.276-52	maize	DON-3-glucoside	< LD	0.5	1.5				Nivalenol	< LD	0.8	2.6				Beauvericin	< LD	0.1	0.3				Enniatin A	< LD	0.01	0.033				Enniatin A1	< LD	0.06	0.2				Enniatin B	< LD	0.012	0.042				Enniatin B1	< LD	0.033	0.11
µg/kg	Laberca_18.276-62	maize	DON-3-glucoside	< LD	0.5	1.5				Nivalenol	< LD	0.8	2.6				Beauvericin	< LD	0.1	0.3				Enniatin A	< LD	0.01	0.033				Enniatin A1	< LD	0.06	0.2				Enniatin B	VAL	0.012	0.042	0.170729	0.0853646		Enniatin B1	VAL	0.033	0.11	0.195134
µg/kg	Laberca_17.2019.5	mil	DON-3-glucoside	< LD	0.5	1.5				Nivalenol	< LD	0.8	2.6				Beauvericin	< LD	0.1	0.3				Enniatin A	< LD	0.01	0.033				Enniatin A1	< LD	0.06	0.2				Enniatin B	< LD	0.012	0.042				Enniatin B1	< LD	0.033	0.11
µg/kg	Laberca_17.2019.26	mil	DON-3-glucoside	< LD	0.5	1.5				Nivalenol	< LD	0.8	2.6				Beauvericin	< LD	0.1	0.3				Enniatin A	< LD	0.01	0.033				Enniatin A1	< LD	0.06	0.2				Enniatin B	< LD	0.012	0.042				Enniatin B1	< LD	0.033	0.11
µg/kg	Laberca_17.2135.10	mil	DON-3-glucoside	VAL	0.5	1.5	2.42235	1.21118		Nivalenol	VAL	0.8	2.6	7.19429	3.59715		Beauvericin	VAL	0.1	0.3	204.456	102.228		Enniatin A	< LD	0.01	0.033				Enniatin A1	< LD	0.06	0.2				Enniatin B	< LD	0.012	0.042				Enniatin B1	< LD	0.033	0.11
µg/kg	Laberca_18.276-11	mil	DON-3-glucoside	< LD	0.5	1.5				Nivalenol	< LD	0.8	2.6				Beauvericin	< LD	0.1	0.3				Enniatin A	< LD	0.01	0.033				Enniatin A1	< LD	0.06	0.2				Enniatin B	< LD	0.012	0.042				Enniatin B1	< LD	0.033	0.11
µg/kg	Laberca_18.276-36	mil	DON-3-glucoside	< LD	0.5	1.5				Nivalenol	< LD	0.8	2.6				Beauvericin	< LD	0.1	0.3				Enniatin A	< LD	0.01	0.033				Enniatin A1	< LD	0.06	0.2				Enniatin B	< LD	0.012	0.042				Enniatin B1	< LD	0.033	0.11
µg/kg	Laberca_18.276-45	mil	DON-3-glucoside	< LD	0.5	1.5				Nivalenol	< LD	0.8	2.6				Beauvericin	< LD	0.1	0.3				Enniatin A	< LD	0.01	0.033				Enniatin A1	< LD	0.06	0.2				Enniatin B	< LD	0.012	0.042				Enniatin B1	< LD	0.033	0.11
µg/kg	Laberca_18.276-64	mil	DON-3-glucoside	< LD	0.5	1.5				Nivalenol	< LD	0.8	2.6				Beauvericin	< LD	0.1	0.3				Enniatin A	< LD	0.01	0.033				Enniatin A1	< LD	0.06	0.2				Enniatin B	< LD	0.012	0.042				Enniatin B1	< LD	0.033	0.11
µg/kg	Laberca_17.2242.7	millet	DON-3-glucoside	< LD	0.5	1.5				Nivalenol	< LD	0.8	2.6				Beauvericin	< LD	0.1	0.3				Enniatin A	< LD	0.01	0.033				Enniatin A1	< LD	0.06	0.2				Enniatin B	< LD	0.012	0.042				Enniatin B1	< LD	0.033	0.11
µg/kg	Laberca_17.2019.21	mutton/goat	DON-3-glucoside	< LD	0.5	1.5				Nivalenol	< LD	0.8	2.6				Beauvericin	< LD	0.1	0.3				Enniatin A	< LD	0.01	0.033				Enniatin A1	< LD	0.06	0.2				Enniatin B	< LD	0.012	0.042				Enniatin B1	< LD	0.033	0.11
µg/kg	Laberca_17.1916.9	onion & garlic	DON-3-glucoside	< LD	0.5	1.5				Nivalenol	< LD	0.8	2.6				Beauvericin	< LD	0.1	0.3				Enniatin A	< LD	0.01	0.033				Enniatin A1	< LD	0.06	0.2				Enniatin B	< LD	0.012	0.042				Enniatin B1	< LD	0.033	0.11
µg/kg	Laberca_17.1916.25	onion & garlic	DON-3-glucoside	< LD	0.5	1.5				Nivalenol	< LD	0.8	2.6				Beauvericin	< LD	0.1	0.3				Enniatin A	< LD	0.01	0.033				Enniatin A1	< LD	0.06	0.2				Enniatin B	< LD	0.012	0.042				Enniatin B1	< LD	0.033	0.11
µg/kg	Laberca_17.2019.10	onion & garlic	DON-3-glucoside	< LD	0.5	1.5				Nivalenol	< LD	0.8	2.6				Beauvericin	< LD	0.1	0.3				Enniatin A	< LD	0.01	0.033				Enniatin A1	< LD	0.06	0.2				Enniatin B	< LD	0.012	0.042				Enniatin B1	< LD	0.033	0.11
µg/kg	Laberca_17.2019.31	onion & garlic	DON-3-glucoside	< LD	0.5	1.5				Nivalenol	< LD	0.8	2.6				Beauvericin	< LD	0.1	0.3				Enniatin A	< LD	0.01	0.033				Enniatin A1	< LD	0.06	0.2				Enniatin B	< LD	0.012	0.042				Enniatin B1	< LD	0.033	0.11
µg/kg	Laberca_17.2135.15	onion & garlic	DON-3-glucoside	< LD	0.5	1.5				Nivalenol	< LD	0.8	2.6				Beauvericin	< LD	0.1	0.3				Enniatin A	< LD	0.01	0.033				Enniatin A1	< LD	0.06	0.2				Enniatin B	< LD	0.012	0.042				Enniatin B1	< LD	0.033	0.11
µg/kg	Laberca_17.2135.26	onion & garlic	DON-3-glucoside	< LD	0.5	1.5				Nivalenol	< LD	0.8	2.6				Beauvericin	< LD	0.1	0.3				Enniatin A	< LD	0.01	0.033				Enniatin A1	< LD	0.06	0.2				Enniatin B	< LD	0.012	0.042				Enniatin B1	< LD	0.033	0.11
µg/kg	Laberca_17.2242.10	onion & garlic	DON-3-glucoside	< LD	0.5	1.5				Nivalenol	< LD	0.8	2.6				Beauvericin	< LD	0.1	0.3				Enniatin A	< LD	0.01	0.033				Enniatin A1	< LD	0.06	0.2				Enniatin B	< LD	0.012	0.042				Enniatin B1	< LD	0.033	0.11
µg/kg	Laberca_17.2242.29	onion & garlic	DON-3-glucoside	< LD	0.5	1.5				Nivalenol	< LD	0.8	2.6				Beauvericin	< LD	0.1	0.3				Enniatin A	< LD	0.01	0.033				Enniatin A1	< LD	0.06	0.2				Enniatin B	< LD	0.012	0.042				Enniatin B1	< LD	0.033	0.11
µg/kg	Laberca_18.276-7	onion & garlic	DON-3-glucoside	< LD	0.5	1.5				Nivalenol	< LD	0.8	2.6				Beauvericin	< LD	0.1	0.3				Enniatin A	< LD	0.01	0.033				Enniatin A1	< LD	0.06	0.2				Enniatin B	< LD	0.012	0.042				Enniatin B1	< LD	0.033	0.11
µg/kg	Laberca_18.276-16	onion & garlic	DON-3-glucoside	< LD	0.5	1.5				Nivalenol	< LD	0.8	2.6				Beauvericin	< LD	0.1	0.3				Enniatin A	< LD	0.01	0.033				Enniatin A1	< LD	0.06	0.2				Enniatin B	< LD	0.012	0.042				Enniatin B1	< LD	0.033	0.11
µg/kg	Laberca_18.276-25	onion & garlic	DON-3-glucoside	< LD	0.5	1.5				Nivalenol	< LD	0.8	2.6				Beauvericin	< LD	0.1	0.3				Enniatin A	< LD	0.01	0.033				Enniatin A1	< LD	0.06	0.2				Enniatin B	< LD	0.012	0.042				Enniatin B1	< LD	0.033	0.11
µg/kg	Laberca_18.276-31	onion & garlic	DON-3-glucoside	< LD	0.5	1.5				Nivalenol	< LD	0.8	2.6				Beauvericin	< LD	0.1	0.3				Enniatin A	< LD	0.01	0.033				Enniatin A1	< LD	0.06	0.2				Enniatin B	< LD	0.012	0.042				Enniatin B1	< LD	0.033	0.11
µg/kg	Laberca_18.276-41	onion & garlic	DON-3-glucoside	< LD	0.5	1.5				Nivalenol	< LD	0.8	2.6				Beauvericin	< LD	0.1	0.3				Enniatin A	< LD	0.01	0.033				Enniatin A1	< LD	0.06	0.2				Enniatin B	< LD	0.012	0.042				Enniatin B1	< LD	0.033	0.11
µg/kg	Laberca_18.276-50	onion & garlic	DON-3-glucoside	< LD	0.5	1.5				Nivalenol	< LD	0.8	2.6				Beauvericin	< LD	0.1	0.3				Enniatin A	< LD	0.01	0.033				Enniatin A1	< LD	0.06	0.2				Enniatin B	< LD	0.012	0.042				Enniatin B1	< LD	0.033	0.11
µg/kg	Laberca_18.276-60	onion & garlic	DON-3-glucoside	< LD	0.5	1.5				Nivalenol	< LD	0.8	2.6				Beauvericin	< LD	0.1	0.3				Enniatin A	< LD	0.01	0.033				Enniatin A1	< LD	0.06	0.2				Enniatin B	< LD	0.012	0.042				Enniatin B1	< LD	0.033	0.11
µg/kg	Laberca_18.276-67	onion & garlic	DON-3-glucoside	< LD	0.5	1.5				Nivalenol	< LD	0.8	2.6				Beauvericin	< LD	0.1	0.3				Enniatin A	< LD	0.01	0.033				Enniatin A1	< LD	0.06	0.2				Enniatin B	< LD	0.012	0.042				Enniatin B1	< LD	0.033	0.11
µg/kg	Laberca_17.2019.17	other fat/oil	DON-3-glucoside	< LD	0.5	1.5				Nivalenol	< LD	0.8	2.6				Beauvericin	< LD	0.1	0.3				Enniatin A	< LD	0.01	0.033				Enniatin A1	< LD	0.06	0.2				Enniatin B	< LD	0.012	0.042				Enniatin B1	< LD	0.033	0.11
µg/kg	Laberca_17.2135.5	other fat/oil	DON-3-glucoside	< LD	0.5	1.5				Nivalenol	< LD	0.8	2.6				Beauvericin	< LD	0.1	0.3				Enniatin A	< LD	0.01	0.033				Enniatin A1	< LD	0.06	0.2				Enniatin B	< LD	0.012	0.042				Enniatin B1	< LD	0.033	0.11
µg/kg	Laberca_17.2019.32	other nuts/seeds	DON-3-glucoside	< LD	0.5	1.5				Nivalenol	< LD	0.8	2.6				Beauvericin	< LD	0.1	0.3				Enniatin A	< LD	0.01	0.033				Enniatin A1	< LD	0.06	0.2				Enniatin B	< LD	0.012	0.042				Enniatin B1	< LD	0.033	0.11
µg/kg	Laberca_17.2135.2	other nuts/seeds	DON-3-glucoside	< LD	0.5	1.5				Nivalenol	< LD	0.8	2.6				Beauvericin	< LD	0.1	0.3				Enniatin A	< LD	0.01	0.033				Enniatin A1	< LD	0.06	0.2				Enniatin B	< LD	0.012	0.042				Enniatin B1	< LD	0.033	0.11
µg/kg	Laberca_17.2242.11	other nuts/seeds	DON-3-glucoside	< LD	0.5	1.5				Nivalenol	< LD	0.8	2.6				Beauvericin	< LD	0.1	0.3				Enniatin A	< LD	0.01	0.033				Enniatin A1	< LD	0.06	0.2				Enniatin B	< LD	0.012	0.042				Enniatin B1	< LD	0.033	0.11
µg/kg	Laberca_17.1916.16	other vegetal oil	DON-3-glucoside	< LD	0.5	1.5				Nivalenol	< LD	0.8	2.6				Beauvericin	< LD	0.1	0.3				Enniatin A	< LD	0.01	0.033				Enniatin A1	< LD	0.06	0.2				Enniatin B	< LD	0.012	0.042				Enniatin B1	< LD	0.033	0.11
µg/kg	Laberca_17.1916.28	other vegetal oil	DON-3-glucoside	< LD	0.5	1.5				Nivalenol	< LD	0.8	2.6				Beauvericin	< LD	0.1	0.3				Enniatin A	< LD	0.01	0.033				Enniatin A1	< LD	0.06	0.2				Enniatin B	< LD	0.012	0.042				Enniatin B1	< LD	0.033	0.11
µg/kg	Laberca_17.2019.16	other vegetal oil	DON-3-glucoside	< LD	0.5	1.5				Nivalenol	< LD	0.8	2.6				Beauvericin	< LD	0.1	0.3				Enniatin A	< LD	0.01	0.033				Enniatin A1	< LD	0.06	0.2				Enniatin B	< LD	0.012	0.042				Enniatin B1	< LD	0.033	0.11
µg/kg	Laberca_17.2135.4	other vegetal oil	DON-3-glucoside	< LD	0.5	1.5				Nivalenol	< LD	0.8	2.6				Beauvericin	< LD	0.1	0.3				Enniatin A	< LD	0.01	0.033				Enniatin A1	< LD	0.06	0.2				Enniatin B	< LD	0.012	0.042				Enniatin B1	< LD	0.033	0.11
µg/kg	Laberca_17.2242.34	other vegetal oil	DON-3-glucoside	< LD	0.5	1.5				Nivalenol	< LD	0.8	2.6				Beauvericin	< LD	0.1	0.3				Enniatin A	< LD	0.01	0.033				Enniatin A1	< LD	0.06	0.2				Enniatin B	< LD	0.012	0.042				Enniatin B1	< LD	0.033	0.11
µg/kg	Laberca_17.1916.10	palm nut	DON-3-glucoside	< LD	0.5	1.5				Nivalenol	< LD	0.8	2.6				Beauvericin	< LD	0.1	0.3				Enniatin A	< LD	0.01	0.033				Enniatin A1	< LD	0.06	0.2				Enniatin B	< LD	0.012	0.042				Enniatin B1	< LD	0.033	0.11
µg/kg	Laberca_17.2135.27	palm nut	DON-3-glucoside	< LD	0.5	1.5				Nivalenol	< LD	0.8	2.6				Beauvericin	< LD	0.1	0.3				Enniatin A	< LD	0.01	0.033				Enniatin A1	< LD	0.06	0.2				Enniatin B	< LD	0.012	0.042				Enniatin B1	< LD	0.033	0.11
µg/kg	Laberca_17.1916.15	palm oil	DON-3-glucoside	< LD	0.5	1.5				Nivalenol	< LD	0.8	2.6				Beauvericin	< LD	0.1	0.3				Enniatin A	< LD	0.01	0.033				Enniatin A1	< LD	0.06	0.2				Enniatin B	< LD	0.012	0.042				Enniatin B1	< LD	0.033	0.11
µg/kg	Laberca_17.2019.22	palm oil	DON-3-glucoside	< LD	0.5	1.5				Nivalenol	< LD	0.8	2.6				Beauvericin	< LD	0.1	0.3				Enniatin A	< LD	0.01	0.033				Enniatin A1	< LD	0.06	0.2				Enniatin B	≥ LD et < LQ	0.012	0.042				Enniatin B1	< LD	0.033	0.11
µg/kg	Laberca_17.2135.33	palm oil	DON-3-glucoside	< LD	0.5	1.5				Nivalenol	< LD	0.8	2.6				Beauvericin	< LD	0.1	0.3				Enniatin A	< LD	0.01	0.033				Enniatin A1	< LD	0.06	0.2				Enniatin B	< LD	0.012	0.042				Enniatin B1	< LD	0.033	0.11
µg/kg	Laberca_17.2242.13	palm oil	DON-3-glucoside	< LD	0.5	1.5				Nivalenol	< LD	0.8	2.6				Beauvericin	< LD	0.1	0.3				Enniatin A	< LD	0.01	0.033				Enniatin A1	< LD	0.06	0.2				Enniatin B	< LD	0.012	0.042				Enniatin B1	< LD	0.033	0.11
µg/kg	Laberca_17.2242.33	palm oil	DON-3-glucoside	< LD	0.5	1.5				Nivalenol	< LD	0.8	2.6				Beauvericin	< LD	0.1	0.3				Enniatin A	< LD	0.01	0.033				Enniatin A1	< LD	0.06	0.2				Enniatin B	< LD	0.012	0.042				Enniatin B1	< LD	0.033	0.11
µg/kg	Laberca_17.2019.19	pasta	DON-3-glucoside	VAL	0.5	1.5	10.8137	5.40683		Nivalenol	< LD	0.8	2.6				Beauvericin	< LD	0.1	0.3				Enniatin A	VAL	0.01	0.033	0.465118	0.232559		Enniatin A1	VAL	0.06	0.2	4.82054	2.41027		Enniatin B	VAL	0.012	0.042	43.5576	21.7788		Enniatin B1	VAL	0.033	0.11	16.8411
µg/kg	Laberca_17.2135.22	pasta	DON-3-glucoside	VAL	0.5	1.5	1.8606	0.930298		Nivalenol	< LD	0.8	2.6				Beauvericin	< LD	0.1	0.3				Enniatin A	< LD	0.01	0.033				Enniatin A1	≥ LD et < LQ	0.06	0.2				Enniatin B	VAL	0.012	0.042	0.481794	0.240897		Enniatin B1	VAL	0.033	0.11	0.322159
µg/kg	Laberca_18.276-3	pasta	DON-3-glucoside	≥ LD et < LQ	0.5	1.5				Nivalenol	< LD	0.8	2.6				Beauvericin	< LD	0.1	0.3				Enniatin A	< LD	0.01	0.033				Enniatin A1	≥ LD et < LQ	0.06	0.2				Enniatin B	VAL	0.012	0.042	0.830703	0.415352		Enniatin B1	VAL	0.033	0.11	0.490806
µg/kg	Laberca_17.1916.8	peanuts	DON-3-glucoside	< LD	0.5	1.5				Nivalenol	< LD	0.8	2.6				Beauvericin	< LD	0.1	0.3				Enniatin A	< LD	0.01	0.033				Enniatin A1	< LD	0.06	0.2				Enniatin B	< LD	0.012	0.042				Enniatin B1	< LD	0.033	0.11
µg/kg	Laberca_17.1916.24	peanuts	DON-3-glucoside	< LD	0.5	1.5				Nivalenol	< LD	0.8	2.6				Beauvericin	< LD	0.1	0.3				Enniatin A	< LD	0.01	0.033				Enniatin A1	< LD	0.06	0.2				Enniatin B	< LD	0.012	0.042				Enniatin B1	< LD	0.033	0.11
µg/kg	Laberca_17.2019.9	peanuts	DON-3-glucoside	< LD	0.5	1.5				Nivalenol	< LD	0.8	2.6				Beauvericin	< LD	0.1	0.3				Enniatin A	< LD	0.01	0.033				Enniatin A1	< LD	0.06	0.2				Enniatin B	< LD	0.012	0.042				Enniatin B1	< LD	0.033	0.11
µg/kg	Laberca_17.2019.30	peanuts	DON-3-glucoside	< LD	0.5	1.5				Nivalenol	< LD	0.8	2.6				Beauvericin	< LD	0.1	0.3				Enniatin A	< LD	0.01	0.033				Enniatin A1	< LD	0.06	0.2				Enniatin B	< LD	0.012	0.042				Enniatin B1	< LD	0.033	0.11
µg/kg	Laberca_17.2242.9	peanuts	DON-3-glucoside	< LD	0.5	1.5				Nivalenol	< LD	0.8	2.6				Beauvericin	< LD	0.1	0.3				Enniatin A	< LD	0.01	0.033				Enniatin A1	< LD	0.06	0.2				Enniatin B	< LD	0.012	0.042				Enniatin B1	< LD	0.033	0.11
µg/kg	Laberca_18.276-24	peanuts	DON-3-glucoside	< LD	0.5	1.5				Nivalenol	< LD	0.8	2.6				Beauvericin	< LD	0.1	0.3				Enniatin A	< LD	0.01	0.033				Enniatin A1	< LD	0.06	0.2				Enniatin B	< LD	0.012	0.042				Enniatin B1	< LD	0.033	0.11
µg/kg	Laberca_18.276-30	peanuts	DON-3-glucoside	< LD	0.5	1.5				Nivalenol	< LD	0.8	2.6				Beauvericin	< LD	0.1	0.3				Enniatin A	< LD	0.01	0.033				Enniatin A1	< LD	0.06	0.2				Enniatin B	< LD	0.012	0.042				Enniatin B1	< LD	0.033	0.11
µg/kg	Laberca_18.276-40	peanuts	DON-3-glucoside	< LD	0.5	1.5				Nivalenol	< LD	0.8	2.6				Beauvericin	< LD	0.1	0.3				Enniatin A	< LD	0.01	0.033				Enniatin A1	< LD	0.06	0.2				Enniatin B	< LD	0.012	0.042				Enniatin B1	< LD	0.033	0.11
µg/kg	Laberca_18.276-49	peanuts	DON-3-glucoside	< LD	0.5	1.5				Nivalenol	< LD	0.8	2.6				Beauvericin	< LD	0.1	0.3				Enniatin A	< LD	0.01	0.033				Enniatin A1	< LD	0.06	0.2				Enniatin B	< LD	0.012	0.042				Enniatin B1	< LD	0.033	0.11
µg/kg	Laberca_18.276-66	peanuts	DON-3-glucoside	< LD	0.5	1.5				Nivalenol	< LD	0.8	2.6				Beauvericin	< LD	0.1	0.3				Enniatin A	< LD	0.01	0.033				Enniatin A1	< LD	0.06	0.2				Enniatin B	< LD	0.012	0.042				Enniatin B1	< LD	0.033	0.11
µg/kg	Laberca_17.2242.28	peas	DON-3-glucoside	< LD	0.5	1.5				Nivalenol	< LD	0.8	2.6				Beauvericin	< LD	0.1	0.3				Enniatin A	< LD	0.01	0.033				Enniatin A1	< LD	0.06	0.2				Enniatin B	< LD	0.012	0.042				Enniatin B1	< LD	0.033	0.11
µg/kg	Laberca_18.276-59	peas	DON-3-glucoside	< LD	0.5	1.5				Nivalenol	< LD	0.8	2.6				Beauvericin	< LD	0.1	0.3				Enniatin A	< LD	0.01	0.033				Enniatin A1	< LD	0.06	0.2				Enniatin B	< LD	0.012	0.042				Enniatin B1	< LD	0.033	0.11
µg/kg	Laberca_17.2135.3	poultry	DON-3-glucoside	< LD	0.5	1.5				Nivalenol	< LD	0.8	2.6				Beauvericin	< LD	0.1	0.3				Enniatin A	< LD	0.01	0.033				Enniatin A1	< LD	0.06	0.2				Enniatin B	< LD	0.012	0.042				Enniatin B1	< LD	0.033	0.11
µg/kg	Laberca_17.1916.12	poultry eggs	DON-3-glucoside	< LD	0.5	1.5				Nivalenol	< LD	0.8	2.6				Beauvericin	< LD	0.1	0.3				Enniatin A	< LD	0.01	0.033				Enniatin A1	< LD	0.06	0.2				Enniatin B	< LD	0.012	0.042				Enniatin B1	< LD	0.033	0.11
µg/kg	Laberca_17.2019.12	poultry eggs	DON-3-glucoside	< LD	0.5	1.5				Nivalenol	< LD	0.8	2.6				Beauvericin	< LD	0.1	0.3				Enniatin A	< LD	0.01	0.033				Enniatin A1	< LD	0.06	0.2				Enniatin B	VAL	0.012	0.042	0.0481528	0.0240764		Enniatin B1	< LD	0.033	0.11
µg/kg	Laberca_17.2135.29	poultry eggs	DON-3-glucoside	< LD	0.5	1.5				Nivalenol	< LD	0.8	2.6				Beauvericin	< LD	0.1	0.3				Enniatin A	< LD	0.01	0.033				Enniatin A1	< LD	0.06	0.2				Enniatin B	< LD	0.012	0.042				Enniatin B1	< LD	0.033	0.11
µg/kg	Laberca_17.2242.31	poultry eggs	DON-3-glucoside	< LD	0.5	1.5				Nivalenol	< LD	0.8	2.6				Beauvericin	< LD	0.1	0.3				Enniatin A	< LD	0.01	0.033				Enniatin A1	< LD	0.06	0.2				Enniatin B	< LD	0.012	0.042				Enniatin B1	< LD	0.033	0.11
µg/kg	Laberca_17.1916.1	rice	DON-3-glucoside	< LD	0.5	1.5				Nivalenol	< LD	0.8	2.6				Beauvericin	< LD	0.1	0.3				Enniatin A	< LD	0.01	0.033				Enniatin A1	< LD	0.06	0.2				Enniatin B	< LD	0.012	0.042				Enniatin B1	< LD	0.033	0.11
µg/kg	Laberca_17.1916.20	rice	DON-3-glucoside	< LD	0.5	1.5				Nivalenol	< LD	0.8	2.6				Beauvericin	< LD	0.1	0.3				Enniatin A	< LD	0.01	0.033				Enniatin A1	< LD	0.06	0.2				Enniatin B	< LD	0.012	0.042				Enniatin B1	< LD	0.033	0.11
µg/kg	Laberca_17.2019.1	rice	DON-3-glucoside	< LD	0.5	1.5				Nivalenol	< LD	0.8	2.6				Beauvericin	< LD	0.1	0.3				Enniatin A	< LD	0.01	0.033				Enniatin A1	< LD	0.06	0.2				Enniatin B	< LD	0.012	0.042				Enniatin B1	< LD	0.033	0.11
µg/kg	Laberca_17.2019.23	rice	DON-3-glucoside	< LD	0.5	1.5				Nivalenol	< LD	0.8	2.6				Beauvericin	< LD	0.1	0.3				Enniatin A	< LD	0.01	0.033				Enniatin A1	< LD	0.06	0.2				Enniatin B	< LD	0.012	0.042				Enniatin B1	< LD	0.033	0.11
µg/kg	Laberca_17.2135.7	rice	DON-3-glucoside	< LD	0.5	1.5				Nivalenol	< LD	0.8	2.6				Beauvericin	< LD	0.1	0.3				Enniatin A	< LD	0.01	0.033				Enniatin A1	< LD	0.06	0.2				Enniatin B	< LD	0.012	0.042				Enniatin B1	< LD	0.033	0.11
µg/kg	Laberca_17.2135.20	rice	DON-3-glucoside	< LD	0.5	1.5				Nivalenol	< LD	0.8	2.6				Beauvericin	< LD	0.1	0.3				Enniatin A	< LD	0.01	0.033				Enniatin A1	< LD	0.06	0.2				Enniatin B	< LD	0.012	0.042				Enniatin B1	< LD	0.033	0.11
µg/kg	Laberca_17.2242.4	rice	DON-3-glucoside	< LD	0.5	1.5				Nivalenol	< LD	0.8	2.6				Beauvericin	< LD	0.1	0.3				Enniatin A	< LD	0.01	0.033				Enniatin A1	< LD	0.06	0.2				Enniatin B	< LD	0.012	0.042				Enniatin B1	< LD	0.033	0.11
µg/kg	Laberca_17.2242.20	rice	DON-3-glucoside	< LD	0.5	1.5				Nivalenol	< LD	0.8	2.6				Beauvericin	< LD	0.1	0.3				Enniatin A	< LD	0.01	0.033				Enniatin A1	< LD	0.06	0.2				Enniatin B	< LD	0.012	0.042				Enniatin B1	< LD	0.033	0.11
µg/kg	Laberca_18.276-1	rice	DON-3-glucoside	< LD	0.5	1.5				Nivalenol	< LD	0.8	2.6				Beauvericin	< LD	0.1	0.3				Enniatin A	< LD	0.01	0.033				Enniatin A1	< LD	0.06	0.2				Enniatin B	< LD	0.012	0.042				Enniatin B1	< LD	0.033	0.11
µg/kg	Laberca_18.276-8	rice	DON-3-glucoside	< LD	0.5	1.5				Nivalenol	< LD	0.8	2.6				Beauvericin	< LD	0.1	0.3				Enniatin A	< LD	0.01	0.033				Enniatin A1	< LD	0.06	0.2				Enniatin B	< LD	0.012	0.042				Enniatin B1	< LD	0.033	0.11
µg/kg	Laberca_18.276-17	rice	DON-3-glucoside	< LD	0.5	1.5				Nivalenol	< LD	0.8	2.6				Beauvericin	< LD	0.1	0.3				Enniatin A	< LD	0.01	0.033				Enniatin A1	< LD	0.06	0.2				Enniatin B	< LD	0.012	0.042				Enniatin B1	< LD	0.033	0.11
µg/kg	Laberca_18.276-26	rice	DON-3-glucoside	< LD	0.5	1.5				Nivalenol	< LD	0.8	2.6				Beauvericin	< LD	0.1	0.3				Enniatin A	< LD	0.01	0.033				Enniatin A1	< LD	0.06	0.2				Enniatin B	< LD	0.012	0.042				Enniatin B1	< LD	0.033	0.11
µg/kg	Laberca_18.276-32	rice	DON-3-glucoside	< LD	0.5	1.5				Nivalenol	< LD	0.8	2.6				Beauvericin	< LD	0.1	0.3				Enniatin A	< LD	0.01	0.033				Enniatin A1	< LD	0.06	0.2				Enniatin B	< LD	0.012	0.042				Enniatin B1	< LD	0.033	0.11
µg/kg	Laberca_18.276-42	rice	DON-3-glucoside	< LD	0.5	1.5				Nivalenol	< LD	0.8	2.6				Beauvericin	< LD	0.1	0.3				Enniatin A	< LD	0.01	0.033				Enniatin A1	< LD	0.06	0.2				Enniatin B	< LD	0.012	0.042				Enniatin B1	< LD	0.033	0.11
µg/kg	Laberca_18.276-51	rice	DON-3-glucoside	< LD	0.5	1.5				Nivalenol	< LD	0.8	2.6				Beauvericin	< LD	0.1	0.3				Enniatin A	< LD	0.01	0.033				Enniatin A1	< LD	0.06	0.2				Enniatin B	< LD	0.012	0.042				Enniatin B1	< LD	0.033	0.11
µg/kg	Laberca_18.276-61	rice	DON-3-glucoside	< LD	0.5	1.5				Nivalenol	< LD	0.8	2.6				Beauvericin	< LD	0.1	0.3				Enniatin A	< LD	0.01	0.033				Enniatin A1	< LD	0.06	0.2				Enniatin B	< LD	0.012	0.042				Enniatin B1	< LD	0.033	0.11
µg/kg	Laberca_17.1916.13	smoked fish	DON-3-glucoside	< LD	0.5	1.5				Nivalenol	< LD	0.8	2.6				Beauvericin	< LD	0.1	0.3				Enniatin A	< LD	0.01	0.033				Enniatin A1	< LD	0.06	0.2				Enniatin B	< LD	0.012	0.042				Enniatin B1	< LD	0.033	0.11
µg/kg	Laberca_17.1916.27	smoked fish	DON-3-glucoside	< LD	0.5	1.5				Nivalenol	< LD	0.8	2.6				Beauvericin	< LD	0.1	0.3				Enniatin A	< LD	0.01	0.033				Enniatin A1	< LD	0.06	0.2				Enniatin B	< LD	0.012	0.042				Enniatin B1	< LD	0.033	0.11
µg/kg	Laberca_17.2019.13	smoked fish	DON-3-glucoside	< LD	0.5	1.5				Nivalenol	< LD	0.8	2.6				Beauvericin	< LD	0.1	0.3				Enniatin A	< LD	0.01	0.033				Enniatin A1	< LD	0.06	0.2				Enniatin B	< LD	0.012	0.042				Enniatin B1	< LD	0.033	0.11
µg/kg	Laberca_17.2019.33	smoked fish	DON-3-glucoside	< LD	0.5	1.5				Nivalenol	< LD	0.8	2.6				Beauvericin	< LD	0.1	0.3				Enniatin A	< LD	0.01	0.033				Enniatin A1	< LD	0.06	0.2				Enniatin B	< LD	0.012	0.042				Enniatin B1	< LD	0.033	0.11
µg/kg	Laberca_17.2135.17	smoked fish	DON-3-glucoside	< LD	0.5	1.5				Nivalenol	< LD	0.8	2.6				Beauvericin	< LD	0.1	0.3				Enniatin A	< LD	0.01	0.033				Enniatin A1	< LD	0.06	0.2				Enniatin B	< LD	0.012	0.042				Enniatin B1	< LD	0.033	0.11
µg/kg	Laberca_17.2135.30	smoked fish	DON-3-glucoside	< LD	0.5	1.5				Nivalenol	< LD	0.8	2.6				Beauvericin	< LD	0.1	0.3				Enniatin A	< LD	0.01	0.033				Enniatin A1	< LD	0.06	0.2				Enniatin B	< LD	0.012	0.042				Enniatin B1	< LD	0.033	0.11
µg/kg	Laberca_17.1916.22	Sorgho	DON-3-glucoside	< LD	0.5	1.5				Nivalenol	< LD	0.8	2.6				Beauvericin	< LD	0.1	0.3				Enniatin A	< LD	0.01	0.033				Enniatin A1	< LD	0.06	0.2				Enniatin B	< LD	0.012	0.042				Enniatin B1	< LD	0.033	0.11
µg/kg	Laberca_17.2019.4	Sorgho	DON-3-glucoside	< LD	0.5	1.5				Nivalenol	< LD	0.8	2.6				Beauvericin	< LD	0.1	0.3				Enniatin A	< LD	0.01	0.033				Enniatin A1	< LD	0.06	0.2				Enniatin B	< LD	0.012	0.042				Enniatin B1	< LD	0.033	0.11
µg/kg	Laberca_17.2019.25	Sorgho	DON-3-glucoside	< LD	0.5	1.5				Nivalenol	< LD	0.8	2.6				Beauvericin	< LD	0.1	0.3				Enniatin A	< LD	0.01	0.033				Enniatin A1	< LD	0.06	0.2				Enniatin B	< LD	0.012	0.042				Enniatin B1	< LD	0.033	0.11
µg/kg	Laberca_17.2135.9	Sorgho	DON-3-glucoside	< LD	0.5	1.5				Nivalenol	< LD	0.8	2.6				Beauvericin	VAL	0.1	0.3	23.2662	11.6331		Enniatin A	< LD	0.01	0.033				Enniatin A1	< LD	0.06	0.2				Enniatin B	< LD	0.012	0.042				Enniatin B1	< LD	0.033	0.11
µg/kg	Laberca_18.276-10	Sorgho	DON-3-glucoside	≥ LD et < LQ	0.5	1.5				Nivalenol	VAL	0.8	2.6	13.7292	6.86461		Beauvericin	VAL	0.1	0.3	32.715	16.3575		Enniatin A	< LD	0.01	0.033				Enniatin A1	< LD	0.06	0.2				Enniatin B	< LD	0.012	0.042				Enniatin B1	< LD	0.033	0.11
µg/kg	Laberca_18.276-28	Sorgho	DON-3-glucoside	< LD	0.5	1.5				Nivalenol	< LD	0.8	2.6				Beauvericin	VAL	0.1	0.3	25.6227	12.8114		Enniatin A	< LD	0.01	0.033				Enniatin A1	< LD	0.06	0.2				Enniatin B	≥ LD et < LQ	0.012	0.042				Enniatin B1	< LD	0.033	0.11
µg/kg	Laberca_18.276-35	Sorgho	DON-3-glucoside	< LD	0.5	1.5				Nivalenol	< LD	0.8	2.6				Beauvericin	< LD	0.1	0.3				Enniatin A	< LD	0.01	0.033				Enniatin A1	< LD	0.06	0.2				Enniatin B	< LD	0.012	0.042				Enniatin B1	< LD	0.033	0.11
µg/kg	Laberca_18.276-44	Sorgho	DON-3-glucoside	< LD	0.5	1.5				Nivalenol	< LD	0.8	2.6				Beauvericin	< LD	0.1	0.3				Enniatin A	< LD	0.01	0.033				Enniatin A1	< LD	0.06	0.2				Enniatin B	< LD	0.012	0.042				Enniatin B1	< LD	0.033	0.11
µg/kg	Laberca_18.276-63	Sorgho	DON-3-glucoside	< LD	0.5	1.5				Nivalenol	< LD	0.8	2.6				Beauvericin	< LD	0.1	0.3				Enniatin A	< LD	0.01	0.033				Enniatin A1	< LD	0.06	0.2				Enniatin B	< LD	0.012	0.042				Enniatin B1	< LD	0.033	0.11
µg/kg	Laberca_17.2242.6	sorghum	DON-3-glucoside	< LD	0.5	1.5				Nivalenol	< LD	0.8	2.6				Beauvericin	< LD	0.1	0.3				Enniatin A	< LD	0.01	0.033				Enniatin A1	< LD	0.06	0.2				Enniatin B	< LD	0.012	0.042				Enniatin B1	< LD	0.033	0.11
µg/kg	Laberca_17.1916.19	sugar	DON-3-glucoside	< LD	0.5	1.5				Nivalenol	< LD	0.8	2.6				Beauvericin	< LD	0.1	0.3				Enniatin A	< LD	0.01	0.033				Enniatin A1	< LD	0.06	0.2				Enniatin B	< LD	0.012	0.042				Enniatin B1	< LD	0.033	0.11
µg/kg	Laberca_17.1916.30	sugar	DON-3-glucoside	< LD	0.5	1.5				Nivalenol	< LD	0.8	2.6				Beauvericin	< LD	0.1	0.3				Enniatin A	< LD	0.01	0.033				Enniatin A1	< LD	0.06	0.2				Enniatin B	< LD	0.012	0.042				Enniatin B1	< LD	0.033	0.11
µg/kg	Laberca_17.2019.18	sugar	DON-3-glucoside	< LD	0.5	1.5				Nivalenol	< LD	0.8	2.6				Beauvericin	< LD	0.1	0.3				Enniatin A	< LD	0.01	0.033				Enniatin A1	< LD	0.06	0.2				Enniatin B	< LD	0.012	0.042				Enniatin B1	< LD	0.033	0.11
µg/kg	Laberca_17.2019.34	sugar	DON-3-glucoside	< LD	0.5	1.5				Nivalenol	< LD	0.8	2.6				Beauvericin	< LD	0.1	0.3				Enniatin A	< LD	0.01	0.033				Enniatin A1	< LD	0.06	0.2				Enniatin B	< LD	0.012	0.042				Enniatin B1	< LD	0.033	0.11
µg/kg	Laberca_17.2135.6	sugar	DON-3-glucoside	< LD	0.5	1.5				Nivalenol	< LD	0.8	2.6				Beauvericin	< LD	0.1	0.3				Enniatin A	< LD	0.01	0.033				Enniatin A1	< LD	0.06	0.2				Enniatin B	< LD	0.012	0.042				Enniatin B1	< LD	0.033	0.11
µg/kg	Laberca_17.2242.17	sugar	DON-3-glucoside	< LD	0.5	1.5				Nivalenol	< LD	0.8	2.6				Beauvericin	< LD	0.1	0.3				Enniatin A	< LD	0.01	0.033				Enniatin A1	< LD	0.06	0.2				Enniatin B	< LD	0.012	0.042				Enniatin B1	< LD	0.033	0.11
µg/kg	Laberca_17.2242.37	sugar	DON-3-glucoside	< LD	0.5	1.5				Nivalenol	< LD	0.8	2.6				Beauvericin	< LD	0.1	0.3				Enniatin A	< LD	0.01	0.033				Enniatin A1	< LD	0.06	0.2				Enniatin B	< LD	0.012	0.042				Enniatin B1	< LD	0.033	0.11
µg/kg	Laberca_17.1916.17	traditional fermented drink	DON-3-glucoside	< LD	0.5	1.5				Nivalenol	< LD	0.8	2.6				Beauvericin	< LD	0.1	0.3				Enniatin A	< LD	0.01	0.033				Enniatin A1	< LD	0.06	0.2				Enniatin B	< LD	0.012	0.042				Enniatin B1	< LD	0.033	0.11
µg/kg	Laberca_17.1916.29	traditional fermented drink	DON-3-glucoside	< LD	0.5	1.5				Nivalenol	< LD	0.8	2.6				Beauvericin	< LD	0.1	0.3				Enniatin A	< LD	0.01	0.033				Enniatin A1	< LD	0.06	0.2				Enniatin B	< LD	0.012	0.042				Enniatin B1	< LD	0.033	0.11
µg/kg	Laberca_17.2242.16	traditional fermented drink	DON-3-glucoside	< LD	0.5	1.5				Nivalenol	< LD	0.8	2.6				Beauvericin	< LD	0.1	0.3				Enniatin A	< LD	0.01	0.033				Enniatin A1	< LD	0.06	0.2				Enniatin B	< LD	0.012	0.042				Enniatin B1	< LD	0.033	0.11
µg/kg	Laberca_17.2242.35	traditional fermented drink	DON-3-glucoside	< LD	0.5	1.5				Nivalenol	< LD	0.8	2.6				Beauvericin	< LD	0.1	0.3				Enniatin A	< LD	0.01	0.033				Enniatin A1	< LD	0.06	0.2				Enniatin B	< LD	0.012	0.042				Enniatin B1	< LD	0.033	0.11
µg/kg	Laberca_17.2135.19	traditional soft drink	DON-3-glucoside	< LD	0.5	1.5				Nivalenol	< LD	0.8	2.6				Beauvericin	< LD	0.1	0.3				Enniatin A	< LD	0.01	0.033				Enniatin A1	< LD	0.06	0.2				Enniatin B	< LD	0.012	0.042				Enniatin B1	< LD	0.033	0.11
µg/kg	Laberca_17.2135.35	traditional soft drink	DON-3-glucoside	< LD	0.5	1.5				Nivalenol	< LD	0.8	2.6				Beauvericin	< LD	0.1	0.3				Enniatin A	< LD	0.01	0.033				Enniatin A1	< LD	0.06	0.2				Enniatin B	< LD	0.012	0.042				Enniatin B1	< LD	0.033	0.11
µg/kg	Laberca_17.2242.15	traditional soft drink	DON-3-glucoside	< LD	0.5	1.5				Nivalenol	< LD	0.8	2.6				Beauvericin	< LD	0.1	0.3				Enniatin A	< LD	0.01	0.033				Enniatin A1	< LD	0.06	0.2				Enniatin B	< LD	0.012	0.042				Enniatin B1	< LD	0.033	0.11
µg/kg	Laberca_17.1916.3	wheat/bread	DON-3-glucoside	VAL	0.5	1.5	4.50992	2.25496		Nivalenol	< LD	0.8	2.6				Beauvericin	< LD	0.1	0.3				Enniatin A	VAL	0.01	0.033	0.100458	0.0502292		Enniatin A1	VAL	0.06	0.2	0.958949	0.479475		Enniatin B	VAL	0.012	0.042	2.20449	1.10225		Enniatin B1	VAL	0.033	0.11	1.69134
µg/kg	Laberca_17.2019.3	wheat/bread	DON-3-glucoside	VAL	0.5	1.5	4.06757	2.03379		Nivalenol	< LD	0.8	2.6				Beauvericin	< LD	0.1	0.3				Enniatin A	< LD	0.01	0.033				Enniatin A1	VAL	0.06	0.2	0.200401	0.100201		Enniatin B	VAL	0.012	0.042	0.765435	0.382718		Enniatin B1	VAL	0.033	0.11	0.42648
µg/kg	Laberca_17.2242.22	wheat/bread	DON-3-glucoside	VAL	0.5	1.5	13.6398	6.81988		Nivalenol	< LD	0.8	2.6				Beauvericin	< LD	0.1	0.3				Enniatin A	VAL	0.01	0.033	0.226034	0.113017		Enniatin A1	VAL	0.06	0.2	1.79967	0.899836		Enniatin B	VAL	0.012	0.042	10.2451	5.12254		Enniatin B1	VAL	0.033	0.11	5.20669
µg/kg	Laberca_18.276-19	wheat/bread	DON-3-glucoside	VAL	0.5	1.5	6.30367	3.15184		Nivalenol	< LD	0.8	2.6				Beauvericin	< LD	0.1	0.3				Enniatin A	VAL	0.01	0.033	0.0464637	0.0232319		Enniatin A1	VAL	0.06	0.2	0.482467	0.241233		Enniatin B	VAL	0.012	0.042	1.98437	0.992185		Enniatin B1	VAL	0.033	0.11	1.142
µg/kg	Laberca_18.276-34	wheat/bread	DON-3-glucoside	VAL	0.5	1.5	6.70438	3.35219		Nivalenol	< LD	0.8	2.6				Beauvericin	< LD	0.1	0.3				Enniatin A	VAL	0.01	0.033	0.0881471	0.0440736		Enniatin A1	VAL	0.06	0.2	0.710381	0.355191		Enniatin B	VAL	0.012	0.042	3.58496	1.79248		Enniatin B1	VAL	0.033	0.11	1.97588
µg/kg	Laberca_18.276-53	wheat/bread	DON-3-glucoside	VAL	0.5	1.5	8.96484	4.48242		Nivalenol	< LD	0.8	2.6				Beauvericin	< LD	0.1	0.3				Enniatin A	VAL	0.01	0.033	0.245093	0.122547		Enniatin A1	VAL	0.06	0.2	1.89236	0.946178		Enniatin B	VAL	0.012	0.042	12.7	6.34999		Enniatin B1	VAL	0.033	0.11	6.00329
µg/kg	Laberca_17.2242.26	yam dry	DON-3-glucoside	< LD	0.5	1.5				Nivalenol	< LD	0.8	2.6				Beauvericin	< LD	0.1	0.3				Enniatin A	< LD	0.01	0.033				Enniatin A1	< LD	0.06	0.2				Enniatin B	< LD	0.012	0.042				Enniatin B1	< LD	0.033	0.11
µg/kg	Laberca_18.276-57	yam dry	DON-3-glucoside	< LD	0.5	1.5				Nivalenol	< LD	0.8	2.6				Beauvericin	< LD	0.1	0.3				Enniatin A	< LD	0.01	0.033				Enniatin A1	< LD	0.06	0.2				Enniatin B	< LD	0.012	0.042				Enniatin B1	< LD	0.033	0.11
µg/kg	Laberca_17.1916.6	yam fresh	DON-3-glucoside	< LD	0.5	1.5				Nivalenol	< LD	0.8	2.6				Beauvericin	< LD	0.1	0.3				Enniatin A	< LD	0.01	0.033				Enniatin A1	< LD	0.06	0.2				Enniatin B	< LD	0.012	0.042				Enniatin B1	< LD	0.033	0.11
µg/kg	Laberca_17.2019.7	yam fresh	DON-3-glucoside	< LD	0.5	1.5				Nivalenol	< LD	0.8	2.6				Beauvericin	< LD	0.1	0.3				Enniatin A	< LD	0.01	0.033				Enniatin A1	< LD	0.06	0.2				Enniatin B	< LD	0.012	0.042				Enniatin B1	< LD	0.033	0.11
µg/kg	Laberca_17.2135.13	yam fresh	DON-3-glucoside	< LD	0.5	1.5				Nivalenol	< LD	0.8	2.6				Beauvericin	< LD	0.1	0.3				Enniatin A	< LD	0.01	0.033				Enniatin A1	< LD	0.06	0.2				Enniatin B	< LD	0.012	0.042				Enniatin B1	< LD	0.033	0.11
µg/kg	Laberca_17.2135.24	yam fresh	DON-3-glucoside	< LD	0.5	1.5				Nivalenol	< LD	0.8	2.6				Beauvericin	< LD	0.1	0.3				Enniatin A	< LD	0.01	0.033				Enniatin A1	< LD	0.06	0.2				Enniatin B	< LD	0.012	0.042				Enniatin B1	< LD	0.033	0.11
µg/kg	Laberca_17.2242.25	yam fresh	DON-3-glucoside	< LD	0.5	1.5				Nivalenol	< LD	0.8	2.6				Beauvericin	< LD	0.1	0.3				Enniatin A	< LD	0.01	0.033				Enniatin A1	< LD	0.06	0.2				Enniatin B	< LD	0.012	0.042				Enniatin B1	< LD	0.033	0.11
µg/kg	Laberca_18.276-5	yam fresh	DON-3-glucoside	< LD	0.5	1.5				Nivalenol	< LD	0.8	2.6				Beauvericin	< LD	0.1	0.3				Enniatin A	< LD	0.01	0.033				Enniatin A1	< LD	0.06	0.2				Enniatin B	< LD	0.012	0.042				Enniatin B1	< LD	0.033	0.11
µg/kg	Laberca_18.276-14	yam fresh	DON-3-glucoside	< LD	0.5	1.5				Nivalenol	< LD	0.8	2.6				Beauvericin	< LD	0.1	0.3				Enniatin A	< LD	0.01	0.033				Enniatin A1	< LD	0.06	0.2				Enniatin B	< LD	0.012	0.042				Enniatin B1	< LD	0.033	0.11
µg/kg	Laberca_18.276-22	yam fresh	DON-3-glucoside	< LD	0.5	1.5				Nivalenol	< LD	0.8	2.6				Beauvericin	< LD	0.1	0.3				Enniatin A	< LD	0.01	0.033				Enniatin A1	< LD	0.06	0.2				Enniatin B	< LD	0.012	0.042				Enniatin B1	< LD	0.033	0.11
µg/kg	Laberca_18.276-38	yam fresh	DON-3-glucoside	< LD	0.5	1.5				Nivalenol	< LD	0.8	2.6				Beauvericin	< LD	0.1	0.3				Enniatin A	< LD	0.01	0.033				Enniatin A1	< LD	0.06	0.2				Enniatin B	< LD	0.012	0.042				Enniatin B1	< LD	0.033	0.11
µg/kg	Laberca_18.276-56	yam fresh	DON-3-glucoside	< LD	0.5	1.5				Nivalenol	< LD	0.8	2.6				Beauvericin	< LD	0.1	0.3				Enniatin A	< LD	0.01	0.033				Enniatin A1	< LD	0.06	0.2				Enniatin B	< LD	0.012	0.042				Enniatin B1	< LD	0.033	0.11
																																				0
[truncated: 142 more columns]

## Sheet: Alternaria_metabolites
			millet, rice, sorghum, pasta, wheat							palm oil							palm oil														wheat							sorghum, millet							sorghum
Unit	Code échantillon	Item alimentaire	Substance	Type de résultat	LD (µg/kg)	LQ (µg/kg)	Concentration	Incertitude (+/-)	blc (mg/kg)	Substance	Type de résultat	LD (µg/kg)	LQ (mg/kg)	Concentration	Incertitude (+/-)	blc (mg/kg)	Substance	Type de résultat	LD (µg/kg)	LQ (µg/kg)	Concentration	Incertitude (+/-)	blc (mg/kg)	Substance	Type de résultat	LD (µg/kg)	LQ (µg/kg)	Concentration	Incertitude (+/-)	blc (mg/kg)	Substance	Type de résultat	LD (µg/kg)	LQ (µg/kg)	Concentration	Incertitude (+/-)	blc (mg/kg)	Substance	Type de résultat	LD (µg/kg)	LQ (µg/kg)	Concentration	Incertitude (+/-)	blc (mg/kg)	Substance	Type de résultat	LD (µg/kg)	LQ (µg/kg)	Concentration
µg/kg	Laberca_17.1916.7	beans	Tenuazonic acid	< LD	1	3.3				Alternariol	< LD	0.1	0.33				Alternariolmethylether	< LD	0.15	0.5				Altersetin	< LD	1.1	3.6				Tentoxin	< LD	0.11	0.36				Macrosporin	0.605731	0.13	0.44	0.605731			Altersolanol	< LD	25	75
µg/kg	Laberca_17.1916.23	beans	Tenuazonic acid	< LD	1	3.3				Alternariol	< LD	0.1	0.33				Alternariolmethylether	< LD	0.15	0.5				Altersetin	< LD	1.1	3.6				Tentoxin	< LD	0.11	0.36				Macrosporin	< LD	0.13	0.44				Altersolanol	< LD	25	75
µg/kg	Laberca_17.2019.8	beans	Tenuazonic acid	< LD	1	3.3				Alternariol	< LD	0.1	0.33				Alternariolmethylether	< LD	0.15	0.5				Altersetin	< LD	1.1	3.6				Tentoxin	< LD	0.11	0.36				Macrosporin	< LD	0.13	0.44				Altersolanol	< LD	25	75
µg/kg	Laberca_17.2019.29	beans	Tenuazonic acid	< LD	1	3.3				Alternariol	< LD	0.1	0.33				Alternariolmethylether	< LD	0.15	0.5				Altersetin	< LD	1.1	3.6				Tentoxin	< LD	0.11	0.36				Macrosporin	< LD	0.13	0.44				Altersolanol	< LD	25	75
µg/kg	Laberca_17.2135.14	beans	Tenuazonic acid	< LD	1	3.3				Alternariol	< LD	0.1	0.33				Alternariolmethylether	< LD	0.15	0.5				Altersetin	< LD	1.1	3.6				Tentoxin	< LD	0.11	0.36				Macrosporin	< LD	0.13	0.44				Altersolanol	< LD	25	75
µg/kg	Laberca_17.2135.25	beans	Tenuazonic acid	< LD	1	3.3				Alternariol	< LD	0.1	0.33				Alternariolmethylether	< LD	0.15	0.5				Altersetin	< LD	1.1	3.6				Tentoxin	< LD	0.11	0.36				Macrosporin	< LD	0.13	0.44				Altersolanol	< LD	25	75
µg/kg	Laberca_17.2242.8	beans	Tenuazonic acid	< LD	1	3.3				Alternariol	< LD	0.1	0.33				Alternariolmethylether	< LD	0.15	0.5				Altersetin	< LD	1.1	3.6				Tentoxin	< LD	0.11	0.36				Macrosporin	< LD	0.13	0.44				Altersolanol	< LD	25	75
µg/kg	Laberca_17.2242.27	beans	Tenuazonic acid	< LD	1	3.3				Alternariol	< LD	0.1	0.33				Alternariolmethylether	< LD	0.15	0.5				Altersetin	< LD	1.1	3.6				Tentoxin	< LD	0.11	0.36				Macrosporin	≥ LD et < LQ	0.13	0.44				Altersolanol	< LD	25	75
µg/kg	Laberca_18.276-6	beans	Tenuazonic acid	< LD	1	3.3				Alternariol	< LD	0.1	0.33				Alternariolmethylether	< LD	0.15	0.5				Altersetin	< LD	1.1	3.6				Tentoxin	< LD	0.11	0.36				Macrosporin	< LD	0.13	0.44				Altersolanol	< LD	25	75
µg/kg	Laberca_18.276-15	beans	Tenuazonic acid	< LD	1	3.3				Alternariol	< LD	0.1	0.33				Alternariolmethylether	< LD	0.15	0.5				Altersetin	< LD	1.1	3.6				Tentoxin	< LD	0.11	0.36				Macrosporin	< LD	0.13	0.44				Altersolanol	< LD	25	75
µg/kg	Laberca_18.276-23	beans	Tenuazonic acid	< LD	1	3.3				Alternariol	< LD	0.1	0.33				Alternariolmethylether	< LD	0.15	0.5				Altersetin	< LD	1.1	3.6				Tentoxin	< LD	0.11	0.36				Macrosporin	< LD	0.13	0.44				Altersolanol	< LD	25	75
µg/kg	Laberca_18.276-29	beans	Tenuazonic acid	< LD	1	3.3				Alternariol	< LD	0.1	0.33				Alternariolmethylether	< LD	0.15	0.5				Altersetin	< LD	1.1	3.6				Tentoxin	< LD	0.11	0.36				Macrosporin	< LD	0.13	0.44				Altersolanol	< LD	25	75
µg/kg	Laberca_18.276-39	beans	Tenuazonic acid	< LD	1	3.3				Alternariol	< LD	0.1	0.33				Alternariolmethylether	< LD	0.15	0.5				Altersetin	< LD	1.1	3.6				Tentoxin	< LD	0.11	0.36				Macrosporin	< LD	0.13	0.44				Altersolanol	< LD	25	75
µg/kg	Laberca_18.276-48	beans	Tenuazonic acid	< LD	1	3.3				Alternariol	< LD	0.1	0.33				Alternariolmethylether	< LD	0.15	0.5				Altersetin	< LD	1.1	3.6				Tentoxin	< LD	0.11	0.36				Macrosporin	< LD	0.13	0.44				Altersolanol	< LD	25	75
µg/kg	Laberca_18.276-58	beans	Tenuazonic acid	< LD	1	3.3				Alternariol	< LD	0.1	0.33				Alternariolmethylether	< LD	0.15	0.5				Altersetin	< LD	1.1	3.6				Tentoxin	< LD	0.11	0.36				Macrosporin	VAL	0.13	0.44	1.88006	0.94003		Altersolanol	< LD	25	75
µg/kg	Laberca_18.276-65	beans	Tenuazonic acid	< LD	1	3.3				Alternariol	< LD	0.1	0.33				Alternariolmethylether	< LD	0.15	0.5				Altersetin	< LD	1.1	3.6				Tentoxin	< LD	0.11	0.36				Macrosporin	< LD	0.13	0.44				Altersolanol	< LD	25	75
µg/kg	Laberca_17.1916.11	beef	Tenuazonic acid	< LD	1	3.3				Alternariol	< LD	0.1	0.33				Alternariolmethylether	< LD	0.15	0.5				Altersetin	< LD	1.1	3.6				Tentoxin	< LD	0.11	0.36				Macrosporin	< LD	0.13	0.44				Altersolanol	< LD	25	75
µg/kg	Laberca_17.1916.26	beef	Tenuazonic acid	< LD	1	3.3				Alternariol	< LD	0.1	0.33				Alternariolmethylether	< LD	0.15	0.5				Altersetin	< LD	1.1	3.6				Tentoxin	< LD	0.11	0.36				Macrosporin	< LD	0.13	0.44				Altersolanol	< LD	25	75
µg/kg	Laberca_17.2019.11	beef	Tenuazonic acid	< LD	1	3.3				Alternariol	< LD	0.1	0.33				Alternariolmethylether	< LD	0.15	0.5				Altersetin	< LD	1.1	3.6				Tentoxin	< LD	0.11	0.36				Macrosporin	< LD	0.13	0.44				Altersolanol	< LD	25	75
µg/kg	Laberca_17.2135.16	beef	Tenuazonic acid	< LD	1	3.3				Alternariol	< LD	0.1	0.33				Alternariolmethylether	< LD	0.15	0.5				Altersetin	< LD	1.1	3.6				Tentoxin	< LD	0.11	0.36				Macrosporin	< LD	0.13	0.44				Altersolanol	< LD	25	75
µg/kg	Laberca_17.2135.28	beef	Tenuazonic acid	< LD	1	3.3				Alternariol	< LD	0.1	0.33				Alternariolmethylether	< LD	0.15	0.5				Altersetin	< LD	1.1	3.6				Tentoxin	< LD	0.11	0.36				Macrosporin	< LD	0.13	0.44				Altersolanol	< LD	25	75
µg/kg	Laberca_17.2242.12	beef	Tenuazonic acid	< LD	1	3.3				Alternariol	< LD	0.1	0.33				Alternariolmethylether	< LD	0.15	0.5				Altersetin	< LD	1.1	3.6				Tentoxin	< LD	0.11	0.36				Macrosporin	< LD	0.13	0.44				Altersolanol	< LD	25	75
µg/kg	Laberca_17.2242.30	beef	Tenuazonic acid	< LD	1	3.3				Alternariol	< LD	0.1	0.33				Alternariolmethylether	< LD	0.15	0.5				Altersetin	< LD	1.1	3.6				Tentoxin	< LD	0.11	0.36				Macrosporin	< LD	0.13	0.44				Altersolanol	< LD	25	75
µg/kg	Laberca_17.1916.31	broth/bouillon cube	Tenuazonic acid	< LD	1	3.3				Alternariol	VAL	0.1	0.33	8.21295	4.10648		Alternariolmethylether	VAL	0.15	0.5	1.76859	0.884295		Altersetin	< LD	1.1	3.6				Tentoxin	< LD	0.11	0.36				Macrosporin	< LD	0.13	0.44				Altersolanol	< LD	25	75
µg/kg	Laberca_17.2242.18	broth/bouillon cube	Tenuazonic acid	< LD	1	3.3				Alternariol	< LD	0.1	0.33				Alternariolmethylether	< LD	0.15	0.5				Altersetin	< LD	1.1	3.6				Tentoxin	< LD	0.11	0.36				Macrosporin	≥ LD et < LQ	0.13	0.44				Altersolanol	< LD	25	75
µg/kg	Laberca_17.2242.38	broth/bouillon cube	Tenuazonic acid	< LD	1	3.3				Alternariol	< LD	0.1	0.33				Alternariolmethylether	detected (< LOQ)	0.15	0.5				Altersetin	< LD	1.1	3.6				Tentoxin	< LD	0.11	0.36				Macrosporin	≥ LD et < LQ	0.13	0.44				Altersolanol	< LD	25	75
µg/kg	Laberca_17.2019.20	cashew nut	Tenuazonic acid	< LD	1	3.3				Alternariol	< LD	0.1	0.33				Alternariolmethylether	detected (< LOQ)	0.15	0.5				Altersetin	< LD	1.1	3.6				Tentoxin	< LD	0.11	0.36				Macrosporin	< LD	0.13	0.44				Altersolanol	< LD	25	75
µg/kg	Laberca_17.2135.1	cashew nut	Tenuazonic acid	< LD	1	3.3				Alternariol	< LD	0.1	0.33				Alternariolmethylether	< LD	0.15	0.5				Altersetin	< LD	1.1	3.6				Tentoxin	< LD	0.11	0.36				Macrosporin	< LD	0.13	0.44				Altersolanol	< LD	25	75
µg/kg	Laberca_17.2242.1	cashew nut	Tenuazonic acid	< LD	1	3.3				Alternariol	< LD	0.1	0.33				Alternariolmethylether	< LD	0.15	0.5				Altersetin	< LD	1.1	3.6				Tentoxin	< LD	0.11	0.36				Macrosporin	< LD	0.13	0.44				Altersolanol	< LD	25	75
µg/kg	Laberca_17.1916.5	cassava dry	Tenuazonic acid	< LD	1	3.3				Alternariol	< LD	0.1	0.33				Alternariolmethylether	< LD	0.15	0.5				Altersetin	< LD	1.1	3.6				Tentoxin	< LD	0.11	0.36				Macrosporin	< LD	0.13	0.44				Altersolanol	< LD	25	75
µg/kg	Laberca_17.2019.6	cassava dry	Tenuazonic acid	< LD	1	3.3				Alternariol	< LD	0.1	0.33				Alternariolmethylether	< LD	0.15	0.5				Altersetin	< LD	1.1	3.6				Tentoxin	< LD	0.11	0.36				Macrosporin	< LD	0.13	0.44				Altersolanol	< LD	25	75
µg/kg	Laberca_17.2019.28	cassava dry	Tenuazonic acid	< LD	1	3.3				Alternariol	< LD	0.1	0.33				Alternariolmethylether	detected (< LOQ)	0.15	0.5				Altersetin	< LD	1.1	3.6				Tentoxin	< LD	0.11	0.36				Macrosporin	< LD	0.13	0.44				Altersolanol	< LD	25	75
µg/kg	Laberca_17.2135.12	cassava dry	Tenuazonic acid	VAL	1	3.3	47.0144	23.5072		Alternariol	< LD	0.1	0.33				Alternariolmethylether	detected (< LOQ)	0.15	0.5				Altersetin	< LD	1.1	3.6				Tentoxin	< LD	0.11	0.36				Macrosporin	VAL	0.13	0.44	0.612109	0.306055		Altersolanol	< LD	25	75
µg/kg	Laberca_17.2135.23	cassava dry	Tenuazonic acid	< LD	1	3.3				Alternariol	< LD	0.1	0.33				Alternariolmethylether	< LD	0.15	0.5				Altersetin	< LD	1.1	3.6				Tentoxin	< LD	0.11	0.36				Macrosporin	< LD	0.13	0.44				Altersolanol	< LD	25	75
µg/kg	Laberca_17.2242.24	cassava dry	Tenuazonic acid	< LD	1	3.3				Alternariol	< LD	0.1	0.33				Alternariolmethylether	< LD	0.15	0.5				Altersetin	< LD	1.1	3.6				Tentoxin	< LD	0.11	0.36				Macrosporin	< LD	0.13	0.44				Altersolanol	< LD	25	75
µg/kg	Laberca_18.276-4	cassava dry	Tenuazonic acid	< LD	1	3.3				Alternariol	< LD	0.1	0.33				Alternariolmethylether	< LD	0.15	0.5				Altersetin	< LD	1.1	3.6				Tentoxin	< LD	0.11	0.36				Macrosporin	< LD	0.13	0.44				Altersolanol	< LD	25	75
µg/kg	Laberca_18.276-13	cassava dry	Tenuazonic acid	< LD	1	3.3				Alternariol	< LD	0.1	0.33				Alternariolmethylether	< LD	0.15	0.5				Altersetin	< LD	1.1	3.6				Tentoxin	< LD	0.11	0.36				Macrosporin	< LD	0.13	0.44				Altersolanol	< LD	25	75
µg/kg	Laberca_18.276-21	cassava dry	Tenuazonic acid	< LD	1	3.3				Alternariol	< LD	0.1	0.33				Alternariolmethylether	< LD	0.15	0.5				Altersetin	< LD	1.1	3.6				Tentoxin	< LD	0.11	0.36				Macrosporin	VAL	0.13	0.44	0.513598	0.256799		Altersolanol	< LD	25	75
µg/kg	Laberca_18.276-37	cassava dry	Tenuazonic acid	< LD	1	3.3				Alternariol	< LD	0.1	0.33				Alternariolmethylether	< LD	0.15	0.5				Altersetin	< LD	1.1	3.6				Tentoxin	< LD	0.11	0.36				Macrosporin	< LD	0.13	0.44				Altersolanol	< LD	25	75
µg/kg	Laberca_18.276-47	cassava dry	Tenuazonic acid	< LD	1	3.3				Alternariol	< LD	0.1	0.33				Alternariolmethylether	detected (< LOQ)	0.15	0.5				Altersetin	< LD	1.1	3.6				Tentoxin	< LD	0.11	0.36				Macrosporin	< LD	0.13	0.44				Altersolanol	< LD	25	75
µg/kg	Laberca_18.276-55	cassava dry	Tenuazonic acid	< LD	1	3.3				Alternariol	< LD	0.1	0.33				Alternariolmethylether	< LD	0.15	0.5				Altersetin	< LD	1.1	3.6				Tentoxin	< LD	0.11	0.36				Macrosporin	< LD	0.13	0.44				Altersolanol	< LD	25	75
µg/kg	Laberca_17.1916.4	cassava fresh	Tenuazonic acid	< LD	1	3.3				Alternariol	< LD	0.1	0.33				Alternariolmethylether	< LD	0.15	0.5				Altersetin	< LD	1.1	3.6				Tentoxin	< LD	0.11	0.36				Macrosporin	< LD	0.13	0.44				Altersolanol	< LD	25	75
µg/kg	Laberca_17.2019.27	cassava fresh	Tenuazonic acid	< LD	1	3.3				Alternariol	< LD	0.1	0.33				Alternariolmethylether	< LD	0.15	0.5				Altersetin	< LD	1.1	3.6				Tentoxin	< LD	0.11	0.36				Macrosporin	< LD	0.13	0.44				Altersolanol	< LD	25	75
µg/kg	Laberca_17.2135.11	cassava fresh	Tenuazonic acid	< LD	1	3.3				Alternariol	< LD	0.1	0.33				Alternariolmethylether	< LD	0.15	0.5				Altersetin	< LD	1.1	3.6				Tentoxin	< LD	0.11	0.36				Macrosporin	< LD	0.13	0.44				Altersolanol	< LD	25	75
µg/kg	Laberca_17.2242.23	cassava fresh	Tenuazonic acid	< LD	1	3.3				Alternariol	< LD	0.1	0.33				Alternariolmethylether	< LD	0.15	0.5				Altersetin	< LD	1.1	3.6				Tentoxin	< LD	0.11	0.36				Macrosporin	< LD	0.13	0.44				Altersolanol	< LD	25	75
µg/kg	Laberca_18.276-12	cassava fresh	Tenuazonic acid	< LD	1	3.3				Alternariol	< LD	0.1	0.33				Alternariolmethylether	< LD	0.15	0.5				Altersetin	< LD	1.1	3.6				Tentoxin	< LD	0.11	0.36				Macrosporin	< LD	0.13	0.44				Altersolanol	< LD	25	75
µg/kg	Laberca_18.276-20	cassava fresh	Tenuazonic acid	< LD	1	3.3				Alternariol	< LD	0.1	0.33				Alternariolmethylether	VAL	0.15	0.5	2.41349	1.20675		Altersetin	< LD	1.1	3.6				Tentoxin	< LD	0.11	0.36				Macrosporin	< LD	0.13	0.44				Altersolanol	< LD	25	75
µg/kg	Laberca_18.276-46	cassava fresh	Tenuazonic acid	< LD	1	3.3				Alternariol	< LD	0.1	0.33				Alternariolmethylether	< LD	0.15	0.5				Altersetin	< LD	1.1	3.6				Tentoxin	< LD	0.11	0.36				Macrosporin	< LD	0.13	0.44				Altersolanol	< LD	25	75
µg/kg	Laberca_18.276-54	cassava fresh	Tenuazonic acid	< LD	1	3.3				Alternariol	< LD	0.1	0.33				Alternariolmethylether	< LD	0.15	0.5				Altersetin	< LD	1.1	3.6				Tentoxin	< LD	0.11	0.36				Macrosporin	< LD	0.13	0.44				Altersolanol	< LD	25	75
µg/kg	Laberca_17.2135.37	chili/peper	Tenuazonic acid	< LD	1	3.3				Alternariol	< LD	0.1	0.33				Alternariolmethylether	< LD	0.15	0.5				Altersetin	< LD	1.1	3.6				Tentoxin	< LD	0.11	0.36				Macrosporin	< LD	0.13	0.44				Altersolanol	< LD	25	75
µg/kg	Laberca_17.2242.19	chili/peper	Tenuazonic acid	< LD	1	3.3				Alternariol	< LD	0.1	0.33				Alternariolmethylether	< LD	0.15	0.5				Altersetin	< LD	1.1	3.6				Tentoxin	< LD	0.11	0.36				Macrosporin	< LD	0.13	0.44				Altersolanol	< LD	25	75
µg/kg	Laberca_17.2242.39	chili/peper	Tenuazonic acid	< LD	1	3.3				Alternariol	< LD	0.1	0.33				Alternariolmethylether	< LD	0.15	0.5				Altersetin	< LD	1.1	3.6				Tentoxin	< LD	0.11	0.36				Macrosporin	< LD	0.13	0.44				Altersolanol	< LD	25	75
µg/kg	Laberca_17.1916.33	chocolate	Tenuazonic acid	< LD	1	3.3				Alternariol	< LD	0.1	0.33				Alternariolmethylether	< LD	0.15	0.5				Altersetin	< LD	1.1	3.6				Tentoxin	< LD	0.11	0.36				Macrosporin	< LD	0.13	0.44				Altersolanol	< LD	25	75
µg/kg	Laberca_17.2242.3	chocolate	Tenuazonic acid	< LD	1	3.3				Alternariol	< LD	0.1	0.33				Alternariolmethylether	< LD	0.15	0.5				Altersetin	< LD	1.1	3.6				Tentoxin	< LD	0.11	0.36				Macrosporin	< LD	0.13	0.44				Altersolanol	< LD	25	75
µg/kg	Laberca_17.1916.32	coffee	Tenuazonic acid	< LD	1	3.3				Alternariol	< LD	0.1	0.33				Alternariolmethylether	< LD	0.15	0.5				Altersetin	< LD	1.1	3.6				Tentoxin	< LD	0.11	0.36				Macrosporin	< LD	0.13	0.44				Altersolanol	< LD	25	75
µg/kg	Laberca_17.1916.14	concentrated/dehydrated milk	Tenuazonic acid	< LD	1	3.3				Alternariol	< LD	0.1	0.33				Alternariolmethylether	< LD	0.15	0.5				Altersetin	< LD	1.1	3.6				Tentoxin	< LD	0.11	0.36				Macrosporin	< LD	0.13	0.44				Altersolanol	< LD	25	75
µg/kg	Laberca_17.2019.15	concentrated/dehydrated milk	Tenuazonic acid	< LD	1	3.3				Alternariol	< LD	0.1	0.33				Alternariolmethylether	detected (< LOQ)	0.15	0.5				Altersetin	< LD	1.1	3.6				Tentoxin	< LD	0.11	0.36				Macrosporin	< LD	0.13	0.44				Altersolanol	< LD	25	75
µg/kg	Laberca_17.2135.32	concentrated/dehydrated milk	Tenuazonic acid	< LD	1	3.3				Alternariol	< LD	0.1	0.33				Alternariolmethylether	detected (< LOQ)	0.15	0.5				Altersetin	< LD	1.1	3.6				Tentoxin	< LD	0.11	0.36				Macrosporin	< LD	0.13	0.44				Altersolanol	< LD	25	75
µg/kg	Laberca_17.2242.32	concentrated/dehydrated milk	Tenuazonic acid	< LD	1	3.3				Alternariol	< LD	0.1	0.33				Alternariolmethylether	detected (< LOQ)	0.15	0.5				Altersetin	< LD	1.1	3.6				Tentoxin	< LD	0.11	0.36				Macrosporin	< LD	0.13	0.44				Altersolanol	< LD	25	75
µg/kg	Laberca_17.2019.14	fresh/fermented milk	Tenuazonic acid	< LD	1	3.3				Alternariol	< LD	0.1	0.33				Alternariolmethylether	< LD	0.15	0.5				Altersetin	< LD	1.1	3.6				Tentoxin	< LD	0.11	0.36				Macrosporin	< LD	0.13	0.44				Altersolanol	< LD	25	75
µg/kg	Laberca_17.2135.18	fresh/fermented milk	Tenuazonic acid	< LD	1	3.3				Alternariol	< LD	0.1	0.33				Alternariolmethylether	< LD	0.15	0.5				Altersetin	< LD	1.1	3.6				Tentoxin	< LD	0.11	0.36				Macrosporin	< LD	0.13	0.44				Altersolanol	< LD	25	75
µg/kg	Laberca_17.2135.31	fresh/fermented milk	Tenuazonic acid	< LD	1	3.3				Alternariol	< LD	0.1	0.33				Alternariolmethylether	< LD	0.15	0.5				Altersetin	< LD	1.1	3.6				Tentoxin	< LD	0.11	0.36				Macrosporin	< LD	0.13	0.44				Altersolanol	< LD	25	75
µg/kg	Laberca_17.2242.2	fresh/fermented milk	Tenuazonic acid	< LD	1	3.3				Alternariol	< LD	0.1	0.33				Alternariolmethylether	< LD	0.15	0.5				Altersetin	< LD	1.1	3.6				Tentoxin	< LD	0.11	0.36				Macrosporin	< LD	0.13	0.44				Altersolanol	< LD	25	75
µg/kg	Laberca_17.2135.34	groundnut oil	Tenuazonic acid	< LD	1	3.3				Alternariol	< LD	0.1	0.33				Alternariolmethylether	< LD	0.15	0.5				Altersetin	< LD	1.1	3.6				Tentoxin	< LD	0.11	0.36				Macrosporin	< LD	0.13	0.44				Altersolanol	< LD	25	75
µg/kg	Laberca_17.2242.14	groundnut oil	Tenuazonic acid	< LD	1	3.3				Alternariol	< LD	0.1	0.33				Alternariolmethylether	VAL	0.15	0.5	1.39895	0.699477		Altersetin	< LD	1.1	3.6				Tentoxin	< LD	0.11	0.36				Macrosporin	< LD	0.13	0.44				Altersolanol	< LD	25	75
µg/kg	Laberca_17.1916.18	industrial fermented drink	Tenuazonic acid	≥ LD et < LQ	1	3.3				Alternariol	< LD	0.1	0.33				Alternariolmethylether	< LD	0.15	0.5				Altersetin	< LD	1.1	3.6				Tentoxin	< LD	0.11	0.36				Macrosporin	< LD	0.13	0.44				Altersolanol	< LD	25	75
µg/kg	Laberca_17.2135.36	industrial fermented drink	Tenuazonic acid	< LD	1	3.3				Alternariol	< LD	0.1	0.33				Alternariolmethylether	< LD	0.15	0.5				Altersetin	< LD	1.1	3.6				Tentoxin	< LD	0.11	0.36				Macrosporin	< LD	0.13	0.44				Altersolanol	< LD	25	75
µg/kg	Laberca_17.2242.36	industrial fermented drink	Tenuazonic acid	VAL	1	3.3	3.88023	1.94012		Alternariol	< LD	0.1	0.33				Alternariolmethylether	< LD	0.15	0.5				Altersetin	< LD	1.1	3.6				Tentoxin	< LD	0.11	0.36				Macrosporin	< LD	0.13	0.44				Altersolanol	< LD	25	75
µg/kg	Laberca_17.1916.2	maize	Tenuazonic acid	< LD	1	3.3				Alternariol	< LD	0.1	0.33				Alternariolmethylether	< LD	0.15	0.5				Altersetin	< LD	1.1	3.6				Tentoxin	< LD	0.11	0.36				Macrosporin	< LD	0.13	0.44				Altersolanol	< LD	25	75
µg/kg	Laberca_17.1916.21	maize	Tenuazonic acid	< LD	1	3.3				Alternariol	< LD	0.1	0.33				Alternariolmethylether	< LD	0.15	0.5				Altersetin	< LD	1.1	3.6				Tentoxin	< LD	0.11	0.36				Macrosporin	< LD	0.13	0.44				Altersolanol	< LD	25	75
µg/kg	Laberca_17.2019.2	maize	Tenuazonic acid	< LD	1	3.3				Alternariol	< LD	0.1	0.33				Alternariolmethylether	< LD	0.15	0.5				Altersetin	< LD	1.1	3.6				Tentoxin	< LD	0.11	0.36				Macrosporin	< LD	0.13	0.44				Altersolanol	< LD	25	75
µg/kg	Laberca_17.2019.24	maize	Tenuazonic acid	< LD	1	3.3				Alternariol	< LD	0.1	0.33				Alternariolmethylether	< LD	0.15	0.5				Altersetin	< LD	1.1	3.6				Tentoxin	< LD	0.11	0.36				Macrosporin	< LD	0.13	0.44				Altersolanol	< LD	25	75
µg/kg	Laberca_17.2135.8	maize	Tenuazonic acid	< LD	1	3.3				Alternariol	< LD	0.1	0.33				Alternariolmethylether	< LD	0.15	0.5				Altersetin	< LD	1.1	3.6				Tentoxin	< LD	0.11	0.36				Macrosporin	≥ LD et < LQ	0.13	0.44				Altersolanol	< LD	25	75
µg/kg	Laberca_17.2135.21	maize	Tenuazonic acid	< LD	1	3.3				Alternariol	< LD	0.1	0.33				Alternariolmethylether	< LD	0.15	0.5				Altersetin	< LD	1.1	3.6				Tentoxin	< LD	0.11	0.36				Macrosporin	< LD	0.13	0.44				Altersolanol	< LD	25	75
µg/kg	Laberca_17.2242.5	maize	Tenuazonic acid	< LD	1	3.3				Alternariol	< LD	0.1	0.33				Alternariolmethylether	< LD	0.15	0.5				Altersetin	< LD	1.1	3.6				Tentoxin	< LD	0.11	0.36				Macrosporin	< LD	0.13	0.44				Altersolanol	< LD	25	75
µg/kg	Laberca_17.2242.21	maize	Tenuazonic acid	< LD	1	3.3				Alternariol	< LD	0.1	0.33				Alternariolmethylether	< LD	0.15	0.5				Altersetin	< LD	1.1	3.6				Tentoxin	< LD	0.11	0.36				Macrosporin	< LD	0.13	0.44				Altersolanol	< LD	25	75
µg/kg	Laberca_18.276-2	maize	Tenuazonic acid	< LD	1	3.3				Alternariol	< LD	0.1	0.33				Alternariolmethylether	< LD	0.15	0.5				Altersetin	< LD	1.1	3.6				Tentoxin	< LD	0.11	0.36				Macrosporin	< LD	0.13	0.44				Altersolanol	< LD	25	75
µg/kg	Laberca_18.276-9	maize	Tenuazonic acid	< LD	1	3.3				Alternariol	< LD	0.1	0.33				Alternariolmethylether	< LD	0.15	0.5				Altersetin	< LD	1.1	3.6				Tentoxin	< LD	0.11	0.36				Macrosporin	VAL	0.13	0.44	0.668654	0.334327		Altersolanol	< LD	25	75
µg/kg	Laberca_18.276-18	maize	Tenuazonic acid	< LD	1	3.3				Alternariol	< LD	0.1	0.33				Alternariolmethylether	< LD	0.15	0.5				Altersetin	< LD	1.1	3.6				Tentoxin	< LD	0.11	0.36				Macrosporin	< LD	0.13	0.44				Altersolanol	< LD	25	75
µg/kg	Laberca_18.276-27	maize	Tenuazonic acid	VAL	1	3.3	14.895	7.44748		Alternariol	< LD	0.1	0.33				Alternariolmethylether	< LD	0.15	0.5				Altersetin	< LD	1.1	3.6				Tentoxin	< LD	0.11	0.36				Macrosporin	VAL	0.13	0.44	0.771218	0.385609		Altersolanol	< LD	25	75
µg/kg	Laberca_18.276-33	maize	Tenuazonic acid	< LD	1	3.3				Alternariol	< LD	0.1	0.33				Alternariolmethylether	< LD	0.15	0.5				Altersetin	< LD	1.1	3.6				Tentoxin	< LD	0.11	0.36				Macrosporin	< LD	0.13	0.44				Altersolanol	< LD	25	75
µg/kg	Laberca_18.276-43	maize	Tenuazonic acid	< LD	1	3.3				Alternariol	< LD	0.1	0.33				Alternariolmethylether	< LD	0.15	0.5				Altersetin	< LD	1.1	3.6				Tentoxin	< LD	0.11	0.36				Macrosporin	< LD	0.13	0.44				Altersolanol	< LD	25	75
µg/kg	Laberca_18.276-52	maize	Tenuazonic acid	< LD	1	3.3				Alternariol	< LD	0.1	0.33				Alternariolmethylether	< LD	0.15	0.5				Altersetin	< LD	1.1	3.6				Tentoxin	< LD	0.11	0.36				Macrosporin	VAL	0.13	0.44	0.892043	0.446021		Altersolanol	< LD	25	75
µg/kg	Laberca_18.276-62	maize	Tenuazonic acid	< LD	1	3.3				Alternariol	< LD	0.1	0.33				Alternariolmethylether	< LD	0.15	0.5				Altersetin	< LD	1.1	3.6				Tentoxin	< LD	0.11	0.36				Macrosporin	< LD	0.13	0.44				Altersolanol	< LD	25	75
µg/kg	Laberca_17.2019.5	mil	Tenuazonic acid	VAL	1	3.3	13.5793	6.78964		Alternariol	< LD	0.1	0.33				Alternariolmethylether	< LD	0.15	0.5				Altersetin	< LD	1.1	3.6				Tentoxin	< LD	0.11	0.36				Macrosporin	VAL	0.13	0.44	0.782566	0.391283		Altersolanol	< LD	25	75
µg/kg	Laberca_17.2019.26	mil	Tenuazonic acid	VAL	1	3.3	4.30093	2.15047		Alternariol	< LD	0.1	0.33				Alternariolmethylether	< LD	0.15	0.5				Altersetin	< LD	1.1	3.6				Tentoxin	< LD	0.11	0.36				Macrosporin	≥ LD et < LQ	0.13	0.44				Altersolanol	< LD	25	75
µg/kg	Laberca_17.2135.10	mil	Tenuazonic acid	VAL	1	3.3	1582.11	791.053		Alternariol	VAL	0.1	0.33	2.26603	1.13301		Alternariolmethylether	VAL	0.15	0.5	4.98564	2.49282		Altersetin	< LD	1.1	3.6				Tentoxin	< LD	0.11	0.36				Macrosporin	VAL	0.13	0.44	44.7474	22.3737		Altersolanol	≥ LD et < LQ	25	75
µg/kg	Laberca_18.276-11	mil	Tenuazonic acid	< LD	1	3.3				Alternariol	< LD	0.1	0.33				Alternariolmethylether	< LD	0.15	0.5				Altersetin	< LD	1.1	3.6				Tentoxin	< LD	0.11	0.36				Macrosporin	VAL	0.13	0.44	1.69159	0.845793		Altersolanol	< LD	25	75
µg/kg	Laberca_18.276-36	mil	Tenuazonic acid	VAL	1	3.3	11.4464	5.72319		Alternariol	< LD	0.1	0.33				Alternariolmethylether	< LD	0.15	0.5				Altersetin	< LD	1.1	3.6				Tentoxin	< LD	0.11	0.36				Macrosporin	VAL	0.13	0.44	1.17854	0.58927		Altersolanol	< LD	25	75
µg/kg	Laberca_18.276-45	mil	Tenuazonic acid	VAL	1	3.3	19.1713	9.58567		Alternariol	< LD	0.1	0.33				Alternariolmethylether	< LD	0.15	0.5				Altersetin	< LD	1.1	3.6				Tentoxin	< LD	0.11	0.36				Macrosporin	VAL	0.13	0.44	1.57823	0.789114		Altersolanol	< LD	25	75
µg/kg	Laberca_18.276-64	mil	Tenuazonic acid	VAL	1	3.3	176.075	88.0377		Alternariol	< LD	0.1	0.33				Alternariolmethylether	< LD	0.15	0.5				Altersetin	< LD	1.1	3.6				Tentoxin	< LD	0.11	0.36				Macrosporin	VAL	0.13	0.44	1.99257	0.996287		Altersolanol	< LD	25	75
µg/kg	Laberca_17.2242.7	millet	Tenuazonic acid	VAL	1	3.3	5.35451	2.67726		Alternariol	< LD	0.1	0.33				Alternariolmethylether	< LD	0.15	0.5				Altersetin	< LD	1.1	3.6				Tentoxin	< LD	0.11	0.36				Macrosporin	VAL	0.13	0.44	1.42969	0.714844		Altersolanol	< LD	25	75
µg/kg	Laberca_17.2019.21	mutton/goat	Tenuazonic acid	< LD	1	3.3				Alternariol	< LD	0.1	0.33				Alternariolmethylether	< LD	0.15	0.5				Altersetin	< LD	1.1	3.6				Tentoxin	< LD	0.11	0.36				Macrosporin	< LD	0.13	0.44				Altersolanol	< LD	25	75
µg/kg	Laberca_17.1916.9	onion & garlic	Tenuazonic acid	< LD	1	3.3				Alternariol	< LD	0.1	0.33				Alternariolmethylether	< LD	0.15	0.5				Altersetin	< LD	1.1	3.6				Tentoxin	< LD	0.11	0.36				Macrosporin	< LD	0.13	0.44				Altersolanol	< LD	25	75
µg/kg	Laberca_17.1916.25	onion & garlic	Tenuazonic acid	< LD	1	3.3				Alternariol	< LD	0.1	0.33				Alternariolmethylether	< LD	0.15	0.5				Altersetin	< LD	1.1	3.6				Tentoxin	< LD	0.11	0.36				Macrosporin	< LD	0.13	0.44				Altersolanol	< LD	25	75
µg/kg	Laberca_17.2019.10	onion & garlic	Tenuazonic acid	< LD	1	3.3				Alternariol	< LD	0.1	0.33				Alternariolmethylether	< LD	0.15	0.5				Altersetin	< LD	1.1	3.6				Tentoxin	< LD	0.11	0.36				Macrosporin	< LD	0.13	0.44				Altersolanol	< LD	25	75
µg/kg	Laberca_17.2019.31	onion & garlic	Tenuazonic acid	< LD	1	3.3				Alternariol	< LD	0.1	0.33				Alternariolmethylether	< LD	0.15	0.5				Altersetin	< LD	1.1	3.6				Tentoxin	< LD	0.11	0.36				Macrosporin	< LD	0.13	0.44				Altersolanol	< LD	25	75
µg/kg	Laberca_17.2135.15	onion & garlic	Tenuazonic acid	< LD	1	3.3				Alternariol	< LD	0.1	0.33				Alternariolmethylether	< LD	0.15	0.5				Altersetin	< LD	1.1	3.6				Tentoxin	< LD	0.11	0.36				Macrosporin	VAL	0.13	0.44	1.07505	0.537523		Altersolanol	< LD	25	75
µg/kg	Laberca_17.2135.26	onion & garlic	Tenuazonic acid	< LD	1	3.3				Alternariol	< LD	0.1	0.33				Alternariolmethylether	< LD	0.15	0.5				Altersetin	< LD	1.1	3.6				Tentoxin	< LD	0.11	0.36				Macrosporin	< LD	0.13	0.44				Altersolanol	< LD	25	75
µg/kg	Laberca_17.2242.10	onion & garlic	Tenuazonic acid	< LD	1	3.3				Alternariol	< LD	0.1	0.33				Alternariolmethylether	< LD	0.15	0.5				Altersetin	< LD	1.1	3.6				Tentoxin	< LD	0.11	0.36				Macrosporin	< LD	0.13	0.44				Altersolanol	< LD	25	75
µg/kg	Laberca_17.2242.29	onion & garlic	Tenuazonic acid	< LD	1	3.3				Alternariol	< LD	0.1	0.33				Alternariolmethylether	< LD	0.15	0.5				Altersetin	< LD	1.1	3.6				Tentoxin	< LD	0.11	0.36				Macrosporin	< LD	0.13	0.44				Altersolanol	< LD	25	75
µg/kg	Laberca_18.276-7	onion & garlic	Tenuazonic acid	< LD	1	3.3				Alternariol	< LD	0.1	0.33				Alternariolmethylether	< LD	0.15	0.5				Altersetin	< LD	1.1	3.6				Tentoxin	VAL	0.11	0.36	1.21249	0.606245		Macrosporin	VAL	0.13	0.44	7.59547	3.79774		Altersolanol	< LD	25	75
µg/kg	Laberca_18.276-16	onion & garlic	Tenuazonic acid	< LD	1	3.3				Alternariol	< LD	0.1	0.33				Alternariolmethylether	< LD	0.15	0.5				Altersetin	< LD	1.1	3.6				Tentoxin	< LD	0.11	0.36				Macrosporin	VAL	0.13	0.44	0.724371	0.362186		Altersolanol	< LD	25	75
µg/kg	Laberca_18.276-25	onion & garlic	Tenuazonic acid	< LD	1	3.3				Alternariol	< LD	0.1	0.33				Alternariolmethylether	< LD	0.15	0.5				Altersetin	< LD	1.1	3.6				Tentoxin	< LD	0.11	0.36				Macrosporin	< LD	0.13	0.44				Altersolanol	< LD	25	75
µg/kg	Laberca_18.276-31	onion & garlic	Tenuazonic acid	< LD	1	3.3				Alternariol	< LD	0.1	0.33				Alternariolmethylether	< LD	0.15	0.5				Altersetin	< LD	1.1	3.6				Tentoxin	< LD	0.11	0.36				Macrosporin	< LD	0.13	0.44				Altersolanol	< LD	25	75
µg/kg	Laberca_18.276-41	onion & garlic	Tenuazonic acid	< LD	1	3.3				Alternariol	< LD	0.1	0.33				Alternariolmethylether	< LD	0.15	0.5				Altersetin	< LD	1.1	3.6				Tentoxin	< LD	0.11	0.36				Macrosporin	< LD	0.13	0.44				Altersolanol	< LD	25	75
µg/kg	Laberca_18.276-50	onion & garlic	Tenuazonic acid	< LD	1	3.3				Alternariol	< LD	0.1	0.33				Alternariolmethylether	< LD	0.15	0.5				Altersetin	< LD	1.1	3.6				Tentoxin	< LD	0.11	0.36				Macrosporin	VAL	0.13	0.44	0.569636	0.284818		Altersolanol	< LD	25	75
µg/kg	Laberca_18.276-60	onion & garlic	Tenuazonic acid	< LD	1	3.3				Alternariol	< LD	0.1	0.33				Alternariolmethylether	< LD	0.15	0.5				Altersetin	< LD	1.1	3.6				Tentoxin	< LD	0.11	0.36				Macrosporin	< LD	0.13	0.44				Altersolanol	< LD	25	75
µg/kg	Laberca_18.276-67	onion & garlic	Tenuazonic acid	< LD	1	3.3				Alternariol	< LD	0.1	0.33				Alternariolmethylether	< LD	0.15	0.5				Altersetin	< LD	1.1	3.6				Tentoxin	< LD	0.11	0.36				Macrosporin	< LD	0.13	0.44				Altersolanol	< LD	25	75
µg/kg	Laberca_17.2019.17	other fat/oil	Tenuazonic acid	< LD	1	3.3				Alternariol	< LD	0.1	0.33				Alternariolmethylether	detected (< LOQ)	0.15	0.5				Altersetin	< LD	1.1	3.6				Tentoxin	< LD	0.11	0.36				Macrosporin	< LD	0.13	0.44				Altersolanol	< LD	25	75
µg/kg	Laberca_17.2135.5	other fat/oil	Tenuazonic acid	< LD	1	3.3				Alternariol	< LD	0.1	0.33				Alternariolmethylether	VAL	0.15	0.5	1.18321	0.591603		Altersetin	< LD	1.1	3.6				Tentoxin	< LD	0.11	0.36				Macrosporin	≥ LD et < LQ	0.13	0.44				Altersolanol	< LD	25	75
µg/kg	Laberca_17.2019.32	other nuts/seeds	Tenuazonic acid	< LD	1	3.3				Alternariol	< LD	0.1	0.33				Alternariolmethylether	< LD	0.15	0.5				Altersetin	< LD	1.1	3.6				Tentoxin	< LD	0.11	0.36				Macrosporin	< LD	0.13	0.44				Altersolanol	< LD	25	75
µg/kg	Laberca_17.2135.2	other nuts/seeds	Tenuazonic acid	< LD	1	3.3				Alternariol	< LD	0.1	0.33				Alternariolmethylether	< LD	0.15	0.5				Altersetin	< LD	1.1	3.6				Tentoxin	< LD	0.11	0.36				Macrosporin	< LD	0.13	0.44				Altersolanol	< LD	25	75
µg/kg	Laberca_17.2242.11	other nuts/seeds	Tenuazonic acid	< LD	1	3.3				Alternariol	< LD	0.1	0.33				Alternariolmethylether	< LD	0.15	0.5				Altersetin	< LD	1.1	3.6				Tentoxin	< LD	0.11	0.36				Macrosporin	< LD	0.13	0.44				Altersolanol	< LD	25	75
µg/kg	Laberca_17.1916.16	other vegetal oil	Tenuazonic acid	< LD	1	3.3				Alternariol	< LD	0.1	0.33				Alternariolmethylether	< LD	0.15	0.5				Altersetin	< LD	1.1	3.6				Tentoxin	< LD	0.11	0.36				Macrosporin	< LD	0.13	0.44				Altersolanol	< LD	25	75
µg/kg	Laberca_17.1916.28	other vegetal oil	Tenuazonic acid	< LD	1	3.3				Alternariol	< LD	0.1	0.33				Alternariolmethylether	< LD	0.15	0.5				Altersetin	< LD	1.1	3.6				Tentoxin	< LD	0.11	0.36				Macrosporin	< LD	0.13	0.44				Altersolanol	< LD	25	75
µg/kg	Laberca_17.2019.16	other vegetal oil	Tenuazonic acid	< LD	1	3.3				Alternariol	< LD	0.1	0.33				Alternariolmethylether	VAL	0.15	0.5	4.85908	2.42954		Altersetin	< LD	1.1	3.6				Tentoxin	< LD	0.11	0.36				Macrosporin	< LD	0.13	0.44				Altersolanol	< LD	25	75
µg/kg	Laberca_17.2135.4	other vegetal oil	Tenuazonic acid	< LD	1	3.3				Alternariol	< LD	0.1	0.33				Alternariolmethylether	< LD	0.15	0.5				Altersetin	< LD	1.1	3.6				Tentoxin	< LD	0.11	0.36				Macrosporin	< LD	0.13	0.44				Altersolanol	< LD	25	75
µg/kg	Laberca_17.2242.34	other vegetal oil	Tenuazonic acid	< LD	1	3.3				Alternariol	< LD	0.1	0.33				Alternariolmethylether	VAL	0.15	0.5	4.45215	2.22608		Altersetin	< LD	1.1	3.6				Tentoxin	< LD	0.11	0.36				Macrosporin	< LD	0.13	0.44				Altersolanol	< LD	25	75
µg/kg	Laberca_17.1916.10	palm nut	Tenuazonic acid	< LD	1	3.3				Alternariol	VAL	0.1	0.33	7.62191	3.81095		Alternariolmethylether	VAL	0.15	0.5	43.8198	21.9099		Altersetin	< LD	1.1	3.6				Tentoxin	< LD	0.11	0.36				Macrosporin	< LD	0.13	0.44				Altersolanol	< LD	25	75
µg/kg	Laberca_17.2135.27	palm nut	Tenuazonic acid	< LD	1	3.3				Alternariol	< LD	0.1	0.33				Alternariolmethylether	VAL	0.15	0.5	0.91936	0.45968		Altersetin	< LD	1.1	3.6				Tentoxin	< LD	0.11	0.36				Macrosporin	< LD	0.13	0.44				Altersolanol	< LD	25	75
µg/kg	Laberca_17.1916.15	palm oil	Tenuazonic acid	< LD	1	3.3				Alternariol	VAL	0.1	0.33	2.53642	1.26821		Alternariolmethylether	VAL	0.15	0.5	16.1492	8.07462		Altersetin	< LD	1.1	3.6				Tentoxin	< LD	0.11	0.36				Macrosporin	< LD	0.13	0.44				Altersolanol	< LD	25	75
µg/kg	Laberca_17.2019.22	palm oil	Tenuazonic acid	< LD	1	3.3				Alternariol	VAL	0.1	0.33	9.64568	4.82284		Alternariolmethylether	VAL	0.15	0.5	39.8965	19.9483		Altersetin	< LD	1.1	3.6				Tentoxin	< LD	0.11	0.36				Macrosporin	< LD	0.13	0.44				Altersolanol	< LD	25	75
µg/kg	Laberca_17.2135.33	palm oil	Tenuazonic acid	< LD	1	3.3				Alternariol	VAL	0.1	0.33	15.1527	7.57633		Alternariolmethylether	VAL	0.15	0.5	87.854	43.927		Altersetin	< LD	1.1	3.6				Tentoxin	< LD	0.11	0.36				Macrosporin	VAL	0.13	0.44	0.670862	0.335431		Altersolanol	< LD	25	75
µg/kg	Laberca_17.2242.13	palm oil	Tenuazonic acid	< LD	1	3.3				Alternariol	VAL	0.1	0.33	13.5479	6.77393		Alternariolmethylether	VAL	0.15	0.5	67.4292	33.7146		Altersetin	< LD	1.1	3.6				Tentoxin	< LD	0.11	0.36				Macrosporin	VAL	0.13	0.44	0.238345	0.119172		Altersolanol	< LD	25	75
µg/kg	Laberca_17.2242.33	palm oil	Tenuazonic acid	< LD	1	3.3				Alternariol	VAL	0.1	0.33	10.8535	5.42675		Alternariolmethylether	VAL	0.15	0.5	68.573	34.2865		Altersetin	< LD	1.1	3.6				Tentoxin	< LD	0.11	0.36				Macrosporin	< LD	0.13	0.44				Altersolanol	< LD	25	75
µg/kg	Laberca_17.2019.19	pasta	Tenuazonic acid	VAL	1	3.3	37.9125	18.9563		Alternariol	VAL	0.1	0.33	0.485493	0.242747		Alternariolmethylether	detected (< LOQ)	0.15	0.5				Altersetin	≥ LD et < LQ	1.1	3.6				Tentoxin	< LD	0.11	0.36				Macrosporin	VAL	0.13	0.44	1.71135	0.855673		Altersolanol	< LD	25	75
µg/kg	Laberca_17.2135.22	pasta	Tenuazonic acid	≥ LD et < LQ	1	3.3				Alternariol	< LD	0.1	0.33				Alternariolmethylether	< LD	0.15	0.5				Altersetin	< LD	1.1	3.6				Tentoxin	< LD	0.11	0.36				Macrosporin	< LD	0.13	0.44				Altersolanol	< LD	25	75
µg/kg	Laberca_18.276-3	pasta	Tenuazonic acid	≥ LD et < LQ	1	3.3				Alternariol	< LD	0.1	0.33				Alternariolmethylether	< LD	0.15	0.5				Altersetin	< LD	1.1	3.6				Tentoxin	< LD	0.11	0.36				Macrosporin	VAL	0.13	0.44	0.642901	0.32145		Altersolanol	< LD	25	75
µg/kg	Laberca_17.1916.8	peanuts	Tenuazonic acid	< LD	1	3.3				Alternariol	< LD	0.1	0.33				Alternariolmethylether	< LD	0.15	0.5				Altersetin	< LD	1.1	3.6				Tentoxin	< LD	0.11	0.36				Macrosporin	< LD	0.13	0.44				Altersolanol	< LD	25	75
µg/kg	Laberca_17.1916.24	peanuts	Tenuazonic acid	< LD	1	3.3				Alternariol	< LD	0.1	0.33				Alternariolmethylether	< LD	0.15	0.5				Altersetin	< LD	1.1	3.6				Tentoxin	< LD	0.11	0.36				Macrosporin	< LD	0.13	0.44				Altersolanol	< LD	25	75
µg/kg	Laberca_17.2019.9	peanuts	Tenuazonic acid	< LD	1	3.3				Alternariol	< LD	0.1	0.33				Alternariolmethylether	< LD	0.15	0.5				Altersetin	< LD	1.1	3.6				Tentoxin	< LD	0.11	0.36				Macrosporin	< LD	0.13	0.44				Altersolanol	< LD	25	75
µg/kg	Laberca_17.2019.30	peanuts	Tenuazonic acid	< LD	1	3.3				Alternariol	< LD	0.1	0.33				Alternariolmethylether	< LD	0.15	0.5				Altersetin	< LD	1.1	3.6				Tentoxin	< LD	0.11	0.36				Macrosporin	< LD	0.13	0.44				Altersolanol	< LD	25	75
µg/kg	Laberca_17.2242.9	peanuts	Tenuazonic acid	< LD	1	3.3				Alternariol	< LD	0.1	0.33				Alternariolmethylether	< LD	0.15	0.5				Altersetin	< LD	1.1	3.6				Tentoxin	< LD	0.11	0.36				Macrosporin	< LD	0.13	0.44				Altersolanol	< LD	25	75
µg/kg	Laberca_18.276-24	peanuts	Tenuazonic acid	< LD	1	3.3				Alternariol	< LD	0.1	0.33				Alternariolmethylether	< LD	0.15	0.5				Altersetin	< LD	1.1	3.6				Tentoxin	< LD	0.11	0.36				Macrosporin	< LD	0.13	0.44				Altersolanol	< LD	25	75
µg/kg	Laberca_18.276-30	peanuts	Tenuazonic acid	< LD	1	3.3				Alternariol	< LD	0.1	0.33				Alternariolmethylether	< LD	0.15	0.5				Altersetin	< LD	1.1	3.6				Tentoxin	< LD	0.11	0.36				Macrosporin	< LD	0.13	0.44				Altersolanol	< LD	25	75
µg/kg	Laberca_18.276-40	peanuts	Tenuazonic acid	< LD	1	3.3				Alternariol	< LD	0.1	0.33				Alternariolmethylether	< LD	0.15	0.5				Altersetin	< LD	1.1	3.6				Tentoxin	< LD	0.11	0.36				Macrosporin	< LD	0.13	0.44				Altersolanol	< LD	25	75
µg/kg	Laberca_18.276-49	peanuts	Tenuazonic acid	< LD	1	3.3				Alternariol	< LD	0.1	0.33				Alternariolmethylether	< LD	0.15	0.5				Altersetin	< LD	1.1	3.6				Tentoxin	< LD	0.11	0.36				Macrosporin	< LD	0.13	0.44				Altersolanol	< LD	25	75
µg/kg	Laberca_18.276-66	peanuts	Tenuazonic acid	< LD	1	3.3				Alternariol	< LD	0.1	0.33				Alternariolmethylether	< LD	0.15	0.5				Altersetin	< LD	1.1	3.6				Tentoxin	< LD	0.11	0.36				Macrosporin	< LD	0.13	0.44				Altersolanol	< LD	25	75
µg/kg	Laberca_17.2242.28	peas	Tenuazonic acid	< LD	1	3.3				Alternariol	< LD	0.1	0.33				Alternariolmethylether	< LD	0.15	0.5				Altersetin	< LD	1.1	3.6				Tentoxin	< LD	0.11	0.36				Macrosporin	< LD	0.13	0.44				Altersolanol	< LD	25	75
µg/kg	Laberca_18.276-59	peas	Tenuazonic acid	< LD	1	3.3				Alternariol	< LD	0.1	0.33				Alternariolmethylether	< LD	0.15	0.5				Altersetin	< LD	1.1	3.6				Tentoxin	< LD	0.11	0.36				Macrosporin	< LD	0.13	0.44				Altersolanol	< LD	25	75
µg/kg	Laberca_17.2135.3	poultry	Tenuazonic acid	< LD	1	3.3				Alternariol	< LD	0.1	0.33				Alternariolmethylether	< LD	0.15	0.5				Altersetin	< LD	1.1	3.6				Tentoxin	< LD	0.11	0.36				Macrosporin	< LD	0.13	0.44				Altersolanol	< LD	25	75
µg/kg	Laberca_17.1916.12	poultry eggs	Tenuazonic acid	< LD	1	3.3				Alternariol	< LD	0.1	0.33				Alternariolmethylether	< LD	0.15	0.5				Altersetin	< LD	1.1	3.6				Tentoxin	< LD	0.11	0.36				Macrosporin	< LD	0.13	0.44				Altersolanol	< LD	25	75
µg/kg	Laberca_17.2019.12	poultry eggs	Tenuazonic acid	< LD	1	3.3				Alternariol	< LD	0.1	0.33				Alternariolmethylether	< LD	0.15	0.5				Altersetin	< LD	1.1	3.6				Tentoxin	< LD	0.11	0.36				Macrosporin	< LD	0.13	0.44				Altersolanol	< LD	25	75
µg/kg	Laberca_17.2135.29	poultry eggs	Tenuazonic acid	< LD	1	3.3				Alternariol	< LD	0.1	0.33				Alternariolmethylether	< LD	0.15	0.5				Altersetin	< LD	1.1	3.6				Tentoxin	< LD	0.11	0.36				Macrosporin	< LD	0.13	0.44				Altersolanol	< LD	25	75
µg/kg	Laberca_17.2242.31	poultry eggs	Tenuazonic acid	< LD	1	3.3				Alternariol	< LD	0.1	0.33				Alternariolmethylether	< LD	0.15	0.5				Altersetin	< LD	1.1	3.6				Tentoxin	< LD	0.11	0.36				Macrosporin	< LD	0.13	0.44				Altersolanol	< LD	25	75
µg/kg	Laberca_17.1916.1	rice	Tenuazonic acid	< LD	1	3.3				Alternariol	< LD	0.1	0.33				Alternariolmethylether	< LD	0.15	0.5				Altersetin	< LD	1.1	3.6				Tentoxin	< LD	0.11	0.36				Macrosporin	< LD	0.13	0.44				Altersolanol	< LD	25	75
µg/kg	Laberca_17.1916.20	rice	Tenuazonic acid	< LD	1	3.3				Alternariol	< LD	0.1	0.33				Alternariolmethylether	< LD	0.15	0.5				Altersetin	< LD	1.1	3.6				Tentoxin	< LD	0.11	0.36				Macrosporin	< LD	0.13	0.44				Altersolanol	< LD	25	75
µg/kg	Laberca_17.2019.1	rice	Tenuazonic acid	< LD	1	3.3				Alternariol	< LD	0.1	0.33				Alternariolmethylether	< LD	0.15	0.5				Altersetin	< LD	1.1	3.6				Tentoxin	< LD	0.11	0.36				Macrosporin	< LD	0.13	0.44				Altersolanol	< LD	25	75
µg/kg	Laberca_17.2019.23	rice	Tenuazonic acid	< LD	1	3.3				Alternariol	< LD	0.1	0.33				Alternariolmethylether	< LD	0.15	0.5				Altersetin	< LD	1.1	3.6				Tentoxin	< LD	0.11	0.36				Macrosporin	< LD	0.13	0.44				Altersolanol	< LD	25	75
µg/kg	Laberca_17.2135.7	rice	Tenuazonic acid	VAL	1	3.3	3.56448	1.78224		Alternariol	< LD	0.1	0.33				Alternariolmethylether	< LD	0.15	0.5				Altersetin	< LD	1.1	3.6				Tentoxin	< LD	0.11	0.36				Macrosporin	< LD	0.13	0.44				Altersolanol	< LD	25	75
µg/kg	Laberca_17.2135.20	rice	Tenuazonic acid	< LD	1	3.3				Alternariol	< LD	0.1	0.33				Alternariolmethylether	< LD	0.15	0.5				Altersetin	< LD	1.1	3.6				Tentoxin	< LD	0.11	0.36				Macrosporin	< LD	0.13	0.44				Altersolanol	< LD	25	75
µg/kg	Laberca_17.2242.4	rice	Tenuazonic acid	VAL	1	3.3	7.85694	3.92847		Alternariol	< LD	0.1	0.33				Alternariolmethylether	< LD	0.15	0.5				Altersetin	< LD	1.1	3.6				Tentoxin	< LD	0.11	0.36				Macrosporin	< LD	0.13	0.44				Altersolanol	< LD	25	75
µg/kg	Laberca_17.2242.20	rice	Tenuazonic acid	VAL	1	3.3	4.05339	2.0267		Alternariol	< LD	0.1	0.33				Alternariolmethylether	< LD	0.15	0.5				Altersetin	< LD	1.1	3.6				Tentoxin	< LD	0.11	0.36				Macrosporin	< LD	0.13	0.44				Altersolanol	< LD	25	75
µg/kg	Laberca_18.276-1	rice	Tenuazonic acid	< LD	1	3.3				Alternariol	< LD	0.1	0.33				Alternariolmethylether	< LD	0.15	0.5				Altersetin	< LD	1.1	3.6				Tentoxin	< LD	0.11	0.36				Macrosporin	< LD	0.13	0.44				Altersolanol	< LD	25	75
µg/kg	Laberca_18.276-8	rice	Tenuazonic acid	< LD	1	3.3				Alternariol	< LD	0.1	0.33				Alternariolmethylether	< LD	0.15	0.5				Altersetin	< LD	1.1	3.6				Tentoxin	< LD	0.11	0.36				Macrosporin	< LD	0.13	0.44				Altersolanol	< LD	25	75
µg/kg	Laberca_18.276-17	rice	Tenuazonic acid	< LD	1	3.3				Alternariol	< LD	0.1	0.33				Alternariolmethylether	< LD	0.15	0.5				Altersetin	< LD	1.1	3.6				Tentoxin	< LD	0.11	0.36				Macrosporin	< LD	0.13	0.44				Altersolanol	< LD	25	75
µg/kg	Laberca_18.276-26	rice	Tenuazonic acid	≥ LD et < LQ	1	3.3				Alternariol	< LD	0.1	0.33				Alternariolmethylether	< LD	0.15	0.5				Altersetin	< LD	1.1	3.6				Tentoxin	< LD	0.11	0.36				Macrosporin	VAL	0.13	0.44	0.435017	0.217509		Altersolanol	< LD	25	75
µg/kg	Laberca_18.276-32	rice	Tenuazonic acid	< LD	1	3.3				Alternariol	< LD	0.1	0.33				Alternariolmethylether	< LD	0.15	0.5				Altersetin	< LD	1.1	3.6				Tentoxin	< LD	0.11	0.36				Macrosporin	< LD	0.13	0.44				Altersolanol	< LD	25	75
µg/kg	Laberca_18.276-42	rice	Tenuazonic acid	< LD	1	3.3				Alternariol	< LD	0.1	0.33				Alternariolmethylether	< LD	0.15	0.5				Altersetin	< LD	1.1	3.6				Tentoxin	< LD	0.11	0.36				Macrosporin	< LD	0.13	0.44				Altersolanol	< LD	25	75
µg/kg	Laberca_18.276-51	rice	Tenuazonic acid	< LD	1	3.3				Alternariol	< LD	0.1	0.33				Alternariolmethylether	< LD	0.15	0.5				Altersetin	< LD	1.1	3.6				Tentoxin	< LD	0.11	0.36				Macrosporin	< LD	0.13	0.44				Altersolanol	< LD	25	75
µg/kg	Laberca_18.276-61	rice	Tenuazonic acid	VAL	1	3.3	8.62424	4.31212		Alternariol	< LD	0.1	0.33				Alternariolmethylether	< LD	0.15	0.5				Altersetin	< LD	1.1	3.6				Tentoxin	< LD	0.11	0.36				Macrosporin	VAL	0.13	0.44	0.51851	0.259255		Altersolanol	< LD	25	75
µg/kg	Laberca_17.1916.13	smoked fish	Tenuazonic acid	< LD	1	3.3				Alternariol	< LD	0.1	0.33				Alternariolmethylether	< LD	0.15	0.5				Altersetin	< LD	1.1	3.6				Tentoxin	< LD	0.11	0.36				Macrosporin	< LD	0.13	0.44				Altersolanol	< LD	25	75
µg/kg	Laberca_17.1916.27	smoked fish	Tenuazonic acid	< LD	1	3.3				Alternariol	< LD	0.1	0.33				Alternariolmethylether	< LD	0.15	0.5				Altersetin	< LD	1.1	3.6				Tentoxin	< LD	0.11	0.36				Macrosporin	< LD	0.13	0.44				Altersolanol	< LD	25	75
µg/kg	Laberca_17.2019.13	smoked fish	Tenuazonic acid	< LD	1	3.3				Alternariol	< LD	0.1	0.33				Alternariolmethylether	< LD	0.15	0.5				Altersetin	< LD	1.1	3.6				Tentoxin	< LD	0.11	0.36				Macrosporin	< LD	0.13	0.44				Altersolanol	< LD	25	75
µg/kg	Laberca_17.2019.33	smoked fish	Tenuazonic acid	< LD	1	3.3				Alternariol	< LD	0.1	0.33				Alternariolmethylether	< LD	0.15	0.5				Altersetin	< LD	1.1	3.6				Tentoxin	< LD	0.11	0.36				Macrosporin	< LD	0.13	0.44				Altersolanol	< LD	25	75
µg/kg	Laberca_17.2135.17	smoked fish	Tenuazonic acid	< LD	1	3.3				Alternariol	< LD	0.1	0.33				Alternariolmethylether	< LD	0.15	0.5				Altersetin	< LD	1.1	3.6				Tentoxin	< LD	0.11	0.36				Macrosporin	< LD	0.13	0.44				Altersolanol	< LD	25	75
µg/kg	Laberca_17.2135.30	smoked fish	Tenuazonic acid	< LD	1	3.3				Alternariol	< LD	0.1	0.33				Alternariolmethylether	< LD	0.15	0.5				Altersetin	< LD	1.1	3.6				Tentoxin	< LD	0.11	0.36				Macrosporin	< LD	0.13	0.44				Altersolanol	< LD	25	75
[truncated: 43 more rows]
[truncated: 142 more columns]

## Sheet: Penicillium_metabolites
			millet														cassava, maize, üalm oil, rice
[truncated: 212 more rows]
[truncated: 142 more columns]

## Sheet: other fungal metabolies
			palm oil, cassava														palm oil																												palm oil
[truncated: 212 more rows]
[truncated: 142 more columns]

[truncated: 4 more sheets: bacterial metabolites, Sheet1, plant toxins, unspecific metabolites]
